# Supplementary material for: Stress-induced ribosome degradation in Bacillus subtilis is mediated by the RNase Y-specificity complex
Source: Nat Commun. 2026 Jun 2;17:4886. doi: 10.1038/s41467-026-73310-x (PMC13230545; doi:10.1038/s41467-026-73310-x)
Supplement: Supplementary file 3 — Supplementary Data 1-12 [file 41467_2026_73310_MOESM3_ESM.xlsx]

## Sheet: Information
Supplementary Data
Table	Description
Supplementary Data 1	Fitness of deletion mutants after a heat shock (50°C) or a control kept at (30°C)
Supplementary Data 2	Identified ymcA-dependent cleavages at both growth phases
Supplementary Data 3	Overlap between ymcA-dependent cleavages at late exponential and transition phase found in this study and described cleavages at mid-exponential phase
Supplementary Data 4	Expression levels of operons at late exp. and transition phase
Supplementary Data 5	Overrepresentation analysis of cleaved transcripts
Supplementary Data 6	Differential expression analysis (RNA-seq) of WT and ΔymcA at late exponential and transition phase
Supplementary Data 7	Gene set enrichment analysis of SubtiWiki gene categories affected by ymcA deletion
Supplementary Data 8	Proteins identified in YaaT-FLAG pulldown by DIA-MS
Supplementary Data 9	Proteome changes of WT, ΔymcA, (p)ppGpp0 and (p)ppGpp0 ΔymcA at transition phase compared to the late exponential phase
Supplementary Data 10	Proteome changes of WT and ΔymcA during a heat shock at 50°C
Supplementary Data 11	Strains used in this study
Supplementary Data 12	Primers used for library sequencing, qPCR, and synthesis of Northern blot probes

## Sheet: Supplementary Data 1
Supplementary Data 1. Fitness of deletion mutants after a heat shock (50°C) or a control kept at (30°C). Statistical significance (p-value) was tested using a two-sided Student's t-test and adjusted using the Benjamini-Hochberg method.
gene deletion	locus tag	temperature	timepoint (min after shift)	mean fitness (F)	standard deviation of F	ΔF (F50°C - F30°C)	p value	p adj
yaaA	BSU00030	30 °C	120	-5.85609	0.998636	1.68908	0.00955473	0.0303489
recF	BSU00040	30 °C	120	-2.53492	0.156627	0.0601279	0.00127014	0.0162423
yaaB	BSU00050	30 °C	120	-4.92154	0.765442	0.69511	0.00796687	0.0276441
yaaC	BSU00080	30 °C	120	-2.15294	0.169117	0.917127	0.00205046	0.0177187
guaB	BSU00090	30 °C	120	-4.95531	0.495068	7.09248	0.00331059	0.0204841
dacA	BSU00100	30 °C	120	0.529183	0.112834	0.182185	0.0148187	0.0379303
pdxS	BSU00110	30 °C	120	-3.25333	0.483048	-1.51936	0.00726856	0.026697
pdxT	BSU00120	30 °C	120	-13.5754	0.237946	5.28009	0.000102392	0.0129374
dck	BSU00140	30 °C	120	-3.97547	0.325343	3.69257	0.00222501	0.0180922
dgk	BSU00150	30 °C	120	-2.30225	0.274498	0.715053	0.0047052	0.0226829
yaaH	BSU00160	30 °C	120	-1.76828	0.26514	0.566267	0.007411	0.0268864
yaaI	BSU00170	30 °C	120	-0.997374	0.313492	0.628931	0.0313895	0.0607225
tadA	BSU00180	30 °C	120	-5.85206	0.385808	0.5765	0.00144564	0.0164681
yaaK	BSU00200	30 °C	120	-1.62505	0.198943	-0.814727	0.00495869	0.022797
recR	BSU00210	30 °C	120	-5.35412	0.704497	1.6111	0.00572164	0.0242355
yaaL	BSU00220	30 °C	120	-3.33738	0.166615	1.07383	0.000829765	0.0154703
bofA	BSU00230	30 °C	120	-1.76619	0.0967281	2.20429	0.0009983	0.0161105
csfB	BSU00240	30 °C	120	-1.65528	0.182142	2.15671	0.00401176	0.0215376
xpaC	BSU00250	30 °C	120	-4.91254	0.659917	4.74044	0.0059614	0.0245793
yaaN	BSU00260	30 °C	120	-3.27267	0.465374	4.31063	0.0066729	0.025657
yaaO	BSU00270	30 °C	120	-3.52258	0.899629	4.35325	0.021057	0.0465832
yaaQ	BSU00290	30 °C	120	-4.98582	0.0371325	5.29465	1.84886e-05	0.011629
yaaR	BSU00300	30 °C	120	-5.48097	0.652713	6.06072	0.00469399	0.0226829
yaaT	BSU00320	30 °C	120	0.263728	0.192174	-4.20511	0.140605	0.185492
yabA	BSU00330	30 °C	120	0.0481029	0.26149	-1.98753	0.780209	0.811643
yabB	BSU00340	30 °C	120	-1.87432	0.105026	1.8231	0.00104496	0.0161312
yabC	BSU00360	30 °C	120	-1.19646	0.912678	1.10508	0.151178	0.1966
yabD	BSU00390	30 °C	120	-2.18078	0.167144	1.53892	0.00195239	0.0176224
yabE	BSU00400	30 °C	120	-1.77865	0.420399	0.576997	0.0181174	0.0423819
rnmV	BSU00410	30 °C	120	-2.36711	0.270562	0.972067	0.00432662	0.0220024
ksgA	BSU00420	30 °C	120	-2.76644	0.424976	0.655534	0.00777462	0.0274865
yabG	BSU00430	30 °C	120	-3.3907	0.251065	2.2302	0.00182257	0.0172244
veg	BSU00440	30 °C	120	-0.343316	0.216353	-0.19632	0.110806	0.152971
sspF	BSU00450	30 °C	120	-2.85121	0.294289	1.74666	0.00353234	0.0205998
purR	BSU00470	30 °C	120	-5.42858	0.272888	0.111828	0.000841254	0.0154703
yabJ	BSU00480	30 °C	120	-3.32694	0.516889	0.813417	0.00795027	0.0276394
spoVG	BSU00490	30 °C	120	-3.14416	0.176963	1.05462	0.00105426	0.0161312
ctc	BSU00520	30 °C	120	-3.26257	0.326894	0.791488	0.00332966	0.0204841
yabK	BSU00540	30 °C	120	-2.27605	0.083886	1.41571	0.000452481	0.0136076
mfd	BSU00550	30 °C	120	-4.88334	0.308924	0.999187	0.00133131	0.0162423
spoVT	BSU00560	30 °C	120	-3.90455	0.211054	1.22007	0.000972502	0.0160474
yabM	BSU00570	30 °C	120	-4.39211	0.534167	0.270677	0.00489428	0.022797
yabN	BSU00580	30 °C	120	-2.98541	0.501703	1.44382	0.00928295	0.0299333
yabO	BSU00590	30 °C	120	-2.21189	0.418818	2.39062	0.0117409	0.0331009
yabP	BSU00600	30 °C	120	-2.11032	0.253947	1.99634	0.00479224	0.0226829
yabQ	BSU00610	30 °C	120	-3.61603	0.0828708	2.76743	0.000175027	0.0129374
yabR	BSU00630	30 °C	120	-2.84639	0.159133	-0.411355	0.00104024	0.0161312
spoIIE	BSU00640	30 °C	120	-3.26422	0.223091	2.47228	0.00155336	0.0167364
yabS	BSU00650	30 °C	120	-3.27102	0.101448	1.42226	0.000320475	0.0135586
yabT	BSU00660	30 °C	120	1.23436	0.217271	-2.10909	0.0101702	0.031209
ftsH	BSU00690	30 °C	120	-4.28428	2.35304	0.260029	0.0875473	0.127624
coaX	BSU00700	30 °C	120	-2.3209	0.111065	2.44821	0.000762471	0.0151042
hslO	BSU00710	30 °C	120	-0.684579	0.400054	-2.99232	0.0974738	0.138814
yacD	BSU00720	30 °C	120	-2.1057	0.11092	1.19156	0.00092364	0.0159147
cysK	BSU00730	30 °C	120	-3.92789	0.315081	1.60781	0.00213801	0.0179477
pabB	BSU00740	30 °C	120	-3.01958	0.159181	1.5881	0.000925056	0.0159147
pabA	BSU00750	30 °C	120	-2.91264	0.195627	1.76633	0.00150032	0.0165909
pabC	BSU00760	30 °C	120	-3.0165	0.108008	1.69497	0.000427079	0.0135586
yazB	BSU00800	30 °C	120	-2.92058	0.417407	1.26174	0.00673985	0.0257846
dusB	BSU00810	30 °C	120	-1.99676	0.227779	1.00084	0.00430962	0.0220024
ctsR	BSU00830	30 °C	120	-3.12569	0.11952	1.95353	0.000487025	0.0136076
mcsA	BSU00840	30 °C	120	-0.947137	0.167861	-1.60632	0.0103086	0.0313559
mcsB	BSU00850	30 °C	120	-3.22985	0.121566	-0.508979	0.000471882	0.0136076
clpC	BSU00860	30 °C	120	-17.5079	2.10212	6.61216	0.004771	0.0226829
radA	BSU00870	30 °C	120	-0.742488	0.265945	0.465923	0.0402033	0.0715107
disA	BSU00880	30 °C	120	-2.9876	0.542732	3.05833	0.0108221	0.0319917
cysE	BSU00930	30 °C	120	-6.78597	0.232227	5.53	0.000390145	0.0135586
mrnC	BSU00950	30 °C	120	-3.06241	1.26248	3.1892	0.0522501	0.0875276
rlmB	BSU00960	30 °C	120	-3.61139	0.0451838	-0.697434	5.21748e-05	0.0123381
yacP	BSU00970	30 °C	120	-2.28937	0.540734	0.956768	0.0180926	0.0423632
sigH	BSU00980	30 °C	120	0.222511	0.33985	-1.95475	0.37441	0.43132
rpmGB	BSU00990	30 °C	120	-1.59721	0.561979	1.36754	0.038876	0.0696087
nusG	BSU01010	30 °C	120	-3.74382	0.935904	-0.651424	0.020202	0.0456741
ybxB	BSU01060	30 °C	120	3.38589	0.455327	-1.03444	0.00597415	0.0245793
rplGB	BSU01090	30 °C	120	-3.19933	0.321573	-0.349777	0.00335066	0.0204841
ybaC	BSU01140	30 °C	120	-0.374683	0.244791	0.617115	0.117687	0.160283
rpmC	BSU01240	30 °C	120	-1.42954	0.688106	-1.06858	0.0693	0.107126
ybzG	BSU01389	30 °C	120	-3.12309	0.785789	-1.27376	0.0204566	0.0459034
rpmJ	BSU01400	30 °C	120	-4.68787	0.633264	2.2087	0.00602778	0.0246642
ybxA	BSU01450	30 °C	120	-2.54142	0.22359	1.12726	0.00257012	0.0188719
ybaE	BSU01460	30 °C	120	-1.86874	0.434688	0.494081	0.0175621	0.0417127
ybaF	BSU01470	30 °C	120	-1.76056	0.366227	1.34459	0.0141191	0.0366079
truA	BSU01480	30 °C	120	-1.48205	0.341018	0.153902	0.0171947	0.0412409
ybaJ	BSU01510	30 °C	120	-2.94641	0.119007	3.02255	0.000543353	0.0142201
ybaK	BSU01520	30 °C	120	0.0800511	0.205901	0.582602	0.570088	0.618311
cwlD	BSU01530	30 °C	120	2.0858	0.122822	-0.73544	0.00115381	0.0161478
salA	BSU01540	30 °C	120	2.50604	0.141622	-4.70184	0.00106285	0.0161312
gerD	BSU01550	30 °C	120	-2.21833	0.408091	0.958005	0.0110934	0.0322718
kbaA	BSU01560	30 °C	120	-0.779228	0.229979	0.71852	0.0278291	0.0557362
ybaN	BSU01570	30 °C	120	-1.94449	1.19584	0.680211	0.106338	0.14839
ybaR	BSU01580	30 °C	120	-0.825452	0.145411	1.7823	0.0101863	0.031209
ybaS	BSU01590	30 °C	120	-1.19056	0.129959	1.24622	0.00394835	0.0215177
ybbA	BSU01600	30 °C	120	-1.1297	0.188467	1.1971	0.0091502	0.029764
feuC	BSU01610	30 °C	120	-2.84867	0.357825	1.48032	0.00521827	0.0233699
feuB	BSU01620	30 °C	120	-2.00084	0.124412	1.07813	0.00128629	0.0162423
feuA	BSU01630	30 °C	120	-2.00333	0.226664	0.195495	0.00424005	0.0217796
ybbB	BSU01640	30 °C	120	-0.133669	0.299637	0.256078	0.520534	0.571184
ybbC	BSU01650	30 °C	120	-1.50289	0.207042	0.377282	0.00626678	0.0249568
ybbD	BSU01660	30 °C	120	-0.96905	0.0832788	0.590405	0.00245276	0.018627
ybbE	BSU01670	30 °C	120	-0.951911	0.633968	0.823129	0.121488	0.164427
ybbF	BSU01680	30 °C	120	-1.07908	0.243582	0.303359	0.0165639	0.0404113
ybbH	BSU01690	30 °C	120	0.201831	0.453954	0.996288	0.521775	0.572175
murQ	BSU01700	30 °C	120	-1.51458	0.462561	1.6112	0.029712	0.058456
ybbJ	BSU01710	30 °C	120	1.59572	0.158258	-0.495287	0.00326263	0.0204731
ybbK	BSU01720	30 °C	120	2.38083	0.476138	0.179716	0.013071	0.0351312
sigW	BSU01730	30 °C	120	-2.25439	0.0657651	1.80355	0.000283549	0.0135586
ybbP	BSU01750	30 °C	120	-4.04319	1.56905	0.0451726	0.0467108	0.08037
ybbR	BSU01760	30 °C	120	-3.4397	0.104809	1.02375	0.000309337	0.0135586
alkA	BSU01800	30 °C	120	-0.915855	0.319991	0.676135	0.0383649	0.0691565
adaA	BSU01810	30 °C	120	-1.61508	0.21107	1.21833	0.00564483	0.0242263
adaB	BSU01820	30 °C	120	-2.34798	0.622956	2.10724	0.0226694	0.048863
ndhF	BSU01830	30 °C	120	1.97296	0.259164	0.301099	0.00570251	0.0242355
ybcC	BSU01845	30 °C	120	-0.113074	0.276057	-0.0584879	0.551598	0.600868
ybcF	BSU01860	30 °C	120	-2.45617	0.614778	0.683244	0.0202511	0.0457298
ybcH	BSU01870	30 °C	120	-1.37817	0.143246	-0.0942387	0.00358177	0.0206628
ybzH	BSU01889	30 °C	120	-4.14621	1.10991	-1.70952	0.0230636	0.0493428
ybcL	BSU01890	30 °C	120	-1.44733	0.398084	0.846356	0.0243016	0.0511728
ybcM	BSU01900	30 °C	120	-1.65948	0.41786	1.37893	0.0204873	0.0459034
skfA	BSU01910	30 °C	120	-2.40531	0.110916	0.725363	0.000708044	0.0147245
skfB	BSU01920	30 °C	120	-2.09109	0.937012	1.42868	0.0608822	0.0975365
skfC	BSU01935	30 °C	120	-1.76038	0.0954807	1.66455	0.000979168	0.0160474
skfE	BSU01950	30 °C	120	-1.46661	0.450441	0.821424	0.0300339	0.058842
skfF	BSU01960	30 °C	120	-1.57557	0.0922427	0.049932	0.00114057	0.0161478
skfG	BSU01970	30 °C	120	-0.486285	0.0591482	0.543962	0.00489533	0.022797
skfH	BSU01980	30 °C	120	-1.50417	0.280105	1.02173	0.0113625	0.0326236
ybdG	BSU01990	30 °C	120	-1.48875	0.304871	0.490041	0.0136922	0.0361206
ybdJ	BSU02000	30 °C	120	-1.21414	0.0838504	0.682166	0.00158606	0.0167364
ybdK	BSU02010	30 °C	120	-2.18945	0.0835123	1.34946	0.000484612	0.0136076
ybzI	BSU02019	30 °C	120	-0.570547	0.308242	0.419778	0.0850625	0.125036
ybdM	BSU02030	30 °C	120	-1.09895	0.236416	1.57764	0.0150787	0.0383262
ybdN	BSU02040	30 °C	120	-1.37276	0.421257	0.619435	0.0299847	0.0587763
ybdO	BSU02050	30 °C	120	-1.58449	0.362555	1.91512	0.0170082	0.0410302
ybxG	BSU02060	30 °C	120	-1.29111	0.189606	0.550584	0.00711218	0.0264429
csgA	BSU02070	30 °C	120	-1.51467	0.385619	0.290727	0.0209294	0.0464215
ybxH	BSU02080	30 °C	120	0.105843	0.162808	-0.172563	0.37711	0.433231
ybxI	BSU02090	30 °C	120	-0.853982	0.189975	-0.0940981	0.0160986	0.0398632
cypC	BSU02100	30 °C	120	-2.14991	0.25484	0.665752	0.00465088	0.0225848
ybyB	BSU02110	30 °C	120	-2.69929	0.468929	1.06057	0.00991062	0.0310104
ybeC	BSU02120	30 °C	120	-1.27281	0.334884	0.850121	0.0223057	0.0485255
glpQ	BSU02130	30 °C	120	-0.539932	0.130162	1.95822	0.0188264	0.0433999
glpT	BSU02140	30 °C	120	-1.31466	0.131078	0.58439	0.00329734	0.0204731
ybeF	BSU02150	30 °C	120	-2.77821	0.189912	3.60625	0.00155396	0.0167364
ybfA	BSU02160	30 °C	120	-4.80826	0.948192	0.53837	0.012716	0.0346497
ybfB	BSU02170	30 °C	120	-1.41116	0.418305	1.37867	0.0280625	0.0560951
ybfE	BSU02180	30 °C	120	1.83783	0.197187	0.284014	0.00381535	0.0211742
ybfF	BSU02190	30 °C	120	-1.36693	0.559149	0.222461	0.0515042	0.0866318
ybfG	BSU02200	30 °C	120	-1.50953	0.24899	0.055853	0.00894744	0.0293029
ybfH	BSU02210	30 °C	120	-1.82391	0.646709	0.286227	0.0394443	0.0703236
ybfI	BSU02220	30 °C	120	0.287262	0.309178	-0.987401	0.248835	0.30264
purT	BSU02230	30 °C	120	-4.26265	0.214492	3.09539	0.000842934	0.0154703
mpr	BSU02240	30 °C	120	-3.52558	0.427557	2.62698	0.00486662	0.022797
ybfJ	BSU02250	30 °C	120	-3.94953	0.513583	2.41509	0.00558928	0.0240809
ybfK	BSU02260	30 °C	120	0.957841	0.198204	-2.37452	0.0139746	0.0364213
pssA	BSU02270	30 °C	120	-3.29294	0.295566	0.703338	0.00267471	0.0190374
ybfM	BSU02280	30 °C	120	-3.77786	1.07531	0.938046	0.0259587	0.0532937
psd	BSU02290	30 °C	120	-0.938888	0.306947	0.686266	0.0338295	0.0637431
ybfN	BSU02300	30 °C	120	-1.29953	0.110252	1.86938	0.00239067	0.018455
ybfO	BSU02310	30 °C	120	-2.74193	0.323573	1.89814	0.00460997	0.0225029
ybfP	BSU02320	30 °C	120	-2.39902	0.462362	0.859585	0.0121563	0.0337591
ybfQ	BSU02330	30 °C	120	-1.90572	0.077761	0.14367	0.000554525	0.0142201
gltP	BSU02340	30 °C	120	-1.35111	0.407783	0.226203	0.0290474	0.0576025
nagP	BSU02350	30 °C	120	-1.77278	0.129917	0.651119	0.0017854	0.0171031
nagBB	BSU02360	30 °C	120	-2.21635	0.127754	0.391841	0.00110569	0.0161312
ybgA	BSU02370	30 °C	120	-2.68972	0.485916	1.13591	0.0107046	0.0317576
ybgB	BSU02380	30 °C	120	-2.91308	0.393678	1.28663	0.00603272	0.0246642
ilvE	BSU02390	30 °C	120	-1.66647	0.309089	0.357344	0.0112735	0.0325187
ybgF	BSU02400	30 °C	120	-3.14168	0.754783	0.26949	0.0187017	0.0432218
ybgG	BSU02410	30 °C	120	-2.64852	0.271567	0.564432	0.00348619	0.0205236
glnT	BSU02420	30 °C	120	-1.96857	0.292014	-0.179835	0.00725498	0.026697
glsA	BSU02430	30 °C	120	-0.715346	0.102575	0.0296237	0.0067841	0.0257846
glnJ	BSU02440	30 °C	120	-1.46748	0.181855	0.0780713	0.00508003	0.0231341
glnL	BSU02450	30 °C	120	-0.764927	0.332464	0.295769	0.0575837	0.0935329
ycbC	BSU02460	30 °C	120	-2.0201	0.343599	1.4252	0.00950628	0.0302906
ycbD	BSU02470	30 °C	120	-1.59755	0.222676	0.266826	0.00641392	0.0251105
gudP	BSU02480	30 °C	120	-1.75964	0.449613	0.915753	0.0210769	0.0465832
gudD	BSU02490	30 °C	120	-2.60424	0.208341	0.154185	0.00212657	0.0179477
ycbG	BSU02500	30 °C	120	0.626814	0.0604748	0.785259	0.00308841	0.0202279
garD	BSU02510	30 °C	120	-3.15429	0.14054	1.33298	0.000661061	0.0147156
ycbJ	BSU02520	30 °C	120	-3.08944	0.742904	0.126553	0.0187346	0.043271
rtpA	BSU02530	30 °C	120	-1.81728	0.276418	0.216758	0.00762393	0.0272627
ycbK	BSU02540	30 °C	120	-2.00689	0.362123	0.822602	0.0106793	0.0317327
ycbL	BSU02550	30 °C	120	-3.71465	0.8234	1.02688	0.0159865	0.0396813
ycbM	BSU02560	30 °C	120	-3.52764	0.780297	0.602125	0.0159207	0.0396796
ycbN	BSU02570	30 °C	120	-2.64044	0.29939	0.406206	0.00425813	0.0217881
ycbO	BSU02580	30 °C	120	-3.0326	0.265991	0.465957	0.00255455	0.0188719
ycbP	BSU02590	30 °C	120	-2.34156	0.225532	0.417118	0.00307806	0.0202279
cwlJ	BSU02600	30 °C	120	-2.35379	0.651511	0.301293	0.0245995	0.0515753
ycbR	BSU02610	30 °C	120	-0.520909	0.0911481	-0.0714998	0.0100522	0.0311335
yczK	BSU02619	30 °C	120	-2.69191	0.0459104	1.04656	9.69429e-05	0.0129374
phoD	BSU02620	30 °C	120	0.759581	0.259642	0.39987	0.0368104	0.0673361
tatAD	BSU02630	30 °C	120	-2.5902	0.316902	0.456995	0.00495255	0.022797
tatCD	BSU02640	30 °C	120	-2.01345	0.290679	0.168521	0.00687587	0.0259799
pcp	BSU02650	30 °C	120	-0.544961	0.332804	0.527322	0.105083	0.147242
ycbU	BSU02660	30 °C	120	-2.14612	0.693377	-0.625178	0.0330777	0.0627053
lmrB	BSU02670	30 °C	120	-1.89495	0.193534	0.204791	0.00345892	0.0204977
lmrA	BSU02680	30 °C	120	-3.31057	0.383468	1.57635	0.00444252	0.0222363
ansZ	BSU02690	30 °C	120	-2.45339	0.65097	-0.00409322	0.0226724	0.048863
estA	BSU02700	30 °C	120	-2.60532	0.0835114	-0.497681	0.000342316	0.0135586
yczC	BSU02710	30 °C	120	-3.32233	0.276747	0.619362	0.00230492	0.0184
yccF	BSU02720	30 °C	120	-3.21273	0.520944	-0.206072	0.00865066	0.0288312
natK	BSU02730	30 °C	120	-2.59084	0.42148	-0.591299	0.00870668	0.0288732
natR	BSU02740	30 °C	120	-2.99552	0.789207	1.41677	0.0223642	0.0486246
natA	BSU02750	30 °C	120	-1.66574	0.547217	0.203962	0.034142	0.0641054
natB	BSU02760	30 °C	120	-1.95113	0.260586	0.558795	0.00589328	0.0244888
yccK	BSU02770	30 °C	120	-1.63946	0.511029	0.140542	0.0308938	0.0600551
ycdA	BSU02780	30 °C	120	-1.92505	0.296811	-0.165904	0.00783124	0.0275957
ycdB	BSU02790	30 °C	120	-0.838566	0.599922	-2.98504	0.136522	0.180787
ycdC	BSU02800	30 °C	120	-0.343308	0.409117	0.976973	0.283287	0.337995
cwlK	BSU02810	30 °C	120	-1.84781	0.0179147	1.50825	3.13302e-05	0.011629
rapJ	BSU02820	30 °C	120	-2.76189	0.871527	0.253097	0.0316253	0.0610651
ycdF	BSU02830	30 °C	120	-2.35122	0.276761	0.586538	0.00458677	0.0224189
ycdG	BSU02840	30 °C	120	-1.93547	0.189965	0.0682048	0.0031957	0.0204374
adcA	BSU02850	30 °C	120	-3.52012	0.0651062	0.816073	0.000114008	0.0129374
adcC	BSU02860	30 °C	120	-2.95185	0.437421	1.61267	0.00724024	0.026697
adcB	BSU02870	30 °C	120	-3.24003	0.533015	0.319088	0.00890081	0.0292321
yceB	BSU02880	30 °C	120	0.542948	0.116114	-0.310522	0.0149053	0.0380923
yceC	BSU02890	30 °C	120	-2.35487	0.136568	-2.285	0.00111921	0.0161312
yceD	BSU02900	30 °C	120	-1.55813	0.378088	-3.66287	0.0190675	0.0436628
yceE	BSU02910	30 °C	120	-2.61987	0.444834	-2.66355	0.0094735	0.0302236
yceF	BSU02920	30 °C	120	-0.057845	0.154065	-3.3806	0.582214	0.629093
yceG	BSU02930	30 °C	120	-1.44845	0.366318	-0.00220134	0.0206615	0.0461831
yceH	BSU02940	30 °C	120	-3.35083	0.409315	1.16935	0.00493701	0.022797
yceI	BSU02950	30 °C	120	-2.28302	0.417373	0.964439	0.0109578	0.0321666
yceJ	BSU02960	30 °C	120	-1.98377	0.642899	0.591325	0.0332717	0.0629456
yceK	BSU02970	30 °C	120	-1.5281	0.382624	0.678368	0.0202656	0.045735
opuAA	BSU02980	30 °C	120	-1.54622	0.0994724	0.200982	0.00137671	0.0162423
opuAB	BSU02990	30 °C	120	-3.20848	0.609158	0.929229	0.0118032	0.0331753
opuAC	BSU03000	30 °C	120	-1.83875	0.41171	0.398111	0.0163039	0.0400478
amhX	BSU03010	30 °C	120	-1.61897	0.79953	0.475615	0.0725588	0.111245
ycgA	BSU03020	30 °C	120	-3.31096	0.178381	0.748991	0.000966128	0.0160474
ycgB	BSU03030	30 °C	120	-0.983589	0.506352	0.775364	0.0781276	0.116957
amyE	BSU03040	30 °C	120	-1.84468	0.0430953	0.138197	0.000181878	0.0129374
ldh	BSU03050	30 °C	120	-2.413	0.321296	1.1088	0.00585796	0.0244518
lctP	BSU03060	30 °C	120	-2.31874	0.230489	1.34246	0.00327745	0.0204731
mdr	BSU03070	30 °C	120	-2.38344	0.136673	0.182601	0.00109426	0.0161312
ycgE	BSU03080	30 °C	120	-3.44232	0.521996	0.806437	0.00757796	0.0272544
ycgF	BSU03090	30 °C	120	-2.04248	0.262338	-0.319296	0.00545411	0.0237802
ycgG	BSU03100	30 °C	120	-2.79488	0.307897	-0.334293	0.00402103	0.0215376
ycgH	BSU03110	30 °C	120	-3.07257	0.494427	0.363382	0.0085212	0.028673
ycgI	BSU03120	30 °C	120	-2.10158	0.488603	0.758149	0.0175448	0.0417127
tmrB	BSU03140	30 °C	120	-1.81697	0.449689	-1.48036	0.0198129	0.0449845
ycgK	BSU03170	30 °C	120	1.58262	0.461556	0.267268	0.0272001	0.0549326
cah	BSU03180	30 °C	120	0.178255	0.114898	0.0369588	0.115072	0.157543
ycgL	BSU03190	30 °C	120	3.09589	0.207908	0.176309	0.00149994	0.0165909
ycgM	BSU03200	30 °C	120	-4.09579	0.813311	1.98731	0.0128901	0.0349009
ycgN	BSU03210	30 °C	120	-2.88004	0.181946	0.299456	0.0013277	0.0162423
ycgO	BSU03220	30 °C	120	-2.50193	0.321313	-0.219668	0.00545284	0.0237802
ycgP	BSU03230	30 °C	120	-2.55899	0.880484	-0.100597	0.0372703	0.0677778
ycgQ	BSU03240	30 °C	120	-1.16063	0.27751	0.0788354	0.0185287	0.0429545
ycgR	BSU03250	30 °C	120	-2.62651	0.173737	-0.418335	0.00145531	0.0164857
ycgS	BSU03260	30 °C	120	-1.75185	0.374985	0.0769297	0.0149315	0.0381333
ycgT	BSU03270	30 °C	120	-1.3116	0.305158	1.4001	0.0175697	0.0417127
nasF	BSU03280	30 °C	120	-0.952432	0.134511	-0.649321	0.00658302	0.0254694
nasE	BSU03290	30 °C	120	-3.05427	0.52487	0.516174	0.00970087	0.0305724
nasD	BSU03300	30 °C	120	-3.03342	0.10932	0.87053	0.000432646	0.0135586
nasC	BSU03310	30 °C	120	-2.71857	0.690943	0.936118	0.0208606	0.046354
nasB	BSU03320	30 °C	120	-1.99685	0.53008	0.150373	0.0226929	0.048863
nasA	BSU03330	30 °C	120	-2.08614	0.453635	0.637239	0.0153987	0.0389019
folEB	BSU03340	30 °C	120	0.487855	0.138874	1.55084	0.0259636	0.0532937
yciB	BSU03350	30 °C	120	0.75548	0.258853	1.16607	0.0369759	0.0675306
yczL	BSU03359	30 °C	120	-2.48936	0.458835	0.311441	0.0111356	0.0323014
yciC	BSU03360	30 °C	120	-1.80525	0.478846	-0.239132	0.0226588	0.048863
yckA	BSU03370	30 °C	120	-1.73718	0.175761	0.173907	0.00339484	0.0204841
yckB	BSU03380	30 °C	120	-1.91317	0.379936	0.197722	0.0128923	0.0349009
yckC	BSU03390	30 °C	120	-1.1591	0.31326	0.202237	0.0234925	0.0498982
yckD	BSU03400	30 °C	120	-2.05694	0.199676	0.133687	0.00312644	0.0202516
bglC	BSU03410	30 °C	120	-2.72724	0.347956	0.574306	0.00538226	0.0237802
nin	BSU03420	30 °C	120	-1.45173	0.556682	-0.0733481	0.0456819	0.0789991
nucA	BSU03430	30 °C	120	0.151971	0.380678	-2.85642	0.560759	0.609251
tlpC	BSU03440	30 °C	120	-0.801377	0.208247	0.918669	0.0217768	0.0476518
hxlB	BSU03450	30 °C	120	-2.3631	0.385452	-0.299792	0.00875236	0.0289477
hxlA	BSU03460	30 °C	120	-2.64241	0.279292	0.490106	0.00370322	0.0209782
hxlR	BSU03470	30 °C	120	-2.64014	0.431646	1.53833	0.00879274	0.02903
srfAA	BSU03480	30 °C	120	-2.34737	0.885415	0.23422	0.0442978	0.0771399
srfAB	BSU03490	30 °C	120	-2.1326	0.457158	0.0652597	0.0149744	0.0382169
srfAC	BSU03510	30 °C	120	-2.51474	0.163099	0.33711	0.00139921	0.0163064
srfAD	BSU03520	30 °C	120	-1.67027	0.268089	-0.132561	0.00847831	0.028607
ycxA	BSU03530	30 °C	120	-2.21312	0.243733	0.794685	0.00401859	0.0215376
ycxB	BSU03540	30 °C	120	-0.497651	0.287688	0.136593	0.0956776	0.136985
ycxC	BSU03550	30 °C	120	-1.385	0.0564345	0.104225	0.000552975	0.0142201
ycxD	BSU03560	30 °C	120	-1.16196	0.332522	0.693361	0.026229	0.0536016
sfp	BSU03569	30 °C	120	-0.745661	0.740294	0.319586	0.223172	0.274944
sfp	BSU03570	30 °C	120	0.113035	0.196377	0.991463	0.423816	0.479966
yczE	BSU03580	30 °C	120	-1.14441	0.51168	-0.446601	0.0606389	0.0972452
tcyC	BSU03590	30 °C	120	-2.74421	1.73414	0.876773	0.111321	0.153568
tcyB	BSU03600	30 °C	120	-1.66736	0.281339	-0.883106	0.00935729	0.0300203
yclA	BSU03620	30 °C	120	-1.86721	0.268471	1.34276	0.00682068	0.0258468
ubiX	BSU03630	30 °C	120	-1.93308	0.300959	0.484397	0.00798305	0.027649
ubiD	BSU03640	30 °C	120	-1.10059	0.48658	0.585839	0.059407	0.0959119
bsdD	BSU03651	30 °C	120	-1.21494	0.14173	1.1174	0.00450554	0.0223227
yclD	BSU03652	30 °C	120	-1.81763	0.342359	0.170489	0.0116201	0.0329934
yclE	BSU03660	30 °C	120	-0.629369	0.290957	0.334377	0.0644317	0.101418
dtpT	BSU03670	30 °C	120	-1.74111	0.242768	0.739848	0.00641818	0.0251105
yclG	BSU03680	30 °C	120	-1.00556	0.50099	0.0603105	0.0737093	0.11241
yczF	BSU03690	30 °C	120	-1.55049	0.441569	0.847283	0.0259863	0.0533111
gerKA	BSU03700	30 °C	120	-1.39687	0.21239	0.516724	0.00761818	0.0272627
gerKC	BSU03710	30 °C	120	-1.083	0.256954	-0.288399	0.0182521	0.0425502
gerKB	BSU03720	30 °C	120	-0.598395	0.379518	-0.203707	0.112001	0.154222
yclH	BSU03730	30 °C	120	-1.72876	0.326091	0.234654	0.0116531	0.0330025
yclI	BSU03740	30 °C	120	-0.972473	0.46077	-1.25856	0.0673596	0.104739
yclK	BSU03760	30 °C	120	-0.756783	0.476764	1.92986	0.110747	0.152946
rapC	BSU03770	30 °C	120	-1.25136	0.468029	-0.237436	0.043602	0.0761408
phrC	BSU03780	30 °C	120	-1.20943	0.0620705	0.0631797	0.000876826	0.0155834
yczM	BSU03788	30 °C	120	-2.11076	0.38305	-0.220737	0.0108002	0.0319836
yczN	BSU03789	30 °C	120	-1.80473	0.804159	0.0123739	0.0602616	0.0969156
yclM	BSU03790	30 °C	120	-2.1529	0.0217969	0.119414	3.41663e-05	0.011629
yclN	BSU03800	30 °C	120	-2.53901	0.614356	0.58453	0.0189626	0.0434757
yclO	BSU03810	30 °C	120	-2.05958	0.353201	0.726552	0.00966129	0.030499
yclP	BSU03820	30 °C	120	-2.31858	0.145076	0.934129	0.0013025	0.0162423
yclQ	BSU03830	30 °C	120	-2.51812	0.39369	0.630636	0.00804945	0.0277537
ycnB	BSU03840	30 °C	120	-2.48934	0.458681	0.0737257	0.0111284	0.0323014
ycnC	BSU03850	30 °C	120	-1.62923	0.487324	0.0898562	0.0285518	0.0568606
ycnD	BSU03860	30 °C	120	-0.256205	0.263307	0.329384	0.233967	0.286359
ycnE	BSU03870	30 °C	120	-2.02645	0.488883	-0.404712	0.0188536	0.0434121
yczG	BSU03880	30 °C	120	-2.48353	0.170668	0.33379	0.00157044	0.0167364
gabR	BSU03890	30 °C	120	-1.20134	0.454643	-0.387938	0.044573	0.0775471
gabT	BSU03900	30 °C	120	0.530914	0.547462	-0.567939	0.235029	0.287469
gabD	BSU03910	30 °C	120	-0.683709	0.265755	-0.565474	0.0468506	0.0805367
glcU	BSU03920	30 °C	120	-2.15153	0.0440539	0.253999	0.000139721	0.0129374
gdh	BSU03930	30 °C	120	-1.33214	0.101935	0.626794	0.00194605	0.0176224
ycnI	BSU03940	30 °C	120	-0.526049	0.215282	0.0141864	0.0515481	0.0866619
ycnJ	BSU03950	30 °C	120	-2.5972	0.226507	0.666209	0.00252571	0.0188533
ycnK	BSU03960	30 °C	120	1.86419	0.204096	-0.682358	0.00397168	0.021528
ycnL	BSU03970	30 °C	120	-1.32572	0.274936	-0.0184702	0.0140353	0.0364918
mtlA	BSU03981	30 °C	120	-2.24149	0.45615	-0.281158	0.0135251	0.0358372
mtlF	BSU03982	30 °C	120	-1.25819	0.64905	-1.22949	0.0784128	0.117243
mtlD	BSU03990	30 °C	120	0.420467	0.489425	-3.91729	0.275147	0.329332
ycsA	BSU04000	30 °C	120	0.349942	0.420479	-0.295716	0.286171	0.340892
sipU	BSU04010	30 °C	120	-1.82474	0.197495	0.256355	0.00388198	0.0213111
yczH	BSU04020	30 °C	120	-1.26739	0.647028	1.33259	0.0769796	0.115794
ycsD	BSU04030	30 °C	120	-0.630188	0.208729	-0.308255	0.0346773	0.0647968
yczO	BSU04039	30 °C	120	-0.425556	0.551283	0.242386	0.313	0.369209
ycsE	BSU04040	30 °C	120	-1.53432	0.383993	-0.220268	0.0202463	0.0457298
ycsF	BSU04050	30 °C	120	-2.41253	0.139742	0.215582	0.00111651	0.0161312
ycsG	BSU04060	30 °C	120	-4.21193	0.722141	0.641394	0.00965681	0.030499
ycsI	BSU04070	30 °C	120	-2.95307	0.578352	0.923808	0.0125453	0.0344227
kipI	BSU04080	30 °C	120	-1.6945	0.205864	0.901345	0.00488389	0.022797
kipA	BSU04090	30 °C	120	-2.28575	0.370166	1.32049	0.0086291	0.0288312
kipR	BSU04100	30 °C	120	-2.02628	0.48985	-0.236167	0.0189293	0.0434261
lipC	BSU04110	30 °C	120	0.0779253	0.275368	-0.528375	0.672525	0.715322
yczI	BSU04120	30 °C	120	-1.59486	0.140328	1.71322	0.00257068	0.0188719
yczJ	BSU04130	30 °C	120	-1.32238	0.129404	0.686209	0.00317681	0.0204299
pbpC	BSU04140	30 °C	120	-2.44505	0.323391	0.493649	0.0057807	0.024313
ycsN	BSU04150	30 °C	120	-1.64599	0.10456	0.173367	0.00134238	0.0162423
mtlR	BSU04160	30 °C	120	-2.15097	0.175895	1.52486	0.00222162	0.0180922
ydaB	BSU04170	30 °C	120	-1.3122	0.614548	-0.467148	0.0659607	0.103182
ydaC	BSU04180	30 °C	120	-1.07952	0.635485	0.137941	0.0987054	0.140248
ydaD	BSU04190	30 °C	120	-1.72659	0.109309	0.171823	0.00133334	0.0162423
ydaE	BSU04200	30 °C	120	-1.89098	0.13195	0.17437	0.00161909	0.0168385
ydaF	BSU04210	30 °C	120	-2.35007	0.629817	1.70838	0.0231143	0.049395
ydaG	BSU04220	30 °C	120	-0.826641	0.3493	0.659637	0.0546811	0.0902672
ydaH	BSU04230	30 °C	120	-1.22132	0.352981	-0.220311	0.0267319	0.0542167
ydzA	BSU04240	30 °C	120	-2.2759	0.473053	-0.33447	0.0140972	0.0365764
lrpC	BSU04250	30 °C	120	-1.34785	0.419833	0.569387	0.030852	0.0600051
ydaJ	BSU04270	30 °C	120	-2.55302	0.521456	1.02639	0.0136226	0.03607
ydaK	BSU04280	30 °C	120	-2.31833	0.348358	0.19161	0.00744236	0.0269071
ydaL	BSU04290	30 °C	120	-1.80699	0.631319	1.10957	0.0383618	0.0691565
ydaM	BSU04300	30 °C	120	-2.08967	0.547824	0.469652	0.0221506	0.0483004
ydaN	BSU04310	30 °C	120	-2.48322	0.212116	0.0549862	0.00242334	0.0185199
ydaO	BSU04320	30 °C	120	-1.28801	0.355589	0.199737	0.0244773	0.0514559
mutT	BSU04330	30 °C	120	-1.82179	0.12222	0.423518	0.00149689	0.0165909
ydaP	BSU04340	30 °C	120	0.218017	0.405297	0.383003	0.449847	0.503807
ydzK	BSU04359	30 °C	120	-2.24036	0.298431	0.588363	0.00586269	0.0244518
mntH	BSU04360	30 °C	120	-3.32027	0.085413	-0.718848	0.000220514	0.0135586
ydaS	BSU04370	30 °C	120	-2.18592	0.757535	0.591113	0.0377786	0.0683301
ydaT	BSU04380	30 °C	120	-0.908314	0.37488	-0.107671	0.0523599	0.0876332
ydbA	BSU04390	30 °C	120	-0.962837	0.228277	0.183347	0.0182263	0.0425179
gsiB	BSU04400	30 °C	120	-2.33962	0.357904	-0.0311003	0.00771036	0.0273886
ydbB	BSU04410	30 °C	120	-1.7004	0.20785	-0.313531	0.00494361	0.022797
ydbC	BSU04420	30 °C	120	-2.55147	0.497832	1.16998	0.0124535	0.0342976
ydbD	BSU04430	30 °C	120	-0.450494	0.195414	0.232445	0.057376	0.0933169
dctB	BSU04440	30 °C	120	-2.7892	0.485933	0.0823901	0.00996649	0.0310606
dctS	BSU04450	30 °C	120	-2.16225	0.348444	-0.109314	0.0085455	0.028673
dctR	BSU04460	30 °C	120	-0.295066	0.264685	0.554778	0.193247	0.242303
dctP	BSU04470	30 °C	120	-1.55086	0.226839	-0.662871	0.00705592	0.0263421
ydbI	BSU04480	30 °C	120	-2.19234	0.176637	0.446333	0.00215684	0.0179509
ydbJ	BSU04490	30 °C	120	-1.14743	0.421535	-0.900539	0.0421627	0.0743206
ydbK	BSU04500	30 °C	120	0.484979	0.369469	0.052922	0.150869	0.196471
ydbL	BSU04510	30 °C	120	-1.7258	0.0521306	-0.728053	0.000304009	0.0135586
ydbM	BSU04520	30 °C	120	-0.240072	0.0259323	-0.553355	0.00386679	0.0212588
ydbN	BSU04530	30 °C	120	-1.94571	0.259373	-0.997203	0.0058713	0.0244518
ydbO	BSU04540	30 °C	120	-1.3807	0.139126	-0.023329	0.00336743	0.0204841
ydbP	BSU04550	30 °C	120	-2.14295	0.0420415	-0.856802	0.00012827	0.0129374
ydbS	BSU04590	30 °C	120	-1.22053	0.0546364	0.914191	0.000667286	0.0147156
ydbT	BSU04600	30 °C	120	-0.466943	0.387699	-0.216583	0.172278	0.21954
ydcA	BSU04610	30 °C	120	-2.39768	0.186292	0.484253	0.0020062	0.0176224
ydcC	BSU04630	30 °C	120	-1.03337	0.528394	0.382768	0.0771965	0.115942
endB	BSU04650	30 °C	120	-2.13612	0.3438	0.0580445	0.00852429	0.028673
ndoA	BSU04660	30 °C	120	-2.47617	1.4846	-0.40412	0.101844	0.143509
rsbRA	BSU04670	30 °C	120	-1.59942	0.35127	-1.61221	0.0157004	0.0393455
rsbS	BSU04680	30 °C	120	1.00282	0.507619	0.595945	0.0758228	0.114653
rsbT	BSU04690	30 °C	120	-1.88944	0.498447	1.10576	0.0224207	0.0486345
rsbU	BSU04700	30 °C	120	-1.31704	0.0441558	0.847015	0.000374467	0.0135586
rsbV	BSU04710	30 °C	120	-1.68686	0.321368	-2.07834	0.0118831	0.0333261
rsbW	BSU04720	30 °C	120	0.569198	0.290281	0.349556	0.0768353	0.115755
sigB	BSU04730	30 °C	120	-0.999692	0.0645819	1.32239	0.00138823	0.0162423
rsbX	BSU04740	30 °C	120	1.50262	0.253246	-3.29981	0.00933575	0.0300159
ydcF	BSU04750	30 °C	120	-1.6554	0.465246	-0.0662509	0.025333	0.0525787
ydcG	BSU04760	30 °C	120	-1.22221	0.192174	-0.0424019	0.00814046	0.0279101
ydcH	BSU04770	30 °C	120	-0.549856	0.621637	0.817916	0.2652	0.31875
ydcI	BSU04780	30 °C	120	-1.45005	0.307371	1.06911	0.0146491	0.0376692
ydcK	BSU04790	30 °C	120	0.639568	0.194058	0.587903	0.029344	0.0579885
ydcL	BSU04800	30 °C	120	1.11936	0.0862294	0.422308	0.00197227	0.0176224
immA	BSU04810	30 °C	120	0.527374	0.184879	0.869757	0.0386086	0.069362
sacV	BSU04830	30 °C	120	-1.196	0.479935	-0.376055	0.0497076	0.0842487
ydzL	BSU04839	30 °C	120	-0.132997	0.330998	0.861012	0.558458	0.607281
ydcO	BSU04840	30 °C	120	0.507959	0.357066	-0.172575	0.132701	0.176557
ydcP	BSU04850	30 °C	120	-0.670354	0.305431	0.0590263	0.0627551	0.0995995
ydcQ	BSU04860	30 °C	120	0.267987	0.0266054	0.502211	0.00326931	0.0204731
ydcR	BSU04870	30 °C	120	0.695892	0.34638	-0.212625	0.0735856	0.112313
ydcS	BSU04880	30 °C	120	0.712459	0.280192	-0.110857	0.0478823	0.0816614
ydcT	BSU04890	30 °C	120	-0.596988	0.342337	1.03771	0.0943539	0.135401
yddA	BSU04900	30 °C	120	-0.743154	0.317701	1.44606	0.0558639	0.0915387
yddB	BSU04910	30 °C	120	0.525928	0.176981	0.188778	0.0357356	0.0661365
yddC	BSU04920	30 °C	120	0.387171	0.296914	-0.761483	0.152442	0.198106
yddD	BSU04930	30 °C	120	-0.208404	0.329643	-0.334192	0.387775	0.443442
yddE	BSU04940	30 °C	120	0.704339	0.201397	-0.535716	0.0261877	0.0535482
yddF	BSU04950	30 °C	120	0.943474	0.174994	0.0343706	0.0112738	0.0325187
yddG	BSU04960	30 °C	120	-1.12852	0.30698	0.0124049	0.0237883	0.0504093
yddH	BSU04970	30 °C	120	0.786633	0.0718165	0.178438	0.0027668	0.0192796
yddI	BSU04980	30 °C	120	0.248826	0.127285	-0.231922	0.0772533	0.115957
yddJ	BSU04990	30 °C	120	1.29793	0.0272601	0.498227	0.000147006	0.0129374
yddK	BSU05000	30 °C	120	0.169068	0.136217	-0.531326	0.164564	0.211801
rapI	BSU05010	30 °C	120	-0.198299	0.340936	0.0335655	0.419806	0.476434
phrI	BSU05020	30 °C	120	-1.12947	0.68211	0.347964	0.103111	0.145076
yddM	BSU05030	30 °C	120	0.0315663	0.299824	-0.40037	0.872114	0.892374
yddN	BSU05040	30 °C	120	-0.772164	0.0934287	-0.136174	0.00484457	0.022797
lrpA	BSU05050	30 °C	120	0.987369	0.221285	-0.243956	0.0163336	0.0400478
lrpB	BSU05060	30 °C	120	-0.164591	0.275646	-0.419669	0.4097	0.466236
yddQ	BSU05070	30 °C	120	-0.14594	0.188892	0.0211557	0.312684	0.368953
yddR	BSU05080	30 °C	120	0.622377	0.445327	0.599345	0.136556	0.180787
yddS	BSU05090	30 °C	120	-0.0869967	0.174779	-0.0357226	0.479478	0.531585
ydzM	BSU05099	30 °C	120	0.137071	0.130251	-0.0419441	0.209919	0.260503
yddT	BSU05100	30 °C	120	-0.137279	0.0049093	-0.0401066	0.000426019	0.0135586
ydzN	BSU05109	30 °C	120	1.90077	0.0557309	-0.439794	0.000286435	0.0135586
ydeA	BSU05110	30 °C	120	-0.114702	0.59701	-0.285917	0.770948	0.80402
cspC	BSU05120	30 °C	120	-0.701147	0.184906	-1.38255	0.0224065	0.0486318
ydeB	BSU05130	30 °C	120	2.1651	0.158373	1.53755	0.00177878	0.0171031
ydzE	BSU05140	30 °C	120	0.676376	0.190889	-0.156433	0.0255373	0.0527487
ydeC	BSU05150	30 °C	120	0.0211396	0.271115	-0.16862	0.904936	0.921926
ydeD	BSU05160	30 °C	120	-0.327155	0.278343	0.917166	0.178719	0.226821
ydeE	BSU05170	30 °C	120	0.175794	0.083198	-0.892475	0.0672203	0.104646
ydeF	BSU05180	30 °C	120	-0.872645	0.202738	0.158152	0.0175204	0.0417014
ydeG	BSU05190	30 °C	120	-1.92437	0.268177	0.163877	0.0064114	0.0251105
ydeH	BSU05200	30 °C	120	-1.36917	0.47444	-0.449884	0.0377713	0.0683301
ydeI	BSU05210	30 °C	120	0.944527	0.307231	-0.936104	0.0335055	0.0633239
ydeJ	BSU05220	30 °C	120	-1.63716	0.28958	0.223153	0.0102684	0.0313559
ydeK	BSU05230	30 °C	120	-0.436497	0.102946	-0.0967803	0.0180407	0.0422681
ydeL	BSU05240	30 °C	120	-0.473439	0.241491	0.0241293	0.076861	0.115755
ydeM	BSU05250	30 °C	120	0.107804	0.246267	0.0891385	0.527491	0.576957
ydeN	BSU05260	30 °C	120	-1.47615	0.298221	-0.425904	0.0133334	0.0354989
ydzF	BSU05270	30 °C	120	-0.218946	0.181531	-0.234876	0.171908	0.21915
ydeO	BSU05280	30 °C	120	-1.61217	0.264026	-0.359978	0.00882214	0.0290754
ydeP	BSU05290	30 °C	120	-0.819679	0.492539	-0.299161	0.102232	0.143948
ydeQ	BSU05300	30 °C	120	0.146729	0.273145	0.272572	0.450372	0.504094
ydeR	BSU05310	30 °C	120	1.09605	0.338809	-3.96106	0.0304063	0.0593541
ydeS	BSU05320	30 °C	120	0.900386	0.356017	-0.30121	0.0483654	0.0822717
ydzO	BSU05329	30 °C	120	-0.423357	0.233157	1.36614	0.0879665	0.127951
aseR	BSU05330	30 °C	120	-2.09619	0.123423	-0.392804	0.00115361	0.0161478
ydfA	BSU05340	30 °C	120	-1.40688	0.129596	-0.242009	0.0028165	0.0194199
ydzS	BSU05343	30 °C	120	-0.566371	0.367394	-0.137283	0.116298	0.158831
ydzS	BSU05344	30 °C	120	-1.01195	0.773426	0.0199953	0.151637	0.197128
ydfB	BSU05350	30 °C	120	-1.85759	0.224161	2.14076	0.00481893	0.022723
ydfC	BSU05360	30 °C	120	-2.00168	0.578082	-0.00376107	0.0266932	0.0542167
ydfD	BSU05370	30 °C	120	-0.29586	0.0744827	-0.476552	0.0204792	0.0459034
ydfE	BSU05380	30 °C	120	-0.814474	0.594227	0.611175	0.140883	0.185597
ydfF	BSU05390	30 °C	120	-1.54478	0.331916	-0.754102	0.0150424	0.03826
ydfG	BSU05400	30 °C	120	-0.825727	0.326399	-0.014382	0.0483385	0.0822633
ydzP	BSU05408	30 °C	120	-0.0889081	0.293941	-0.616348	0.652622	0.697123
ydzQ	BSU05409	30 °C	120	0.670021	0.432096	0.19984	0.11517	0.157543
ydfH	BSU05410	30 °C	120	0.0860377	0.324314	1.31081	0.690988	0.732048
ydfI	BSU05420	30 °C	120	-0.751187	0.622238	0.0826441	0.171665	0.219025
ydfJ	BSU05430	30 °C	120	-1.03554	0.109781	0.0167267	0.0037254	0.0209782
nap	BSU05440	30 °C	120	-0.729133	0.247924	-0.189132	0.0364455	0.0670195
ydfK	BSU05450	30 °C	120	-1.14669	0.528734	-0.111192	0.0641282	0.101093
ydfL	BSU05460	30 °C	120	0.65056	0.349698	-0.0470454	0.0843122	0.12435
ydfM	BSU05470	30 °C	120	-0.466382	0.210933	0.00080225	0.0619189	0.0985647
ydfN	BSU05480	30 °C	120	-1.94079	0.681628	0.171858	0.0387427	0.0694434
ydfO	BSU05490	30 °C	120	-1.26905	0.17111	-0.300988	0.0060054	0.0246538
ydfP	BSU05500	30 °C	120	-1.65721	0.61439	-0.862201	0.0428893	0.0753179
ydfQ	BSU05510	30 °C	120	-2.13407	0.714666	-0.497863	0.0354088	0.06589
ydzH	BSU05520	30 °C	120	-1.70872	0.31279	-0.141469	0.010986	0.0322096
ydzR	BSU05529	30 °C	120	-1.07806	0.314521	0.723658	0.0272191	0.0549371
ydfR	BSU05530	30 °C	120	0.904163	0.153536	0.301593	0.00947537	0.0302236
ydfS	BSU05540	30 °C	120	0.855097	0.50164	0.168688	0.0981238	0.139527
cotP	BSU05550	30 °C	120	1.7305	0.172868	0.199219	0.00330983	0.0204841
ydgA	BSU05560	30 °C	120	0.825383	0.23755	0.392303	0.0265173	0.054045
ydgB	BSU05570	30 °C	120	-0.00193153	0.56844	0.655113	0.995838	0.997437
ydgC	BSU05580	30 °C	120	-1.52419	0.310032	-0.11302	0.0135127	0.0358297
ydgD	BSU05590	30 °C	120	-1.71903	0.0763527	0.0650227	0.00065695	0.0147156
ydgE	BSU05600	30 °C	120	-1.46451	0.648558	-0.286222	0.059589	0.0961643
vmlR	BSU05610	30 °C	120	0.922945	0.118278	-0.639048	0.00542986	0.0237802
ydgF	BSU05620	30 °C	120	0.340208	0.373427	-0.870429	0.255309	0.309445
dinB	BSU05630	30 °C	120	-2.40795	0.174849	0.481942	0.00175294	0.0170478
ydgG	BSU05640	30 °C	120	-1.90824	0.0487823	-0.806624	0.00021777	0.0135586
ydgH	BSU05650	30 °C	120	-1.23132	0.5682	-0.690442	0.0642187	0.101193
ydgJ	BSU05670	30 °C	120	-2.25978	0.161397	-0.672517	0.00169602	0.0170478
ydgK	BSU05680	30 °C	120	-1.25917	0.696701	-0.745774	0.088683	0.128793
ydhB	BSU05690	30 °C	120	-1.74542	0.386839	-0.893386	0.0159818	0.0396813
ydhC	BSU05700	30 °C	120	-2.50795	0.389467	-1.12505	0.00794296	0.0276394
ydhD	BSU05710	30 °C	120	-1.02475	0.468201	-0.880589	0.0630722	0.0999694
ydhE	BSU05720	30 °C	120	-1.24522	0.473662	-0.822075	0.0450003	0.0780367
ydhF	BSU05730	30 °C	120	-0.189025	0.102472	-0.957275	0.0855731	0.125592
phoB	BSU05740	30 °C	120	-1.37549	0.0604422	-0.847234	0.000643026	0.0147156
ydhG	BSU05750	30 °C	120	-1.28793	0.68664	-0.190224	0.0831042	0.123062
ydhH	BSU05760	30 °C	120	-1.53668	0.274832	-0.0836176	0.0104947	0.0316204
ydhI	BSU05770	30 °C	120	-0.399288	0.585534	-0.00492074	0.35898	0.416234
ydhJ	BSU05780	30 °C	120	0.883899	0.304366	-0.355992	0.0373256	0.0678055
ydhK	BSU05790	30 °C	120	-1.60018	0.293963	-0.252335	0.011063	0.0322584
pbuE	BSU05800	30 °C	120	-0.822311	0.510423	1.93252	0.108017	0.150117
gmuB	BSU05810	30 °C	120	-1.02453	0.283146	-0.498126	0.0245265	0.0515015
gmuA	BSU05820	30 °C	120	0.215756	0.37791	0.074076	0.426961	0.482836
gmuC	BSU05830	30 °C	120	0.829998	0.631465	-1.81781	0.150552	0.196136
gmuD	BSU05840	30 °C	120	0.509202	0.336932	-0.879231	0.120192	0.163161
gmuR	BSU05850	30 °C	120	-0.607104	0.317819	-0.590355	0.0804775	0.119852
gmuE	BSU05860	30 °C	120	-1.04235	0.418984	-0.426293	0.0498633	0.0844744
gmuF	BSU05870	30 °C	120	-0.871243	0.315905	-0.581804	0.0411387	0.0729622
gmuG	BSU05880	30 °C	120	-0.370695	0.779796	-0.397475	0.496852	0.549383
ydhU	BSU05890	30 °C	120	0.153838	0.152125	0.329766	0.221949	0.273527
ydhU	BSU05899	30 °C	120	-0.890253	0.371364	0.64981	0.0533997	0.0888919
thiL	BSU05900	30 °C	120	-0.740085	0.330249	0.575094	0.0604209	0.0970884
ydiB	BSU05910	30 °C	120	-3.30718	0.456158	4.69419	0.00628184	0.0249568
rimI	BSU05930	30 °C	120	1.56542	0.284643	-1.03871	0.010842	0.0319917
ydiF	BSU05950	30 °C	120	-0.623784	0.414861	0.102529	0.12121	0.164245
moaC	BSU05960	30 °C	120	1.81748	0.118013	-4.77783	0.00140242	0.0163064
rex	BSU05970	30 °C	120	-2.96243	0.2596	-0.0104736	0.00254995	0.0188719
tatAY	BSU05980	30 °C	120	0.0443866	0.0508941	-0.916167	0.26999	0.323885
tatCY	BSU05990	30 °C	120	-1.32993	0.35889	-0.113696	0.0234247	0.0498024
ydiK	BSU06000	30 °C	120	-0.0478297	0.426289	-0.468811	0.863863	0.885383
ydiL	BSU06010	30 °C	120	-0.672601	0.432256	-1.11567	0.114505	0.15692
ydzT	BSU06033	30 °C	120	-0.708027	0.352841	-2.16272	0.0737424	0.112415
ydzT	BSU06034	30 °C	120	-0.0548726	0.0757881	0.0542635	0.336532	0.393128
ydzT	BSU06037	30 °C	120	-0.141554	0.196918	-0.45938	0.3392	0.395627
ydzT	BSU06038	30 °C	120	0.743225	0.47665	-0.89649	0.114107	0.156597
ydiM	BSU06040	30 °C	120	-0.947386	0.41367	-0.0495496	0.0580718	0.094244
ydzU	BSU06048	30 °C	120	-0.949256	0.391168	0.122892	0.0522097	0.0874992
ydzV	BSU06049	30 °C	120	-1.26629	0.282922	-0.157604	0.0162356	0.0399517
ydzW	BSU06073	30 °C	120	0.54742	0.232193	-0.854946	0.0550635	0.0906911
ydzW	BSU06074	30 °C	120	-1.32862	0.292739	-0.416295	0.0157998	0.0394889
ydzW	BSU06076	30 °C	120	-1.67966	0.234452	-0.0704363	0.00643189	0.0251105
ydzW	BSU06077	30 °C	120	-0.710645	0.419613	-0.132841	0.0992216	0.140639
ydzW	BSU06078	30 °C	120	0.527217	0.185918	0.224891	0.0390405	0.0697863
ydzW	BSU06079	30 °C	120	-2.86569	0.40785	0.747878	0.00668421	0.025657
ydzW	BSU06083	30 °C	120	-1.67822	0.408337	-0.316116	0.0191687	0.0438409
ydiR	BSU06090	30 °C	120	0.384398	0.322225	-0.407007	0.174779	0.222349
ydiS	BSU06100	30 °C	120	0.758527	0.181604	-0.280173	0.018576	0.0430108
ydjA	BSU06110	30 °C	120	0.0803987	0.0881378	-0.103948	0.25489	0.309138
ydjB	BSU06120	30 °C	120	0.0499659	0.42702	-0.243159	0.858141	0.880724
ydjC	BSU06130	30 °C	120	0.665995	0.38545	0.0232497	0.0958673	0.1372
gutR	BSU06140	30 °C	120	0.0298922	0.160052	0.129282	0.777019	0.809224
gutB	BSU06150	30 °C	120	-1.11602	0.295271	0.234791	0.0225473	0.048796
gutP	BSU06160	30 °C	120	1.62498	0.137688	-0.918359	0.00238464	0.018455
ydjE	BSU06170	30 °C	120	0.923208	0.133216	-0.662444	0.00686905	0.0259799
pspA	BSU06180	30 °C	120	-0.542562	0.069145	-4.18355	0.00537021	0.0237802
ydjG	BSU06190	30 °C	120	0.256839	0.39905	0.374466	0.380934	0.43682
ydjH	BSU06200	30 °C	120	-0.335592	0.527939	-0.251444	0.385691	0.441464
ydjJ	BSU06220	30 °C	120	1.29186	0.334778	-0.544902	0.0216605	0.0474805
iolT	BSU06230	30 °C	120	-0.158445	0.253717	-0.278822	0.39248	0.448412
bdhA	BSU06240	30 °C	120	-0.00854208	0.292345	-0.286695	0.964237	0.97098
ydjM	BSU06250	30 °C	120	-1.30318	0.356661	-0.395652	0.0240701	0.0508856
ydjN	BSU06260	30 °C	120	-0.202645	0.494956	-0.149925	0.551759	0.600868
ydzJ	BSU06269	30 °C	120	-0.0534091	0.391485	-0.911725	0.835196	0.861426
ydjO	BSU06270	30 °C	120	-1.20128	0.243764	1.39785	0.0134493	0.0357121
ydjP	BSU06280	30 °C	120	1.08582	0.0693061	-0.339228	0.00135525	0.0162423
cotA	BSU06300	30 °C	120	0.931115	0.682544	-0.544818	0.141949	0.186804
gabP	BSU06310	30 °C	120	0.400613	0.347051	-0.277931	0.183589	0.232076
ydzX	BSU06319	30 °C	120	2.17759	0.0878708	-0.193368	0.000542327	0.0142201
yeaB	BSU06320	30 °C	120	0.191684	0.111385	-1.05363	0.096532	0.13784
yeaC	BSU06330	30 °C	120	-1.90938	0.643214	0.53024	0.035808	0.0661823
yeaD	BSU06340	30 °C	120	-0.577633	0.165608	0.802663	0.0263222	0.0537059
pbuG	BSU06370	30 °C	120	0.246123	0.326959	-0.751355	0.32217	0.378714
yebC	BSU06380	30 °C	120	-0.802199	0.0550185	0.551659	0.00156427	0.0167364
yebD	BSU06390	30 °C	120	1.27029	0.0814717	-0.62594	0.00136834	0.0162423
yebG	BSU06410	30 °C	120	0.531285	0.269094	0.0385352	0.0759046	0.11473
purE	BSU06420	30 °C	120	-1.30253	0.122573	-0.133411	0.00293884	0.0198042
purK	BSU06430	30 °C	120	-0.307307	0.146067	0.22595	0.0677441	0.105199
purB	BSU06440	30 °C	120	-2.46963	0.354159	-0.339287	0.00678534	0.0257846
purC	BSU06450	30 °C	120	0.900508	0.341497	-0.634863	0.0447449	0.0777738
purS	BSU06460	30 °C	120	2.67297	0.268777	-4.67455	0.00335342	0.0204841
purQ	BSU06470	30 °C	120	-0.628147	0.379622	1.06843	0.103236	0.145197
purL	BSU06480	30 °C	120	1.24948	0.240699	-0.722707	0.0121451	0.0337591
purF	BSU06490	30 °C	120	-1.27217	0.123926	-0.434032	0.00314816	0.020357
purM	BSU06500	30 °C	120	-0.50983	0.383855	-0.0684602	0.148099	0.193334
purN	BSU06510	30 °C	120	-0.376069	0.450342	-0.833304	0.284985	0.339912
purH	BSU06520	30 °C	120	0.373506	0.348557	-1.29353	0.204588	0.254224
purD	BSU06530	30 °C	120	1.22716	0.487319	-0.465663	0.0487535	0.0828191
yezC	BSU06540	30 °C	120	-1.3091	0.42221	0.608303	0.0329677	0.0625818
yecA	BSU06550	30 °C	120	-0.523512	0.267138	1.05451	0.0769154	0.115763
yezF	BSU06559	30 °C	120	-1.37585	0.371246	-0.316133	0.0234204	0.0498024
yerA	BSU06560	30 °C	120	-0.178597	0.317123	-1.56775	0.432213	0.487265
yerB	BSU06570	30 °C	120	-0.926458	0.362386	-0.391081	0.047403	0.0812251
yerC	BSU06580	30 °C	120	-1.32497	0.431631	-1.91532	0.0336018	0.0634167
yerD	BSU06590	30 °C	120	-0.28882	0.170384	0.295667	0.0990673	0.140549
pcrB	BSU06600	30 °C	120	0.286755	0.499694	-0.354183	0.424984	0.481133
yerH	BSU06630	30 °C	120	-1.80684	1.1148	-0.0591382	0.106924	0.148985
yerI	BSU06640	30 °C	120	0.735997	0.408246	-0.812572	0.0890689	0.129203
sapB	BSU06650	30 °C	120	-0.93965	0.239749	-0.464762	0.0210182	0.0465634
opuE	BSU06660	30 °C	120	-0.437903	0.462491	-0.673624	0.242692	0.295781
yerO	BSU06700	30 °C	120	-1.13422	0.206395	-0.164051	0.0108582	0.0320103
swrC	BSU06710	30 °C	120	-0.869194	0.592783	-1.13762	0.126321	0.16988
yefA	BSU06730	30 °C	120	-0.069898	0.601509	-0.997058	0.859099	0.881465
yefB	BSU06740	30 °C	120	0.898458	0.215453	0.254467	0.0186344	0.0430927
yefC	BSU06750	30 °C	120	0.558579	0.219062	-0.479459	0.0476342	0.0814349
yeeA	BSU06760	30 °C	120	-0.183144	0.324108	-0.0126074	0.430924	0.486163
yeeB	BSU06770	30 °C	120	0.408634	0.464265	0.205117	0.266871	0.320656
yeeC	BSU06780	30 °C	120	-0.624529	0.109028	0.455644	0.0100068	0.0311176
yeeD	BSU06790	30 °C	120	2.0505	0.187325	-0.442623	0.00277042	0.0192796
yezA	BSU06800	30 °C	120	0.489944	0.241178	0.44154	0.0721409	0.110695
yeeF	BSU06812	30 °C	120	0.979618	0.227554	-1.02046	0.0175148	0.0417014
yeeG	BSU06820	30 °C	120	-1.19865	0.407103	0.804603	0.0363662	0.0669068
rapH	BSU06830	30 °C	120	0.362768	0.417973	-0.740625	0.271645	0.325661
phrH	BSU06839	30 °C	120	0.515681	0.286836	0.0430688	0.089501	0.129529
yeeI	BSU06840	30 °C	120	-0.349136	0.824244	-0.0566324	0.539499	0.589231
yeeK	BSU06850	30 °C	120	0.445498	0.359377	0.887688	0.164875	0.211982
yezE	BSU06860	30 °C	120	-1.17849	0.357539	-3.2331	0.0293379	0.0579885
yesE	BSU06870	30 °C	120	-0.124848	0.46413	0.659385	0.687095	0.728686
yesF	BSU06880	30 °C	120	-0.464175	0.178348	0.335715	0.0458518	0.0790738
cotJA	BSU06890	30 °C	120	-0.300421	0.271568	0.221757	0.19542	0.244536
cotJB	BSU06900	30 °C	120	-0.287665	0.122165	-0.535756	0.0551875	0.0907431
cotJC	BSU06910	30 °C	120	0.270348	0.1554	0.826989	0.0947452	0.13591
yesJ	BSU06920	30 °C	120	-0.138652	0.408681	0.149545	0.61629	0.663233
yesK	BSU06930	30 °C	120	0.491692	0.598406	0.0191959	0.290664	0.345475
yesL	BSU06940	30 °C	120	1.03956	0.388347	-0.315663	0.0435045	0.076084
yesM	BSU06950	30 °C	120	-0.619792	0.272709	-0.0737561	0.0588905	0.0953659
yesN	BSU06960	30 °C	120	-5.20117	1.1371	4.63261	0.0155613	0.0391288
yesO	BSU06970	30 °C	120	-1.38659	0.52071	0.238867	0.0439336	0.0766126
yesP	BSU06980	30 °C	120	1.09739	0.156646	-0.188141	0.00672362	0.0257659
yesQ	BSU06990	30 °C	120	-0.88783	0.66618	0.729111	0.147305	0.192498
yesR	BSU07000	30 °C	120	-1.19979	0.516024	-0.16278	0.0564865	0.0923115
rhgT	BSU07020	30 °C	120	-1.07816	0.365632	-0.737016	0.0362631	0.0668155
yesU	BSU07030	30 °C	120	-0.210871	0.121594	-0.227418	0.0952599	0.136492
yesV	BSU07040	30 °C	120	0.171021	0.39689	0.569724	0.533264	0.583067
yesW	BSU07050	30 °C	120	-0.606019	0.45136	-0.224187	0.145584	0.190716
yesX	BSU07060	30 °C	120	-0.891113	0.492248	-0.179611	0.0884303	0.128476
yesY	BSU07070	30 °C	120	-0.499596	0.0936831	-0.245724	0.0115188	0.0328073
yesZ	BSU07080	30 °C	120	-0.289076	0.469472	-1.50008	0.397891	0.453901
yetA	BSU07090	30 °C	120	0.843212	0.4253	-0.258711	0.0753418	0.114156
lplA	BSU07100	30 °C	120	0.565372	0.462254	-1.24399	0.168299	0.215717
lplB	BSU07110	30 °C	120	-1.20863	0.29655	-0.284177	0.0194828	0.0444237
lplC	BSU07120	30 °C	120	0.618058	0.34363	-1.42249	0.0894321	0.129529
lplD	BSU07130	30 °C	120	-0.570358	0.115301	-0.246807	0.01335	0.0354989
yetF	BSU07140	30 °C	120	1.57691	0.710245	-0.439933	0.0614536	0.0982418
yetG	BSU07150	30 °C	120	0.344825	0.37258	-0.346955	0.250111	0.304031
yetH	BSU07160	30 °C	120	-0.223659	0.792436	-0.522689	0.673294	0.715733
yetI	BSU07170	30 °C	120	0.304401	0.052599	-0.508048	0.00980656	0.0308018
yetI	BSU07180	30 °C	120	0.032137	0.534411	0.0955632	0.926548	0.939598
yezD	BSU07190	30 °C	120	-0.209272	0.468813	0.0673997	0.520298	0.571092
yetJ	BSU07200	30 °C	120	-0.686201	0.239354	-0.340793	0.0382446	0.0690728
yetK	BSU07210	30 °C	120	0.971111	0.20515	-0.642466	0.0145521	0.0374969
yetL	BSU07220	30 °C	120	-0.189848	0.32318	-0.202084	0.415985	0.472669
yetM	BSU07230	30 °C	120	-0.358839	0.386275	-0.408393	0.248886	0.30264
yetN	BSU07240	30 °C	120	-0.134398	0.411195	-1.29506	0.628366	0.674485
yetO	BSU07250	30 °C	120	0.647126	0.119314	0.418705	0.0111424	0.0323014
ltaSA	BSU07260	30 °C	120	1.7503	0.120904	-3.09514	0.00158672	0.0167364
yfnH	BSU07270	30 °C	120	-0.128744	0.403916	-0.565509	0.636352	0.682665
yfnG	BSU07280	30 °C	120	-0.174279	0.253808	-0.499469	0.356369	0.413592
yfnF	BSU07290	30 °C	120	0.962943	0.126296	-0.840359	0.00568516	0.0242355
yfnE	BSU07300	30 °C	120	-0.0462774	0.454504	0.54783	0.876255	0.896121
yfnD	BSU07310	30 °C	120	0.797848	0.172358	-0.246479	0.0152024	0.038536
yfnC	BSU07320	30 °C	120	1.77468	0.151804	-1.44529	0.00243008	0.01853
yfnB	BSU07330	30 °C	120	1.41914	0.137233	-0.464287	0.00310257	0.0202279
yfnA	BSU07340	30 °C	120	1.07654	0.529536	-1.89289	0.0720433	0.110636
yfmT	BSU07350	30 °C	120	-0.244971	0.137177	-0.48808	0.0905499	0.130643
yfmS	BSU07360	30 °C	120	0.81591	0.203796	-0.0734335	0.0201693	0.0456552
yfmR	BSU07370	30 °C	120	0.423165	0.200346	-0.40315	0.067266	0.104673
yfmQ	BSU07380	30 °C	120	1.9931	0.0133325	-2.22944	1.49154e-05	0.011629
yfmP	BSU07390	30 °C	120	1.56812	0.428156	-1.93426	0.0239604	0.0507111
yfmO	BSU07400	30 °C	120	1.23112	0.124885	-0.968079	0.0034125	0.0204841
yfmN	BSU07410	30 °C	120	1.15464	0.248013	-0.240051	0.0150332	0.03826
yfmM	BSU07420	30 °C	120	0.626891	0.419485	-0.690303	0.122438	0.165491
yfmL	BSU07430	30 °C	120	0.918034	0.339849	0.0206704	0.0427713	0.0752164
yfmK	BSU07440	30 °C	120	1.87875	0.10789	-1.70261	0.00109745	0.0161312
yfmJ	BSU07450	30 °C	120	0.342445	0.645324	0.244834	0.45506	0.508125
yfmI	BSU07460	30 °C	120	0.940113	0.17241	-0.610268	0.0110259	0.0322133
yfmG	BSU07480	30 °C	120	3.80771	0.24586	-2.00404	0.00138683	0.0162423
yfmF	BSU07490	30 °C	120	1.89663	0.214609	-1.11005	0.00424074	0.0217796
yfmE	BSU07500	30 °C	120	2.20004	0.0958103	-1.55867	0.000631584	0.0147156
yfmD	BSU07510	30 °C	120	-0.094601	0.55846	-0.581289	0.796859	0.826667
yfmC	BSU07520	30 °C	120	-0.718485	0.127989	-0.983433	0.0104127	0.0315413
yfmB	BSU07530	30 °C	120	0.642407	0.316371	-0.0946938	0.0721987	0.110738
yfmA	BSU07540	30 °C	120	0.336646	0.232612	-0.924627	0.129048	0.172926
yflT	BSU07550	30 °C	120	0.620904	0.142972	-1.25168	0.0172187	0.041272
pel	BSU07560	30 °C	120	-0.322493	0.0549782	-0.0472496	0.00954915	0.0303489
yflS	BSU07570	30 °C	120	0.265238	0.281997	-0.712155	0.244842	0.29811
citS	BSU07580	30 °C	120	0.186994	0.137145	-1.47748	0.142066	0.186892
citT	BSU07590	30 °C	120	1.44891	0.215308	-0.207966	0.00728035	0.026697
yflP	BSU07600	30 °C	120	0.701166	0.220238	0.0778085	0.0313485	0.0606871
citM	BSU07610	30 °C	120	0.146497	0.508917	-0.655067	0.667503	0.710788
yflN	BSU07620	30 °C	120	-0.485144	0.217998	-0.605679	0.0611915	0.0979064
nosA	BSU07630	30 °C	120	-0.534802	0.04693	-0.440021	0.00255697	0.0188719
yflL	BSU07640	30 °C	120	0.459463	0.413635	-0.520539	0.194258	0.243326
yflK	BSU07650	30 °C	120	0.558382	0.39645	-0.636147	0.13486	0.178921
yflJ	BSU07660	30 °C	120	-0.0286864	0.212845	-0.927163	0.837138	0.862715
yflI	BSU07670	30 °C	120	0.34308	0.117471	-0.714986	0.0369282	0.0674764
yflH	BSU07680	30 °C	120	1.93932	0.235707	-0.833025	0.004888	0.022797
mapB	BSU07690	30 °C	120	-0.624686	0.0750077	-0.94172	0.00477144	0.0226829
nagP	BSU07700	30 °C	120	-0.10066	0.134608	-0.118472	0.324598	0.38097
yflE	BSU07710	30 °C	120	-11.0846	0.92267	3.84354	0.00230158	0.0184
yflD	BSU07720	30 °C	120	-0.609938	0.651169	-0.797029	0.246189	0.299555
yflB	BSU07735	30 °C	120	-0.463558	0.583951	-1.43225	0.302915	0.358366
yflA	BSU07750	30 °C	120	0.25576	0.436244	-0.640637	0.416743	0.473388
yfkT	BSU07760	30 °C	120	0.902712	0.384975	-0.371782	0.0556149	0.0912766
yfkS	BSU07770	30 °C	120	2.31607	0.200987	-0.537282	0.0025008	0.0188533
yfkR	BSU07780	30 °C	120	1.29043	0.346734	-0.119064	0.0232306	0.0495304
yfkQ	BSU07790	30 °C	120	0.0210952	0.305	-0.106537	0.915593	0.930758
treP	BSU07800	30 °C	120	0.453332	0.3676	-1.81497	0.166191	0.213454
treA	BSU07810	30 °C	120	1.90688	0.228412	-2.73099	0.00474862	0.0226829
treR	BSU07820	30 °C	120	0.723932	0.592572	-0.453491	0.168593	0.215872
yfkO	BSU07830	30 °C	120	-1.2539	0.0974005	-0.17439	0.00200524	0.0176224
yfkN	BSU07840	30 °C	120	2.27812	0.255922	-2.05208	0.00418033	0.0217076
yfkM	BSU07850	30 °C	120	0.470521	0.199774	-0.336123	0.0551641	0.0907431
yfkL	BSU07860	30 °C	120	0.627477	0.165375	0.123664	0.0223794	0.0486294
yfkK	BSU07870	30 °C	120	1.5471	0.364522	-0.937598	0.0180066	0.0422342
yfkJ	BSU07880	30 °C	120	1.73263	0.258139	0.0101628	0.0073179	0.02673
yfkI	BSU07890	30 °C	120	-0.218421	0.14366	-0.977188	0.119002	0.161957
yfkH	BSU07900	30 °C	120	-0.201287	0.492534	0.807414	0.552412	0.601404
yfkF	BSU07910	30 °C	120	0.940808	0.115074	-0.305798	0.00494991	0.022797
yfkE	BSU07920	30 °C	120	0.190236	0.261879	-1.05948	0.335303	0.39206
yfkD	BSU07930	30 °C	120	1.62494	0.265963	-2.11965	0.00881203	0.0290681
yfkC	BSU07940	30 °C	120	-0.109924	0.406902	-1.2178	0.685883	0.728082
yfkA	BSU07955	30 °C	120	1.78698	0.34923	-2.1476	0.0124929	0.0343418
yfjT	BSU07970	30 °C	120	0.604695	0.167758	-1.28653	0.0247081	0.0517088
pdaA	BSU07980	30 °C	120	0.313753	0.559172	-1.30276	0.433634	0.488279
yfjR	BSU07990	30 °C	120	0.338535	0.467285	-1.03457	0.336303	0.392983
yfjQ	BSU08000	30 °C	120	0.0655495	0.24324	-0.0367845	0.68658	0.728449
yfjP	BSU08010	30 °C	120	-1.00498	0.175704	-0.297591	0.0100358	0.0311335
yfjO	BSU08020	30 °C	120	-0.0672952	0.372688	-0.286808	0.784069	0.814752
yfzA	BSU08029	30 °C	120	2.75385	0.152304	-1.48564	0.00101802	0.0161312
dusC	BSU08030	30 °C	120	0.305901	0.300363	-0.320262	0.219784	0.270949
yfjM	BSU08040	30 °C	120	-0.449655	0.427989	-0.236284	0.210409	0.260852
yfjL	BSU08050	30 °C	120	0.856624	0.125772	-0.622284	0.00710918	0.0264429
acoA	BSU08060	30 °C	120	0.71439	0.383363	-0.0399919	0.0840637	0.124107
acoB	BSU08070	30 °C	120	0.490996	0.622558	-0.769231	0.305253	0.36064
acoC	BSU08080	30 °C	120	2.41404	0.386073	-1.86719	0.00841818	0.0285639
acoL	BSU08090	30 °C	120	1.72339	0.181196	0.162677	0.00366453	0.0209147
acoR	BSU08100	30 °C	120	0.268049	0.284984	-0.0222171	0.244841	0.29811
sspH	BSU08110	30 °C	120	1.64763	0.282298	-0.141167	0.00964398	0.0304958
yfjF	BSU08120	30 °C	120	-0.0546983	0.326969	-0.107313	0.799283	0.828722
yfjE	BSU08130	30 °C	120	-0.421208	0.220741	-0.668326	0.0806312	0.119962
yfjD	BSU08140	30 °C	120	2.60092	0.164794	-2.64849	0.00133548	0.0162423
yfjC	BSU08150	30 °C	120	0.47835	0.0853836	-0.233615	0.010454	0.0315718
yfjB	BSU08160	30 °C	120	0.828481	0.150393	-0.452728	0.0108064	0.0319836
yfjA	BSU08170	30 °C	120	1.73118	0.40799	-1.65278	0.0180149	0.0422342
malA	BSU08180	30 °C	120	-1.13106	0.262233	-0.275043	0.01745	0.0416399
malR	BSU08190	30 °C	120	0.510752	0.038782	0.440857	0.00191632	0.0176224
malP	BSU08200	30 °C	120	-0.284993	0.0808851	-0.193771	0.025815	0.0531343
malQ	BSU08210	30 °C	120	-0.395384	0.368192	-0.967831	0.203969	0.253623
yfiC	BSU08220	30 °C	120	-0.419522	0.330595	0.130631	0.159038	0.205465
catD	BSU08230	30 °C	120	0.824493	0.247688	-0.437713	0.0287899	0.0571826
catE	BSU08240	30 °C	120	0.625849	0.518482	-2.49869	0.171698	0.219025
yfiF	BSU08250	30 °C	120	4.16018	0.179359	-1.59834	0.000619009	0.0147156
yfiG	BSU08260	30 °C	120	-0.455659	0.19251	-0.390766	0.0546656	0.0902672
yfiH	BSU08270	30 °C	120	0.441296	0.0154435	-0.551034	0.000407987	0.0135586
yfiI	BSU08280	30 °C	120	0.86444	0.337553	-1.05451	0.0472532	0.0810787
yfiJ	BSU08290	30 °C	120	-0.253776	0.116852	-0.899087	0.063966	0.10092
yfiK	BSU08300	30 °C	120	0.99703	0.558755	-0.973306	0.0906762	0.130734
yfiL	BSU08310	30 °C	120	0.272945	0.14988	-1.17039	0.0875177	0.127624
yfiM	BSU08320	30 °C	120	-1.22473	0.417224	0.490188	0.036575	0.0672248
yfiN	BSU08330	30 °C	120	-0.330408	0.440137	-0.0918679	0.323179	0.379662
padR	BSU08340	30 °C	120	1.26286	0.172906	-0.728142	0.00619065	0.0248952
estB	BSU08350	30 °C	120	1.29283	0.100348	-0.553332	0.00200221	0.0176224
yfiQ	BSU08360	30 °C	120	0.210644	0.57516	-0.453313	0.590739	0.637569
yfiR	BSU08370	30 °C	120	-0.248225	0.558487	0.401187	0.521896	0.572175
yfiS	BSU08380	30 °C	120	0.010411	0.424467	-0.539848	0.969974	0.974398
yfiT	BSU08390	30 °C	120	4.97457	0.0282115	-2.56776	1.07205e-05	0.011629
yfiU	BSU08400	30 °C	120	-0.362551	0.287342	0.534203	0.160453	0.207079
yfiV	BSU08410	30 °C	120	1.99852	0.231955	-0.539878	0.0044602	0.0222653
mprF	BSU08425	30 °C	120	1.40307	0.248317	-0.620229	0.01028	0.0313559
yfiY	BSU08440	30 °C	120	0.58545	0.208557	-0.456823	0.0397929	0.0708776
yfiZ	BSU08450	30 °C	120	0.229095	0.339553	-0.796531	0.363008	0.420124
yfhA	BSU08460	30 °C	120	0.719103	0.199759	0.129186	0.0247705	0.0517526
yfhB	BSU08470	30 °C	120	0.811409	0.255082	-0.236318	0.0313993	0.0607225
yfhC	BSU08480	30 °C	120	2.0757	0.143292	-1.98375	0.00158476	0.0167364
yfhD	BSU08490	30 °C	120	1.06553	0.437791	-0.712319	0.0519262	0.0872193
yfhE	BSU08500	30 °C	120	0.773534	0.374809	-0.0688277	0.0701273	0.108182
yfhF	BSU08510	30 °C	120	-0.400532	0.188576	-0.492155	0.0665924	0.103835
recX	BSU08520	30 °C	120	-1.25775	0.3155	-1.22615	0.0203366	0.0457849
yfhH	BSU08530	30 °C	120	3.2076	0.28927	-2.26374	0.00270001	0.0190374
yfhI	BSU08540	30 °C	120	0.236199	0.369655	0.347275	0.383708	0.439462
sspK	BSU08550	30 °C	120	3.01403	0.207287	-2.35822	0.0015729	0.0167364
yfhJ	BSU08560	30 °C	120	1.22517	0.504245	-0.78874	0.0520915	0.0873794
yfhK	BSU08570	30 °C	120	2.4754	0.0813442	-1.30335	0.000359756	0.0135586
yfhL	BSU08580	30 °C	120	0.33486	0.184144	-0.0588835	0.0877381	0.127718
yfhM	BSU08590	30 °C	120	1.01988	0.350344	-0.540812	0.0371559	0.0677697
csbB	BSU08600	30 °C	120	1.80671	0.242889	-0.195536	0.00597053	0.0245793
yfhO	BSU08610	30 °C	120	1.96755	0.125531	-1.13925	0.00135409	0.0162423
yfhP	BSU08620	30 °C	120	0.737196	0.330737	-0.891016	0.0610167	0.0976685
yfhQ	BSU08630	30 °C	120	0.349046	0.127435	-0.0837594	0.0416735	0.0737013
yfhS	BSU08640	30 °C	120	0.41927	1.32937	-0.523265	0.639675	0.685641
fabL	BSU08650	30 °C	120	-0.481336	0.442313	1.29606	0.200116	0.249495
sspE	BSU08660	30 °C	120	3.37266	0.201188	-1.79138	0.00118404	0.0161478
ygaB	BSU08670	30 °C	120	2.68768	0.198958	-0.986902	0.00182162	0.0172244
ygaC	BSU08680	30 °C	120	0.83082	0.184151	-1.97624	0.0159847	0.0396813
ygaD	BSU08690	30 °C	120	0.514622	0.378798	-1.2727	0.142885	0.187706
ygaE	BSU08700	30 °C	120	-0.618674	0.411239	0.0546079	0.121101	0.164157
gsaB	BSU08710	30 °C	120	0.80404	0.0965118	-1.01467	0.00476837	0.0226829
ygaF	BSU08720	30 °C	120	1.81179	0.226789	-1.74772	0.00518225	0.0232695
ygzB	BSU08740	30 °C	120	3.04032	0.522032	-1.05539	0.00968474	0.0305473
ygxA	BSU08750	30 °C	120	0.468703	0.0824431	-0.679086	0.0101563	0.0312089
spo0M	BSU08760	30 °C	120	0.138558	0.326731	-0.60837	0.539078	0.588943
ygzA	BSU08770	30 °C	120	2.26391	1.02235	-1.75679	0.0617471	0.0985204
ygzC	BSU08779	30 °C	120	-0.0993987	0.468882	-0.710989	0.748698	0.785029
ygaJ	BSU08780	30 °C	120	-2.28881	0.834443	0.0994282	0.0415623	0.0735741
thiC	BSU08790	30 °C	120	2.7527	0.152059	-0.454314	0.0010156	0.0161312
ygaK	BSU08800	30 °C	120	2.51693	0.1271	-0.952193	0.000848939	0.0154753
senS	BSU08810	30 °C	120	2.18794	0.0768464	-0.699073	0.000410948	0.0135586
katA	BSU08820	30 °C	120	0.962821	0.225124	-0.324015	0.0177401	0.0418782
ssuB	BSU08830	30 °C	120	0.130692	0.150681	-0.277419	0.271875	0.325832
ssuA	BSU08840	30 °C	120	-0.266282	0.313217	-0.446865	0.278761	0.333444
ssuC	BSU08850	30 °C	120	0.00156093	0.932005	-1.18785	0.997949	0.998215
ssuD	BSU08860	30 °C	120	0.356966	0.115009	-0.434838	0.0329026	0.0624999
ygaN	BSU08870	30 °C	120	0.958113	0.643146	0.0914387	0.123076	0.166232
rpsNB	BSU08880	30 °C	120	2.32082	0.149535	-0.0247687	0.00138097	0.0162423
ygaO	BSU08890	30 °C	120	0.694502	0.0835182	0.27378	0.00478595	0.0226829
yhzB	BSU08900	30 °C	120	1.72211	0.244365	-0.00313955	0.0066449	0.0256479
yhbA	BSU08910	30 °C	120	1.59846	0.363142	-0.358569	0.0167723	0.0406507
yhbB	BSU08920	30 °C	120	0.278259	0.108713	-0.312781	0.0472985	0.0810832
cspR	BSU08930	30 °C	120	0.474764	0.236369	0.363975	0.0736164	0.112314
yhbD	BSU08940	30 °C	120	2.95945	0.366154	-2.49256	0.0050638	0.0230924
yhbE	BSU08950	30 °C	120	-0.55656	0.477298	-0.134165	0.180852	0.229278
yhbF	BSU08960	30 °C	120	1.10021	0.132195	-1.13087	0.00477788	0.0226829
prkA	BSU08970	30 °C	120	-0.082046	0.417758	-0.177029	0.766135	0.800115
yhbH	BSU08980	30 °C	120	-0.688926	0.868156	-0.735495	0.303041	0.358366
yhbI	BSU08990	30 °C	120	0.424564	0.252661	-0.275834	0.100558	0.142072
yhbJ	BSU09000	30 °C	120	-0.166373	0.502977	0.234497	0.624524	0.670938
yhcB	BSU09020	30 °C	120	0.419385	0.418565	0.227825	0.224797	0.276583
yhcC	BSU09030	30 °C	120	0.763218	0.0154113	0.30277	0.000135884	0.0129374
yhcD	BSU09040	30 °C	120	-0.160075	0.303659	0.164514	0.457595	0.510195
yhcE	BSU09050	30 °C	120	-1.6908	0.641934	0.599011	0.0448409	0.0778683
yhcF	BSU09060	30 °C	120	0.695582	0.377917	-4.41815	0.0859058	0.125928
yhcG	BSU09070	30 °C	120	1.23362	0.441393	-1.263	0.0401234	0.0714322
yhcH	BSU09080	30 °C	120	1.70302	0.266926	-1.89936	0.0080896	0.0277867
yhcI	BSU09090	30 °C	120	3.20783	0.185395	-2.36941	0.00111154	0.0161312
cspB	BSU09100	30 °C	120	-0.524627	0.135673	-4.85196	0.0215739	0.047374
yhcJ	BSU09110	30 °C	120	1.14176	0.415237	-1.13949	0.0413716	0.0733059
yhcK	BSU09120	30 °C	120	1.49187	0.308447	-0.0627587	0.0139512	0.0364213
tcyP	BSU09130	30 °C	120	-0.135712	0.327107	0.260076	0.547	0.596727
yhcM	BSU09140	30 °C	120	-0.412698	0.289995	-0.384233	0.13262	0.176513
yhcN	BSU09150	30 °C	120	0.0691463	0.479071	-0.0626033	0.825926	0.852804
yhcO	BSU09165	30 °C	120	2.95809	0.330499	-1.11072	0.00413521	0.02169
yhcQ	BSU09180	30 °C	120	-0.458359	0.422255	0.502339	0.200839	0.25023
yhcR	BSU09190	30 °C	120	0.320328	0.27175	-0.00554633	0.177949	0.226074
yhcS	BSU09200	30 °C	120	0.0658545	0.692237	-0.504241	0.884269	0.903084
yhcT	BSU09210	30 °C	120	0.279325	0.318145	0.147097	0.267718	0.321467
yhcU	BSU09220	30 °C	120	-0.689361	0.376134	-0.00157928	0.0865473	0.126427
yhcV	BSU09230	30 °C	120	-0.675651	0.232955	-0.19317	0.037416	0.0678709
yhcW	BSU09240	30 °C	120	-1.52905	0.317515	0.467103	0.0140708	0.0365587
yhcX	BSU09250	30 °C	120	-0.315406	0.332589	-0.867393	0.242181	0.295255
yhzG	BSU09259	30 °C	120	3.13443	0.277515	-2.20314	0.00260277	0.0188757
yhxA	BSU09260	30 °C	120	2.95783	0.232539	-3.80349	0.00205393	0.0177187
glpP	BSU09270	30 °C	120	1.50894	0.350023	-0.672333	0.0174675	0.041655
glpF	BSU09280	30 °C	120	1.71736	0.123757	-2.13614	0.0017265	0.0170478
glpK	BSU09290	30 °C	120	-0.444244	0.424623	-0.961235	0.211663	0.262146
glpD	BSU09300	30 °C	120	0.333319	0.207487	-0.716247	0.108538	0.150617
yhcY	BSU09320	30 °C	120	-0.684753	0.105991	-0.224829	0.00789197	0.0276394
yhcZ	BSU09330	30 °C	120	1.92738	0.268842	-0.797527	0.00642302	0.0251105
yhdA	BSU09340	30 °C	120	0.726745	0.238807	-0.461177	0.0341587	0.0641054
yhdB	BSU09350	30 °C	120	0.135687	0.653828	-0.229625	0.753665	0.788851
yhdC	BSU09360	30 °C	120	1.82801	0.227211	-0.764984	0.00511025	0.0232194
lytF	BSU09370	30 °C	120	0.766489	0.194921	-1.15119	0.0208839	0.0463617
nsrR	BSU09380	30 °C	120	-0.0469874	0.68787	-0.284583	0.916631	0.93156
ygxB	BSU09390	30 °C	120	-0.505266	0.606688	0.357928	0.285927	0.34071
spoVR	BSU09400	30 °C	120	1.2462	0.393848	-1.00044	0.0317179	0.0611622
phoA	BSU09410	30 °C	120	-0.495104	0.60902	0.461072	0.294433	0.3494
lytE	BSU09420	30 °C	120	-0.75921	0.692514	-0.298774	0.197991	0.247175
citR	BSU09430	30 °C	120	-0.179012	0.474219	0.151817	0.580353	0.627773
citA	BSU09440	30 °C	120	0.354072	0.247667	0.278491	0.131644	0.175736
yhdF	BSU09450	30 °C	120	0.577155	0.4276	0.604842	0.144371	0.189259
ctrA	BSU09460	30 °C	120	1.19675	0.528044	-0.528743	0.0591919	0.095705
yhdH	BSU09470	30 °C	120	-0.0145926	0.234337	0.496197	0.923954	0.937221
yhdI	BSU09480	30 °C	120	-0.841584	0.186589	1.53157	0.0159934	0.0396813
yhdJ	BSU09490	30 °C	120	-0.250373	0.538798	0.832423	0.505371	0.55683
yhdK	BSU09500	30 °C	120	1.63496	0.291868	-4.84349	0.0104565	0.0315718
sigM	BSU09520	30 °C	120	-0.208107	0.424426	-0.697416	0.485173	0.537581
yhdN	BSU09530	30 °C	120	0.770766	0.0977753	0.370413	0.00532127	0.0236613
yhdP	BSU09550	30 °C	120	2.33769	0.24374	-4.68719	0.00360417	0.0207143
cueR	BSU09560	30 °C	120	-1.13098	0.79066	-0.875034	0.131525	0.175736
yhdR	BSU09570	30 °C	120	-0.352778	0.623738	-1.31749	0.430572	0.486084
yhdT	BSU09590	30 °C	120	0.046009	0.127116	-0.185787	0.594744	0.641152
crcBA	BSU09600	30 °C	120	-0.332654	0.2967	-0.325886	0.191639	0.240609
yhdV	BSU09610	30 °C	120	0.561086	0.696574	-0.808368	0.297706	0.352725
yhdW	BSU09620	30 °C	120	0.175228	0.423989	0.250244	0.548389	0.597894
yhdX	BSU09630	30 °C	120	-1.16658	0.235559	-0.245045	0.0133199	0.0354989
yhdY	BSU09640	30 °C	120	-0.501663	0.651467	-0.279225	0.313888	0.370024
yhdZ	BSU09650	30 °C	120	0.348711	0.459189	0.589038	0.318957	0.375527
yheN	BSU09660	30 °C	120	-0.606837	0.766079	0.376737	0.303683	0.359011
dat	BSU09670	30 °C	120	0.310009	0.25604	-1.38365	0.170903	0.218425
nhaC	BSU09680	30 °C	120	-0.0643341	0.535655	-0.982721	0.85447	0.877437
nhaX	BSU09690	30 °C	120	-0.157003	0.148052	-0.389574	0.207651	0.257773
yheJ	BSU09700	30 °C	120	-0.850946	0.516477	-2.62129	0.10399	0.146093
yheI	BSU09710	30 °C	120	-0.301812	0.226868	-0.549401	0.147721	0.192975
yheH	BSU09720	30 °C	120	0.470187	0.370705	-0.664729	0.159161	0.205553
yheG	BSU09730	30 °C	120	0.190252	0.247047	-0.160138	0.313863	0.370024
yheF	BSU09740	30 °C	120	-0.040185	0.310821	-0.889616	0.843605	0.868424
sspB	BSU09750	30 °C	120	-0.0522826	0.253515	-0.775049	0.75511	0.789923
yheE	BSU09760	30 °C	120	0.0145576	0.271399	0.276846	0.934447	0.946071
yheD	BSU09770	30 °C	120	0.717237	0.333263	0.0974506	0.0650252	0.101949
yheC	BSU09780	30 °C	120	-0.278917	0.247653	0.00321351	0.19038	0.239269
yheB	BSU09790	30 °C	120	-1.21421	0.0989644	-0.229694	0.00220705	0.0180922
yheA	BSU09800	30 °C	120	-0.128192	0.309194	-0.773907	0.547247	0.596822
yhaZ	BSU09810	30 °C	120	0.906654	0.28329	-0.468684	0.0310359	0.0602049
yhaX	BSU09830	30 °C	120	-1.2548	0.384338	-0.353852	0.0298776	0.0586585
hemZ	BSU09840	30 °C	120	1.34136	0.0786492	-0.178133	0.00114401	0.0161478
yhaU	BSU09850	30 °C	120	0.0785547	0.40335	-1.1985	0.767983	0.801731
khtT	BSU09860	30 °C	120	1.12645	0.107706	-0.35067	0.00303356	0.0200728
khtS	BSU09870	30 °C	120	0.21207	0.395451	-0.0396511	0.451023	0.50452
yhaR	BSU09880	30 °C	120	0.517234	0.421499	-0.338938	0.167452	0.214853
yhzD	BSU09889	30 °C	120	0.248682	0.185975	0.372092	0.146527	0.191617
natA	BSU09890	30 °C	120	0.400313	0.0404032	-0.838912	0.00337837	0.0204841
natB	BSU09900	30 °C	120	-0.644308	0.106313	0.0746279	0.00895367	0.0293029
yhaO	BSU09910	30 °C	120	0.755709	0.517061	-4.63043	0.126993	0.170532
yhaN	BSU09920	30 °C	120	-0.185505	0.875273	0.391065	0.748755	0.785029
yhaM	BSU09930	30 °C	120	0.570877	0.312135	0.65412	0.0868631	0.126839
yhaL	BSU09940	30 °C	120	0.295051	0.536359	0.901554	0.441249	0.495215
yhzE	BSU09958	30 °C	120	1.2435	0.336197	-0.453738	0.0235097	0.0498982
yhaJ	BSU09965	30 °C	120	-0.509288	0.380046	-0.957064	0.146028	0.191113
yhaI	BSU09980	30 °C	120	1.8966	0.414789	-0.778235	0.0155721	0.0391288
scoC	BSU09990	30 °C	120	0.519403	0.0868272	-0.346	0.00918681	0.0298044
yhaH	BSU10000	30 °C	120	0.813264	0.360627	-0.846131	0.0597316	0.0963529
yhzF	BSU10009	30 °C	120	-0.654903	0.137415	-0.115356	0.0143601	0.0370787
trpP	BSU10010	30 °C	120	-0.0716018	0.659955	-0.974031	0.868279	0.889422
serC	BSU10020	30 °C	120	0.30009	0.245506	-0.509324	0.168454	0.215769
hinT	BSU10030	30 °C	120	-0.641167	0.16117	0.035768	0.0204193	0.0458883
ecsA	BSU10040	30 °C	120	-2.01899	1.93168	-0.468316	0.211952	0.262417
ecsB	BSU10050	30 °C	120	-3.72976	1.27339	-0.738155	0.0367273	0.0673361
ecsC	BSU10060	30 °C	120	-0.760611	0.118267	0.129222	0.00796291	0.0276441
yhfA	BSU10080	30 °C	120	0.176773	0.37336	0.219389	0.498364	0.55073
yhgB	BSU10090	30 °C	120	1.72293	0.579694	1.01725	0.0357249	0.0661365
yhgC	BSU10100	30 °C	120	1.63112	0.508844	-0.159639	0.030942	0.0600554
pbpF	BSU10110	30 °C	120	-1.03934	0.400135	-0.900147	0.0460216	0.0792953
hemY	BSU10140	30 °C	120	-2.14865	1.22896	2.18881	0.0939356	0.134956
yhgD	BSU10150	30 °C	120	1.40024	0.315077	-1.92916	0.0164619	0.0402306
yhgE	BSU10160	30 °C	120	-0.395178	0.674565	0.520117	0.417041	0.473582
fabHB	BSU10170	30 °C	120	0.16741	0.622657	-0.234954	0.68723	0.728686
yhfC	BSU10180	30 °C	120	-0.0215182	0.513333	0.483647	0.948728	0.957165
yhfE	BSU10200	30 °C	120	-0.0526471	0.29615	0.220845	0.787259	0.817841
yhfF	BSU10210	30 °C	120	-0.336335	0.634191	0.571367	0.45529	0.508231
gltT	BSU10220	30 °C	120	-0.846989	0.340782	-0.385648	0.0499519	0.0845861
yhfH	BSU10230	30 °C	120	0.122545	0.279044	-0.326338	0.526313	0.575838
yhfI	BSU10240	30 °C	120	1.04907	0.050803	0.226758	0.000780807	0.015386
yhfJ	BSU10250	30 °C	120	2.19283	0.516413	-8.83096	0.0179895	0.0422275
yhfK	BSU10260	30 °C	120	1.2074	0.0625171	0.225428	0.000892472	0.0156431
lcfB	BSU10270	30 °C	120	1.48153	0.347872	-1.02432	0.0178863	0.0421033
yhfM	BSU10280	30 °C	120	2.13131	0.333099	-1.09679	0.00804395	0.0277537
yhfN	BSU10290	30 °C	120	0.321666	0.145442	-0.400669	0.0618882	0.0985578
aprE	BSU10300	30 °C	120	0.814157	0.348981	0.0895267	0.0561367	0.0919003
yhfO	BSU10310	30 °C	120	0.360426	0.169183	-0.798813	0.0662313	0.103407
yhfP	BSU10320	30 °C	120	1.11526	0.218852	-0.773327	0.0125939	0.0345181
yhfQ	BSU10330	30 °C	120	0.645211	0.336279	-0.704542	0.079852	0.119062
phoE	BSU10340	30 °C	120	0.320223	0.209021	0.0306157	0.117509	0.1601
yhfS	BSU10350	30 °C	120	3.01649	0.471768	-3.78972	0.00805489	0.0277537
yhfT	BSU10360	30 °C	120	-0.233228	0.309464	0.621026	0.321738	0.378444
bioY	BSU10370	30 °C	120	1.59896	0.399623	-0.722459	0.0201927	0.0456741
hemAT	BSU10380	30 °C	120	-0.148546	0.121775	-0.718494	0.168979	0.216293
yhfW	BSU10390	30 °C	120	1.9348	0.122641	0.0389385	0.00133661	0.0162423
yhxC	BSU10400	30 °C	120	1.3405	0.4138	-4.03732	0.0303259	0.0592448
yhzC	BSU10410	30 °C	120	0.123929	0.658756	0.226219	0.775476	0.808291
comK	BSU10420	30 °C	120	0.81993	0.21662	0.122778	0.0224844	0.0487443
yhxD	BSU10430	30 °C	120	0.0600009	0.559094	-0.819363	0.869684	0.890373
yhjA	BSU10440	30 °C	120	-0.41346	0.519624	-0.0569595	0.302076	0.357564
yhjB	BSU10450	30 °C	120	1.40447	0.324081	-1.93715	0.0172895	0.0413963
yhjC	BSU10460	30 °C	120	0.73313	0.158993	-0.787054	0.015318	0.0387243
yhjD	BSU10470	30 °C	120	1.37765	0.419535	0.301886	0.0295494	0.0581972
yhjE	BSU10480	30 °C	120	0.433801	0.390192	-1.10765	0.194012	0.243099
sipV	BSU10490	30 °C	120	2.99028	0.253518	0.113022	0.00238735	0.018455
yhjG	BSU10500	30 °C	120	0.484669	0.221672	0.550918	0.0631909	0.100039
yhjH	BSU10510	30 °C	120	-0.634258	0.363369	0.0404173	0.0942015	0.135234
glcP	BSU10520	30 °C	120	-0.0024476	0.161015	-0.411898	0.981386	0.984805
ntdC	BSU10530	30 °C	120	1.13654	0.159382	-0.146253	0.00649143	0.0252639
ntdB	BSU10540	30 °C	120	-0.690711	0.420468	-0.83882	0.104515	0.146666
ntdA	BSU10550	30 °C	120	1.05399	0.170812	0.259313	0.00864146	0.0288312
yhjM	BSU10560	30 °C	120	0.0225019	0.158955	-0.150516	0.829172	0.855512
yhjN	BSU10570	30 °C	120	-0.116781	0.589201	-0.86899	0.764104	0.798215
yhjO	BSU10580	30 °C	120	1.88681	0.621548	-2.56539	0.0343206	0.0643447
yhjP	BSU10590	30 °C	120	0.96922	0.145668	-0.0192939	0.00744545	0.0269071
yhjQ	BSU10600	30 °C	120	0.60243	0.627811	-0.220691	0.238398	0.291021
yhjR	BSU10610	30 °C	120	0.0916232	0.319482	-0.614587	0.668607	0.711608
sbcD	BSU10640	30 °C	120	1.43858	0.203201	-0.110113	0.00658503	0.0254694
sbcC	BSU10650	30 °C	120	-0.176624	0.334515	0.383397	0.456981	0.509663
yisB	BSU10660	30 °C	120	2.95652	0.545765	-2.47861	0.0111688	0.0323153
gerPF	BSU10670	30 °C	120	-0.0488589	0.826395	-0.819706	0.927779	0.940336
gerPE	BSU10680	30 °C	120	1.91993	0.314567	-1.11836	0.00882979	0.0290754
gerPD	BSU10690	30 °C	120	-0.175064	0.429093	0.383024	0.553016	0.601887
gerPC	BSU10700	30 °C	120	-0.652244	0.38539	-0.564299	0.0993367	0.140664
gerPB	BSU10710	30 °C	120	-0.00112518	0.397924	0.0353622	0.996537	0.99787
gerPA	BSU10720	30 °C	120	0.444993	0.276133	-0.514656	0.107963	0.150098
yisI	BSU10730	30 °C	120	3.08846	0.260908	0.38269	0.00237041	0.018455
yisJ	BSU10740	30 °C	120	3.30497	0.107091	1.23994	0.000349804	0.0135586
yisK	BSU10750	30 °C	120	1.03029	0.211259	-0.234987	0.0137269	0.0361585
yisL	BSU10760	30 °C	120	-0.515126	0.292313	0.439604	0.0926597	0.133379
wprA	BSU10770	30 °C	120	-1.13963	0.67315	0.0250552	0.0992814	0.140639
yisN	BSU10780	30 °C	120	-0.917392	0.349168	0.0667904	0.04505	0.0780867
asnO	BSU10790	30 °C	120	-0.254255	0.183765	-0.74607	0.138779	0.183341
yizA	BSU10800	30 °C	120	-1.12352	0.663632	-0.403391	0.0992807	0.140639
yisP	BSU10810	30 °C	120	-0.939893	0.473274	-0.401136	0.0751183	0.11391
yisR	BSU10830	30 °C	120	0.796873	0.353518	0.455622	0.0597807	0.0963907
degA	BSU10840	30 °C	120	0.387654	0.282283	0.272591	0.140451	0.185353
yisS	BSU10850	30 °C	120	0.142343	0.454497	-0.235223	0.641866	0.687596
yisT	BSU10860	30 °C	120	0.982383	0.185924	0.230508	0.0117299	0.0330947
yisU	BSU10870	30 °C	120	0.863301	0.388983	-0.778493	0.0614967	0.0982687
yisV	BSU10880	30 °C	120	-0.481895	0.112524	-0.302227	0.0176935	0.0418739
yisX	BSU10890	30 °C	120	-1.1946	0.432642	0.248477	0.0410481	0.072836
yisY	BSU10900	30 °C	120	-0.702819	0.468252	-0.186577	0.121564	0.164427
yisZ	BSU10910	30 °C	120	0.841618	0.429215	-0.85211	0.0768369	0.115755
yitA	BSU10920	30 °C	120	-0.364631	0.827224	-0.134388	0.524951	0.574515
yitB	BSU10930	30 °C	120	-0.564277	0.271405	-0.752247	0.0692045	0.107023
yitC	BSU10940	30 °C	120	-0.497235	0.258006	0.0713322	0.079227	0.118272
yitD	BSU10950	30 °C	120	-0.53425	0.815958	0.029169	0.3744	0.43132
yitE	BSU10960	30 °C	120	0.761254	0.55331	-0.407709	0.140037	0.184937
yitF	BSU10970	30 °C	120	0.938848	0.0929999	-1.00887	0.00325484	0.0204731
yitG	BSU10980	30 °C	120	-0.190774	1.09288	-0.617534	0.790932	0.821428
yitH	BSU10990	30 °C	120	0.672118	0.133693	-0.800163	0.0129334	0.0349622
yitI	BSU11000	30 °C	120	0.529714	0.0283253	-0.541424	0.000951751	0.0160474
yitJ	BSU11010	30 °C	120	-0.270317	0.30104	0.0247376	0.260135	0.314176
yitK	BSU11020	30 °C	120	-1.21692	0.218197	-0.103783	0.0105472	0.0316204
yitL	BSU11030	30 °C	120	0.432356	0.16045	0.0898834	0.0429694	0.075423
yitM	BSU11040	30 °C	120	-0.118409	0.707015	-0.455152	0.799067	0.828722
yitO	BSU11055	30 °C	120	-0.937662	0.139986	-0.0413452	0.00734762	0.0267342
yitP	BSU11070	30 °C	120	-0.0720801	0.235954	-0.605671	0.649583	0.69467
yizB	BSU11079	30 °C	120	2.07804	0.0647184	-2.6814	0.000323157	0.0135586
yitQ	BSU11080	30 °C	120	-1.10425	0.440479	-0.195806	0.0491602	0.0833963
yitR	BSU11090	30 °C	120	1.18065	0.262971	-0.400379	0.0161377	0.0398808
nprB	BSU11100	30 °C	120	-1.19219	0.213882	0.605185	0.0105588	0.0316258
yitS	BSU11110	30 °C	120	-0.524798	0.428923	-0.690155	0.168205	0.215671
yitT	BSU11120	30 °C	120	-0.0371619	0.149807	-0.00197518	0.709304	0.749755
ipi	BSU11130	30 °C	120	0.661384	0.860813	-1.76917	0.314703	0.370868
yizC	BSU11139	30 °C	120	0.694147	0.297971	0.617637	0.0562862	0.0920645
yitU	BSU11140	30 °C	120	-1.41924	0.321598	0.500893	0.0166885	0.0405293
yitV	BSU11150	30 °C	120	-1.0302	0.474461	-0.445185	0.0639914	0.10092
yitW	BSU11160	30 °C	120	-1.25624	0.443356	-1.91472	0.0390993	0.0698395
yitY	BSU11170	30 °C	120	0.00127532	0.261039	-0.529318	0.994017	0.996145
yitZ	BSU11180	30 °C	120	-1.83967	0.185951	1.07059	0.00338834	0.0204841
argC	BSU11190	30 °C	120	-0.294477	0.518811	0.0522191	0.429205	0.484895
argJ	BSU11200	30 °C	120	0.763742	0.318659	-0.266432	0.0534206	0.0888919
argB	BSU11210	30 °C	120	0.91049	0.563314	-0.0726368	0.107423	0.149483
argD	BSU11220	30 °C	120	0.645152	0.66283	0.733257	0.233869	0.286332
carA	BSU11230	30 °C	120	-0.238086	0.866739	0.397533	0.681134	0.723452
carB	BSU11240	30 °C	120	0.0147147	0.467307	-0.177437	0.961464	0.968708
argF	BSU11250	30 °C	120	0.184361	0.398211	-0.255603	0.506753	0.558188
yjzC	BSU11260	30 °C	120	0.27047	0.640414	-1.26667	0.540569	0.590227
yjzD	BSU11270	30 °C	120	-1.00839	0.0429496	-0.37953	0.000604151	0.0145932
yjaU	BSU11280	30 °C	120	-0.0850208	0.269983	0.218701	0.640151	0.685955
yjaV	BSU11290	30 °C	120	0.379015	0.268434	0.0767487	0.134322	0.178397
med	BSU11300	30 °C	120	0.831631	0.461864	0.71128	0.0892612	0.129382
comZ	BSU11310	30 °C	120	0.995221	0.336957	-0.37891	0.0361516	0.0667086
yjzB	BSU11320	30 °C	120	-0.171227	0.362392	-0.246845	0.499136	0.551421
fabHA	BSU11330	30 °C	120	-0.596924	0.270558	-0.283126	0.0621628	0.0989109
yjaZ	BSU11350	30 °C	120	2.49699	0.0630064	-0.25233	0.000212166	0.0135586
appD	BSU11360	30 °C	120	-0.516654	0.358947	-0.017754	0.130201	0.174346
appF	BSU11370	30 °C	120	-0.327976	0.522932	0.867358	0.390831	0.446664
appA	BSU11381	30 °C	120	-0.463881	0.425512	-0.0922425	0.199601	0.249019
appA	BSU11382	30 °C	120	-0.0528827	0.405291	-0.373066	0.842196	0.867212
appB	BSU11390	30 °C	120	1.44708	0.439126	-0.363762	0.0293505	0.0579885
appC	BSU11400	30 °C	120	4.78353	0.448804	-8.66585	0.00292138	0.0198039
yjbA	BSU11410	30 °C	120	-0.202879	0.535648	0.237325	0.579194	0.627278
oppA	BSU11430	30 °C	120	0.0310907	0.73061	0.0105297	0.947952	0.95664
oppB	BSU11440	30 °C	120	0.715638	0.180097	-0.923626	0.0204651	0.0459034
oppC	BSU11450	30 °C	120	-0.348873	0.271436	-0.886556	0.155918	0.201993
oppD	BSU11460	30 °C	120	-0.715807	0.440049	-1.52401	0.106271	0.14839
oppF	BSU11470	30 °C	120	0.425409	0.123053	-1.10722	0.0267751	0.0542218
yjbC	BSU11490	30 °C	120	1.30636	0.162885	-0.538231	0.00514228	0.0232695
yjbE	BSU11510	30 °C	120	0.441803	0.105701	0.119158	0.0185509	0.0429792
mecA	BSU11520	30 °C	120	-0.217744	0.166097	-0.693936	0.151176	0.1966
coiA	BSU11530	30 °C	120	0.0269896	0.352389	0.142504	0.906607	0.923224
pepF	BSU11540	30 °C	120	1.71478	0.184546	-1.68469	0.00383853	0.0211742
yizD	BSU11549	30 °C	120	1.48321	0.177007	-0.654561	0.00471388	0.0226829
yjbI	BSU11560	30 °C	120	0.0976592	0.395329	-1.63627	0.710412	0.750503
yjbJ	BSU11570	30 °C	120	-0.131894	0.637026	-2.02716	0.7542	0.78919
yjbL	BSU11590	30 °C	120	-3.16473	0.654357	2.94038	0.0139531	0.0364213
yjbO	BSU11620	30 °C	120	2.26689	0.414247	-0.607207	0.0109486	0.0321666
yjbQ	BSU11640	30 °C	120	0.442732	0.534602	0.255331	0.2879	0.342407
tenA	BSU11650	30 °C	120	-0.775283	0.415867	1.33025	0.0840024	0.124065
tenI	BSU11660	30 °C	120	-0.129964	0.063036	0.215484	0.0702539	0.108288
thiO	BSU11670	30 °C	120	-0.273898	0.37116	0.490327	0.329478	0.386335
thiS	BSU11680	30 °C	120	0.478106	0.519593	-0.231564	0.252019	0.305853
thiG	BSU11690	30 °C	120	-0.207744	0.459057	0.408004	0.515229	0.566359
thiF	BSU11700	30 °C	120	-0.842793	0.40454	0.683165	0.0689512	0.106675
thiD	BSU11710	30 °C	120	3.25257	0.212024	-2.55846	0.00141342	0.0163834
fabI	BSU11720	30 °C	120	-1.61485	0.246615	-0.124121	0.00768462	0.0273386
cotZ	BSU11740	30 °C	120	0.624845	0.184396	1.01234	0.0278236	0.0557362
cotY	BSU11750	30 °C	120	0.680355	0.0908451	0.206972	0.00589061	0.0244888
cotX	BSU11760	30 °C	120	1.06334	0.119302	-0.178234	0.0041697	0.02169
cotW	BSU11770	30 °C	120	-0.268661	0.510191	0.0399758	0.458006	0.510349
cotV	BSU11780	30 °C	120	0.380931	0.281093	0.396875	0.143454	0.188255
yjcA	BSU11790	30 °C	120	0.754247	0.308535	0.440932	0.0515062	0.0866318
yjzK	BSU11799	30 °C	120	-1.26018	0.0530473	0.175927	0.000590141	0.0145633
yjcZ	BSU11809	30 °C	120	-0.308079	0.379134	0.330577	0.294593	0.349479
spoVIF	BSU11810	30 °C	120	0.0880808	0.708357	0.272937	0.849445	0.872995
yjcD	BSU11820	30 °C	120	0.583448	0.374323	-0.254472	0.114179	0.156597
yjzE	BSU11839	30 °C	120	-0.218782	0.337387	0.40866	0.378079	0.434165
yjcF	BSU11840	30 °C	120	-0.371736	0.294867	0.847859	0.160659	0.207274
yjcH	BSU11860	30 °C	120	1.31347	0.322271	-0.132989	0.0194826	0.0444237
metI	BSU11870	30 °C	120	0.907266	0.584909	0.156168	0.115109	0.157543
metC	BSU11880	30 °C	120	0.420728	0.307801	-0.952298	0.141502	0.186347
yjcK	BSU11890	30 °C	120	0.382801	0.0968567	-0.620276	0.0206802	0.0461974
yjcL	BSU11900	30 °C	120	0.359241	0.276259	-0.381332	0.153104	0.198759
yjzF	BSU11928	30 °C	120	0.936425	0.0835641	0.553841	0.00264391	0.0189149
yjzG	BSU11929	30 °C	120	1.09059	0.465309	0.31419	0.0556616	0.0912821
yjcO	BSU11930	30 °C	120	-0.227997	0.217378	-0.24283	0.210912	0.261302
yjcQ	BSU11950	30 °C	120	0.915402	0.0634955	-0.351248	0.00159991	0.0167513
yjcR	BSU11960	30 °C	120	1.47194	0.162149	0.417274	0.0040207	0.0215376
yjcS	BSU11970	30 °C	120	0.466585	0.28507	-0.370084	0.105164	0.147285
yjdA	BSU11980	30 °C	120	0.909519	0.406175	0.236995	0.0605076	0.0971442
yjdB	BSU11990	30 °C	120	-0.0458449	0.219773	0.307848	0.752467	0.788039
manR	BSU12000	30 °C	120	-0.322715	0.326214	0.445151	0.228759	0.280903
manA	BSU12020	30 °C	120	2.17549	0.2428	-2.1633	0.00412634	0.02169
yjdF	BSU12030	30 °C	120	-0.349241	0.409983	-0.0660349	0.278074	0.332729
yjdG	BSU12040	30 °C	120	-1.38149	0.852957	0.271568	0.107048	0.149103
yjdH	BSU12050	30 °C	120	0.00931686	0.43253	-0.791428	0.973628	0.977544
yjdI	BSU12060	30 °C	120	0.390115	0.435105	-0.52771	0.260637	0.31468
yjzH	BSU12069	30 °C	120	1.53134	0.523249	0.801035	0.0367841	0.0673361
ctaO	BSU12080	30 °C	120	2.89665	0.19926	-1.43801	0.00157363	0.0167364
cotT	BSU12090	30 °C	120	2.79984	0.260344	-4.69325	0.00286968	0.0195703
yjeA	BSU12100	30 °C	120	-0.756853	0.39121	0.790225	0.0786901	0.117611
yjfA	BSU12110	30 °C	120	0.762818	0.840022	-1.64757	0.256386	0.310248
yjfB	BSU12120	30 °C	120	-0.202833	0.269658	-0.123336	0.322451	0.378926
yjfC	BSU12130	30 °C	120	2.56462	0.156559	-3.08578	0.00123989	0.0162423
yjgA	BSU12140	30 °C	120	1.43593	0.559576	-0.971875	0.047075	0.0808481
yjgB	BSU12150	30 °C	120	-0.402222	0.386963	0.814549	0.213608	0.264205
yjgD	BSU12170	30 °C	120	1.30978	0.136021	-0.688911	0.00357569	0.0206595
yjhA	BSU12180	30 °C	120	-0.336788	0.396977	-0.198996	0.279483	0.333988
yjhB	BSU12190	30 °C	120	0.391341	0.274437	-0.624389	0.13219	0.176191
yjiA	BSU12200	30 °C	120	-1.10245	0.37687	0.402207	0.0368154	0.0673361
yjiB	BSU12210	30 °C	120	0.23002	0.517924	-0.541804	0.522178	0.572317
yjiC	BSU12220	30 °C	120	0.988863	0.0153385	0.186692	8.01899e-05	0.0129374
yjzI	BSU12229	30 °C	120	-0.659253	0.806602	-0.146961	0.292536	0.34748
yjjA	BSU12230	30 °C	120	-1.59136	0.862103	0.381001	0.0854722	0.125493
yjkA	BSU12240	30 °C	120	0.0197571	0.527408	0.17397	0.954168	0.962135
yjkB	BSU12250	30 °C	120	1.3295	0.252966	-0.324648	0.0118536	0.0332682
yjlA	BSU12260	30 °C	120	-0.73139	0.223838	-1.10268	0.029831	0.0586286
yjlB	BSU12270	30 °C	120	1.26915	0.167306	0.429596	0.00574273	0.0242947
rex	BSU12280	30 °C	120	-1.70527	0.716327	1.71472	0.0540905	0.089648
ndh	BSU12290	30 °C	120	-4.03541	0.136252	3.93035	0.000379791	0.0135586
uxaC	BSU12300	30 °C	120	0.0816466	0.535546	-0.632005	0.816454	0.844421
yjmD	BSU12330	30 °C	120	1.82985	0.233766	-3.65966	0.00539616	0.0237802
uxuB	BSU12350	30 °C	120	-0.79227	0.728377	0.108216	0.200249	0.249578
exuT	BSU12360	30 °C	120	0.504381	0.321706	-0.564543	0.113066	0.155404
uxaB	BSU12380	30 °C	120	0.102174	0.332923	-0.352159	0.648161	0.693674
uxaA	BSU12390	30 °C	120	-0.330062	0.62431	0.184272	0.456486	0.509414
yjnA	BSU12400	30 °C	120	0.333633	0.300586	-0.20955	0.194474	0.243434
yjoA	BSU12410	30 °C	120	-0.21515	0.798483	-0.583209	0.686618	0.728449
yjoB	BSU12420	30 °C	120	-1.0357	0.479845	-0.0129444	0.064686	0.10163
rapA	BSU12430	30 °C	120	-0.348335	0.238552	-0.523256	0.127184	0.170672
phrA	BSU12440	30 °C	120	2.95738	0.395701	-2.97606	0.00591469	0.0244962
yjpA	BSU12450	30 °C	120	0.304522	0.367444	0.847874	0.287644	0.342211
yjqA	BSU12470	30 °C	120	-0.367239	0.48068	-0.508042	0.316757	0.373171
yjqB	BSU12480	30 °C	120	0.456236	0.12082	-0.0173665	0.0225875	0.0488548
yjqC	BSU12490	30 °C	120	0.200739	0.24644	0.745898	0.293735	0.348682
xkdA	BSU12500	30 °C	120	0.105238	0.352427	-0.314155	0.656528	0.700496
xkdD	BSU12540	30 °C	120	-0.57336	0.402206	-0.512087	0.132257	0.176217
xtrA	BSU12550	30 °C	120	0.40056	0.295832	0.352196	0.14365	0.188447
xpf	BSU12560	30 °C	120	2.38136	0.286504	-2.75471	0.00479027	0.0226829
xtmA	BSU12570	30 °C	120	-0.434015	0.166641	-0.428292	0.0457911	0.0790055
xtmB	BSU12580	30 °C	120	0.128703	0.311924	-0.559508	0.548976	0.59836
xkdF	BSU12600	30 °C	120	0.756513	0.32023	-0.557916	0.0548582	0.0904798
ykzL	BSU12619	30 °C	120	-0.211524	0.318246	-0.199547	0.368692	0.42565
xkdH	BSU12620	30 °C	120	-0.440267	0.117933	1.07691	0.0230924	0.0493763
xkdI	BSU12630	30 °C	120	2.28683	0.294501	-1.33448	0.00548279	0.0238139
xkdJ	BSU12640	30 °C	120	3.00814	0.0660007	0.697373	0.000160427	0.0129374
ykzM	BSU12649	30 °C	120	-0.256231	0.635301	0.309184	0.55712	0.606001
xkdK	BSU12650	30 °C	120	-0.132942	0.198091	-0.378306	0.365022	0.422063
xkdM	BSU12660	30 °C	120	0.286801	0.195782	-0.864363	0.126518	0.170023
xkdN	BSU12671	30 °C	120	1.68894	0.320726	0.473421	0.0118078	0.0331753
xkzB	BSU12672	30 °C	120	0.207317	0.7567	-0.0694066	0.681882	0.72404
xkdP	BSU12690	30 °C	120	0.331076	0.122621	1.20353	0.0428101	0.0752493
xkdR	BSU12710	30 °C	120	1.62809	0.421834	-0.575686	0.021653	0.0474805
xkdT	BSU12730	30 °C	120	-0.646003	0.0785912	0.931644	0.00489733	0.022797
xkzA	BSU12749	30 °C	120	0.861072	0.12486	0.997366	0.00693595	0.0260463
xkdW	BSU12760	30 °C	120	2.56146	0.0589522	-0.623502	0.000176518	0.0129374
xepA	BSU12780	30 °C	120	5.43387	0.258263	-5.48064	0.000752132	0.0151042
xhlB	BSU12800	30 °C	120	0.47349	0.580837	0.593223	0.293462	0.348468
xlyA	BSU12810	30 °C	120	4.0744	0.193847	-3.44443	0.000753665	0.0151042
spoIISB	BSU12820	30 °C	120	-0.283906	0.659088	-0.249328	0.533388	0.583067
spoIISA	BSU12830	30 °C	120	0.0306358	0.230038	0.330603	0.839019	0.864416
ykbA	BSU12860	30 °C	120	2.02718	0.209884	0.383316	0.00355411	0.0206595
mhqA	BSU12870	30 °C	120	0.799175	0.700642	0.00335373	0.18686	0.235319
ykcB	BSU12880	30 °C	120	-0.952011	0.31863	-0.197049	0.0353702	0.0658509
ykcC	BSU12890	30 °C	120	0.859672	0.386585	-0.642202	0.0612762	0.098
htrA	BSU12900	30 °C	120	-0.285444	0.330823	-0.276073	0.273661	0.327658
proG	BSU12910	30 °C	120	0.0451494	0.216774	0.654367	0.752827	0.788195
dppA	BSU12920	30 °C	120	1.26088	0.130856	0.493951	0.00357098	0.0206595
dppB	BSU12930	30 °C	120	3.51849	0.656032	-2.83595	0.0113906	0.0326541
dppC	BSU12940	30 °C	120	0.86339	0.242317	0.562895	0.0252654	0.0525229
dppD	BSU12950	30 °C	120	0.871463	0.393323	0.218256	0.0616855	0.0984863
dppE	BSU12960	30 °C	120	-0.702941	0.657506	-0.132529	0.205265	0.254981
ykfA	BSU12970	30 °C	120	0.321942	0.269494	-1.13075	0.174412	0.221957
ykfB	BSU12980	30 °C	120	0.426811	0.0981158	-1.03428	0.0171629	0.0412373
ykfC	BSU12990	30 °C	120	-0.319548	0.309164	0.322486	0.215304	0.266127
ykfD	BSU13000	30 °C	120	1.69198	0.520464	-1.28337	0.0301228	0.0589544
ykgB	BSU13010	30 °C	120	-1.97554	0.737254	0.758314	0.0434226	0.0760763
ykgA	BSU13020	30 °C	120	-0.342133	0.510536	-0.0911609	0.365571	0.422568
ykhA	BSU13030	30 °C	120	1.17509	0.20418	-0.211937	0.00991439	0.0310104
hmp	BSU13040	30 °C	120	-0.318745	0.575262	0.271015	0.438474	0.492395
ykzH	BSU13050	30 °C	120	0.764974	0.114138	-0.160499	0.00733919	0.0267342
ykjA	BSU13060	30 °C	120	0.0311291	0.0503078	0.56689	0.396009	0.452168
ykkA	BSU13070	30 °C	120	-0.900169	0.143547	-0.222043	0.00837027	0.0284635
ykkB	BSU13080	30 °C	120	-1.06115	0.247225	-0.0656259	0.0176162	0.0417436
ykkC	BSU13090	30 °C	120	0.294883	0.190163	-0.896064	0.115164	0.157543
ykkD	BSU13100	30 °C	120	-0.0173611	0.396232	-0.0200701	0.946414	0.955345
purU	BSU13110	30 °C	120	-0.455627	0.383491	0.876047	0.175853	0.223563
proB	BSU13120	30 °C	120	0.0760962	0.608843	-0.141194	0.848688	0.872457
proA	BSU13130	30 °C	120	1.15926	0.138624	-4.4301	0.0047326	0.0226829
ohrA	BSU13140	30 °C	120	-0.092106	0.0818008	0.677982	0.190445	0.23927
ohrB	BSU13160	30 °C	120	0.18132	0.21413	0.2443	0.280141	0.334458
guaD	BSU13170	30 °C	120	1.15923	0.241772	0.0952285	0.0141915	0.0367448
metE	BSU13180	30 °C	120	-0.531362	0.168997	1.02502	0.0321029	0.0615113
ispA	BSU13190	30 °C	120	-0.412402	0.454446	0.414247	0.256609	0.310418
rsbRB	BSU13200	30 °C	120	1.04601	0.408552	-0.446123	0.0472743	0.0810787
thiV	BSU13230	30 °C	120	0.983388	0.507231	-0.80353	0.0783963	0.117243
ykoG	BSU13250	30 °C	120	-0.85039	0.177829	-0.505325	0.0142652	0.0368846
ykoH	BSU13260	30 °C	120	1.23602	0.539845	-1.45091	0.0581002	0.0942492
ykoJ	BSU13280	30 °C	120	-0.357981	0.332475	0.620591	0.203194	0.252873
ykzD	BSU13290	30 °C	120	2.44185	0.102595	0.0135358	0.000587908	0.0145633
ykzO	BSU13299	30 °C	120	-0.347279	1.43646	-1.34552	0.71609	0.755436
tnrA	BSU13310	30 °C	120	-1.5697	0.32491	-0.0610578	0.0139827	0.0364213
ykzB	BSU13320	30 °C	120	-0.0715005	0.276084	-0.180192	0.697659	0.73828
ykoM	BSU13340	30 °C	120	-1.05172	0.352965	0.262033	0.0355542	0.0660292
ykoN	BSU13350	30 °C	120	1.54659	0.454761	-0.00941554	0.0276313	0.0554881
ykoP	BSU13360	30 °C	120	0.333987	0.290513	0.273768	0.1847	0.233077
ykoQ	BSU13370	30 °C	120	0.111285	0.293981	-0.181528	0.579386	0.627305
ykoS	BSU13380	30 °C	120	0.659717	0.192762	-0.940996	0.0272983	0.0550672
ykoU	BSU13400	30 °C	120	1.79379	0.35275	0.263537	0.0126466	0.0345566
ykoV	BSU13410	30 °C	120	-0.799553	0.272637	0.543735	0.0366404	0.0672843
ykoW	BSU13420	30 °C	120	0.943907	0.0945691	-0.721099	0.00332924	0.0204841
ykoX	BSU13430	30 °C	120	-0.443613	0.276509	0.661819	0.10878	0.150785
ykoY	BSU13440	30 °C	120	-1.09998	0.233772	-0.160792	0.0147237	0.0377776
sigI	BSU13450	30 °C	120	0.689239	0.934679	0.79992	0.329751	0.386412
rsgI	BSU13460	30 °C	120	1.64356	0.182113	1.06439	0.00406759	0.0216474
sspD	BSU13470	30 °C	120	-1.77212	0.535332	0.47088	0.0290976	0.0576409
ykrK	BSU13480	30 °C	120	-0.277778	0.410853	-1.11277	0.36222	0.419731
htpX	BSU13490	30 °C	120	-1.91172	0.719066	-0.38333	0.0440654	0.0767709
ktrD	BSU13500	30 °C	120	-0.213272	0.538426	0.232054	0.563525	0.612079
ykzE	BSU13510	30 °C	120	3.1364	0.278332	-1.95591	0.00261478	0.0188757
ykrP	BSU13520	30 °C	120	-0.00671357	0.325482	0.118035	0.974746	0.978404
kinE	BSU13530	30 °C	120	0.502814	0.0947571	0.443078	0.0116321	0.0329934
ogt	BSU13540	30 °C	120	1.00217	0.231986	-0.291448	0.0173969	0.0415917
mtnA	BSU13550	30 °C	120	-0.197704	0.389534	0.530714	0.472075	0.524155
mtnK	BSU13560	30 °C	120	-0.521865	0.211187	0.49082	0.0504897	0.0853234
mtnU	BSU13570	30 °C	120	1.73575	0.228195	-0.126277	0.00571191	0.0242355
mtnE	BSU13580	30 °C	120	-0.58567	0.608145	0.176202	0.237244	0.289802
mtnW	BSU13590	30 °C	120	-0.221416	0.192643	-0.96641	0.184768	0.233077
mtnX	BSU13600	30 °C	120	-0.951325	0.477669	-0.089382	0.0747383	0.113471
mtnB	BSU13610	30 °C	120	0.159754	0.279843	-0.405321	0.426995	0.482836
mtnD	BSU13620	30 °C	120	1.05314	0.169226	0.345123	0.00849729	0.0286353
ykvA	BSU13630	30 °C	120	0.212365	0.451678	0.393726	0.500985	0.553173
spo0E	BSU13640	30 °C	120	-1.46874	0.652553	-0.260485	0.0599441	0.0965708
eag	BSU13650	30 °C	120	2.93758	0.397317	-0.390712	0.00604259	0.0246712
kinD	BSU13660	30 °C	120	4.45154	0.186197	-1.96454	0.000582671	0.0145633
mhqR	BSU13670	30 °C	120	-0.0736717	0.506811	-1.72224	0.824723	0.852032
motB	BSU13680	30 °C	120	1.5605	0.373106	-0.526089	0.0185275	0.0429545
clpE	BSU13700	30 °C	120	-0.94759	0.546589	-1.95968	0.095315	0.136518
queC	BSU13720	30 °C	120	-1.70546	1.10583	0.934354	0.116215	0.158799
queD	BSU13730	30 °C	120	-0.347855	0.234872	0.742565	0.124265	0.167717
queF	BSU13750	30 °C	120	-0.0252726	0.387947	1.12214	0.920467	0.934698
ykvN	BSU13760	30 °C	120	0.813265	0.172886	0.479343	0.0147317	0.0377776
ykvO	BSU13770	30 °C	120	0.209792	0.232532	0.717793	0.258551	0.312508
ykvP	BSU13780	30 °C	120	0.254814	0.413338	0.161336	0.397434	0.453518
ykzQ	BSU13789	30 °C	120	1.09517	0.151275	0.210819	0.0062999	0.024986
ykvQ	BSU13790	30 °C	120	-0.702119	0.131145	0.301262	0.0114305	0.0327436
ykzR	BSU13799	30 °C	120	-0.369883	0.426734	-0.0366683	0.272096	0.325889
ykvR	BSU13800	30 °C	120	3.19757	0.510924	-0.8117	0.00840332	0.0285499
ykvT	BSU13820	30 °C	120	0.146814	0.844987	-0.013651	0.791864	0.822168
ykvU	BSU13830	30 °C	120	0.0289649	0.267973	0.843339	0.868763	0.889675
stoA	BSU13840	30 °C	120	0.0631588	0.301459	0.536596	0.751455	0.787199
zosA	BSU13850	30 °C	120	2.88493	0.264883	-3.16879	0.00279828	0.0193532
ykvY	BSU13860	30 °C	120	0.509062	0.434515	0.126472	0.179586	0.227845
ykvZ	BSU13870	30 °C	120	1.60804	0.183563	-0.0596849	0.00431556	0.0220024
glcT	BSU13880	30 °C	120	-0.535597	0.430178	0.463784	0.163775	0.210858
ptsI	BSU13910	30 °C	120	1.89257	0.596093	2.38351	0.0315129	0.0609108
splA	BSU13920	30 °C	120	-0.506139	0.482109	0.201195	0.21063	0.261039
splB	BSU13930	30 °C	120	-0.0902426	0.732402	0.538777	0.850783	0.87413
ykwB	BSU13940	30 °C	120	1.26034	0.345149	0.847409	0.0240987	0.0509173
mcpC	BSU13950	30 °C	120	1.14696	0.391115	0.410459	0.0366434	0.0672843
ykwD	BSU13970	30 °C	120	1.37447	0.376683	1.03712	0.0241331	0.0509326
pbpH	BSU13980	30 °C	120	0.537125	0.333745	0.273025	0.108204	0.150265
kinA	BSU13990	30 °C	120	-1.68663	0.730487	1.02675	0.057213	0.0932131
ykzT	BSU14009	30 °C	120	-1.17378	0.256028	0.575163	0.0154916	0.0390704
cheV	BSU14010	30 °C	120	0.968032	0.156361	0.258351	0.00858492	0.0287238
ykyB	BSU14020	30 °C	120	-2.08161	0.717266	0.258458	0.0373721	0.0678242
ykuC	BSU14030	30 °C	120	1.14986	0.186503	-0.188511	0.00865552	0.0288312
ykuD	BSU14040	30 °C	120	-0.188003	0.514886	0.97164	0.591764	0.638492
ykuE	BSU14050	30 °C	120	-0.627488	0.491084	0.822387	0.157348	0.203563
fadH	BSU14060	30 °C	120	-0.418457	0.308707	1.15444	0.143397	0.188246
fadG	BSU14071	30 °C	120	0.87452	0.191766	0.890451	0.0156528	0.0392525
ykzU	BSU14072	30 °C	120	0.559309	0.18991	0.974849	0.0363475	0.0669051
ykuH	BSU14080	30 °C	120	3.54309	0.562733	0.0729886	0.00830394	0.0283151
ykuK	BSU14110	30 °C	120	1.92522	0.320904	0.726886	0.00913456	0.0297389
ykzF	BSU14120	30 °C	120	-0.0506058	0.265206	0.747572	0.77243	0.805341
ccpC	BSU14140	30 °C	120	-0.640794	0.19491	1.33269	0.0294828	0.0581273
ykuN	BSU14150	30 °C	120	2.112	0.356914	-0.158691	0.00938579	0.0300602
ykuO	BSU14160	30 °C	120	2.41441	0.280967	0.0698473	0.00448373	0.0222936
ykuP	BSU14170	30 °C	120	1.69403	0.168356	0.532214	0.00327606	0.0204731
ykuS	BSU14200	30 °C	120	0.0468854	0.323941	0.901709	0.825458	0.852556
ykuT	BSU14210	30 °C	120	0.827022	0.101573	0.0475155	0.00499051	0.0228696
ykuU	BSU14220	30 °C	120	0.960005	0.184	0.71539	0.0120249	0.033623
ykuV	BSU14230	30 °C	120	0.872487	0.704031	1.18937	0.16495	0.212006
rok	BSU14240	30 °C	120	-0.216216	0.448011	-0.425147	0.491163	0.543576
yknT	BSU14250	30 °C	120	2.72198	0.375563	-2.96474	0.00628586	0.0249568
mobA	BSU14260	30 °C	120	2.72426	0.15159	-1.15076	0.00103051	0.0161312
moeB	BSU14270	30 °C	120	0.845654	0.291956	0.877498	0.0375097	0.0679092
moeA	BSU14280	30 °C	120	1.43367	0.258045	0.182598	0.0106268	0.031692
mobB	BSU14290	30 °C	120	-0.419146	0.291469	1.03695	0.130394	0.174543
moaE	BSU14300	30 °C	120	-0.671949	0.583622	0.938222	0.184297	0.232797
yknU	BSU14320	30 °C	120	4.78609	0.195026	-4.9413	0.00055302	0.0142201
yknV	BSU14330	30 °C	120	1.82521	0.581613	1.16428	0.0322201	0.061575
yknW	BSU14340	30 °C	120	-1.33419	0.386054	1.35702	0.0267923	0.0542218
yknX	BSU14350	30 °C	120	0.429068	0.357159	0.670881	0.172942	0.220311
yknY	BSU14360	30 °C	120	0.81091	0.194234	0.247648	0.0185926	0.0430227
yknZ	BSU14370	30 °C	120	0.454606	0.683353	1.16704	0.368348	0.425384
fruR	BSU14380	30 °C	120	0.152521	0.172278	0.578531	0.264897	0.318592
fruK	BSU14390	30 °C	120	5.80761	0.265278	-5.15146	0.000694757	0.0147156
fruA	BSU14400	30 °C	120	2.35826	0.0882552	-0.0215729	0.00046652	0.0136076
sipT	BSU14410	30 °C	120	0.179388	0.125762	1.01726	0.132125	0.176191
ykoA	BSU14420	30 °C	120	-0.10771	0.0814219	0.860934	0.149038	0.194425
panE	BSU14440	30 °C	120	0.606054	0.0842402	0.549668	0.00637858	0.0250855
ampS	BSU14450	30 °C	120	-0.351822	0.214398	1.00206	0.104703	0.146874
ykpC	BSU14460	30 °C	120	0.426514	0.276769	0.725311	0.116366	0.158831
mreBH	BSU14470	30 °C	120	0.968484	0.279245	0.359673	0.0266107	0.0541763
abh	BSU14480	30 °C	120	1.15119	0.277496	-0.0386446	0.0188235	0.0433999
kinC	BSU14490	30 °C	120	4.23063	0.161066	-2.54727	0.000482793	0.0136076
ykqA	BSU14500	30 °C	120	2.25063	0.17678	0.149523	0.00205022	0.0177187
ktrC	BSU14510	30 °C	120	2.8828	0.229186	-1.4599	0.00210019	0.0179358
adeC	BSU14520	30 °C	120	2.91397	0.339504	-0.440409	0.0044943	0.0223165
ykzG	BSU14540	30 °C	120	-0.631544	1.10841	-1.41062	0.427734	0.48338
ykrA	BSU14550	30 °C	120	0.62489	0.0745044	0.578229	0.00470502	0.0226829
defB	BSU14560	30 °C	120	1.82746	2.46967	-2.46543	0.328476	0.38528
ykzV	BSU14569	30 °C	120	1.77514	0.191611	0.198618	0.00386129	0.0212588
ykyA	BSU14570	30 °C	120	0.419318	0.178178	-0.339635	0.055246	0.0907595
pdhA	BSU14580	30 °C	120	-0.780859	0.155713	-2.64672	0.0129973	0.0350214
pdhB	BSU14590	30 °C	120	-0.484003	0.582579	-3.84957	0.286783	0.341513
pdhC	BSU14600	30 °C	120	0.509327	0.879718	-2.04426	0.421574	0.478295
ykzW	BSU14629	30 °C	120	3.60753	0.261017	-1.63807	0.00174045	0.0170478
speA	BSU14630	30 °C	120	-2.40141	0.420604	1.46265	0.0100715	0.0311335
yktA	BSU14640	30 °C	120	0.949718	0.332589	0.653054	0.0385322	0.0692913
yktB	BSU14650	30 °C	120	0.0787118	0.216401	0.661076	0.593074	0.639536
ykzI	BSU14660	30 °C	120	0.66274	0.340825	0.71121	0.0779838	0.11683
suhB	BSU14670	30 °C	120	1.57184	0.524117	0.382581	0.0351203	0.0654833
ykzC	BSU14680	30 °C	120	3.00443	0.338292	0.43855	0.00419949	0.0217298
yktD	BSU14690	30 °C	120	1.91572	0.224218	0.351891	0.00453513	0.0224004
nprE	BSU14700	30 °C	120	2.11555	0.128987	0.525157	0.00123685	0.0162423
ylaA	BSU14710	30 °C	120	0.963124	0.134569	0.5232	0.00644451	0.0251336
ylaB	BSU14720	30 °C	120	0.687222	0.351231	0.0510762	0.0771313	0.115929
ylaC	BSU14730	30 °C	120	0.632752	0.351407	1.12699	0.0892589	0.129382
ylaD	BSU14740	30 °C	120	0.648276	0.483034	0.727716	0.14568	0.190776
ylaE	BSU14750	30 °C	120	-0.0100178	0.393387	0.611698	0.968827	0.97365
ylaF	BSU14760	30 °C	120	0.60503	0.44516	0.336506	0.142791	0.187648
bipA	BSU14770	30 °C	120	-1.41518	0.456504	-1.23882	0.0329791	0.0625818
ylaH	BSU14780	30 °C	120	2.07302	0.237043	0.00264282	0.00433009	0.0220024
ylaI	BSU14790	30 °C	120	2.7953	0.0575307	0.0872474	0.000141166	0.0129374
ylaJ	BSU14800	30 °C	120	0.476711	0.525458	0.0454439	0.256702	0.31043
ylaK	BSU14810	30 °C	120	0.161836	0.539049	2.03114	0.654891	0.699201
ylaL	BSU14820	30 °C	120	-1.02233	0.21076	0.760835	0.0138728	0.0363469
glsB	BSU14830	30 °C	120	2.35228	0.294337	1.09919	0.0051785	0.0232695
pycA	BSU14860	30 °C	120	3.37386	0.0910439	-0.307191	0.000242643	0.0135586
ctaB	BSU14880	30 °C	120	-1.68023	0.405904	0.559221	0.0189032	0.0434261
ctaC	BSU14890	30 °C	120	4.84998	0.263949	-7.87243	0.00098582	0.0160474
ctaD	BSU14900	30 °C	120	2.41585	0.308985	0.729143	0.00540852	0.0237802
ctaE	BSU14910	30 °C	120	1.79974	0.159836	0.438356	0.00261879	0.0188757
ctaF	BSU14920	30 °C	120	1.42721	0.174297	-0.520436	0.00493472	0.022797
ctaG	BSU14930	30 °C	120	0.815424	0.411431	0.257544	0.0753896	0.114182
ylbA	BSU14940	30 °C	120	1.89145	0.173021	0.408659	0.00277763	0.019294
ylbB	BSU14950	30 °C	120	0.882107	0.146414	0.418904	0.00905875	0.0295951
ylbC	BSU14960	30 °C	120	0.359754	0.703063	0.17587	0.468968	0.521168
ylbD	BSU14970	30 °C	120	0.767888	0.48556	0.454431	0.11144	0.153677
ylbG	BSU15000	30 °C	120	2.45217	0.191315	0.0590575	0.00202282	0.0176224
ylbH	BSU15010	30 °C	120	0.535614	0.0386846	0.590165	0.00173429	0.0170478
ylbJ	BSU15030	30 °C	120	1.8739	0.12945	0.618043	0.00158691	0.0167364
ylbK	BSU15040	30 °C	120	1.70361	0.264039	0.261741	0.00791217	0.0276394
ylbL	BSU15050	30 °C	120	1.48437	0.135497	0.238729	0.00276599	0.0192796
ylzH	BSU15069	30 °C	120	-0.743671	0.656446	2.17267	0.188747	0.237456
ylbN	BSU15070	30 °C	120	-1.99052	0.238262	-0.0116565	0.00474196	0.0226829
ylbO	BSU15090	30 °C	120	2.73826	0.500714	0.218645	0.0109628	0.0321666
ylbP	BSU15100	30 °C	120	0.866858	0.339932	1.36231	0.0476264	0.0814349
ylbQ	BSU15110	30 °C	120	-0.631815	0.323079	2.49058	0.0772016	0.115942
yllA	BSU15120	30 °C	120	2.42338	0.36074	-1.56352	0.00730543	0.02673
mraZ	BSU15130	30 °C	120	-0.775904	0.395295	-0.185765	0.0766965	0.115694
mraW	BSU15140	30 °C	120	-1.12467	0.320502	-0.137268	0.0260183	0.0533475
spoVD	BSU15170	30 °C	120	4.24035	0.382909	-4.18229	0.00270708	0.0190513
spoVE	BSU15210	30 °C	120	0.114263	0.0722778	-0.215212	0.111507	0.153712
ylxX	BSU15260	30 °C	120	-1.40438	0.90948	1.06044	0.115976	0.158588
sbp	BSU15270	30 °C	120	0.431731	0.653371	-0.423108	0.370917	0.427954
bpr	BSU15300	30 °C	120	0.201805	0.430362	1.43348	0.501981	0.553584
spoIIGA	BSU15310	30 °C	120	2.5294	0.375817	-1.38828	0.00727842	0.026697
sigE	BSU15320	30 °C	120	1.99594	0.0299505	0.830732	7.50488e-05	0.0129374
sigG	BSU15330	30 °C	120	2.66139	0.10791	0.165421	0.000547551	0.0142201
ylmA	BSU15340	30 °C	120	-0.00642574	0.21676	1.03419	0.963717	0.970717
thiQ	BSU15350	30 °C	120	1.80092	0.234945	0.328563	0.00562529	0.0242081
ylmE	BSU15380	30 °C	120	-0.486198	0.859682	1.83587	0.430594	0.486084
sepF	BSU15390	30 °C	120	0.197816	0.303845	0.092661	0.376565	0.43287
ylmG	BSU15400	30 °C	120	-0.857467	0.328381	1.99889	0.0455718	0.078845
divIVA	BSU15420	30 °C	120	2.56182	0.158977	-7.62332	0.00128119	0.0162423
ylyA	BSU15440	30 °C	120	2.22813	0.333262	0.857417	0.00737469	0.0267806
lspA	BSU15450	30 °C	120	-2.35322	0.148949	1.16358	0.0013328	0.0162423
rluD	BSU15460	30 °C	120	-2.8643	0.571017	1.60217	0.0129901	0.0350214
pyrR	BSU15470	30 °C	120	2.13585	0.382629	-1.62733	0.0105291	0.0316204
pyrP	BSU15480	30 °C	120	1.02185	0.132333	0.324851	0.00554385	0.023951
pyrB	BSU15490	30 °C	120	-4.17377	0.942465	3.24179	0.0165748	0.0404113
pyrC	BSU15500	30 °C	120	-2.74796	0.458782	2.11766	0.00916367	0.0297789
pyrAA	BSU15510	30 °C	120	-4.07642	0.254894	3.50774	0.00130074	0.0162423
pyrAB	BSU15520	30 °C	120	-4.384	0.507132	3.75047	0.00443084	0.0222363
pyrK	BSU15530	30 °C	120	-3.26081	0.324287	3.49894	0.00328054	0.0204731
pyrD	BSU15540	30 °C	120	-2.50099	0.362629	3.87144	0.00693498	0.0260463
pyrF	BSU15550	30 °C	120	-3.51294	0.538129	3.23576	0.0077313	0.027411
pyrE	BSU15560	30 °C	120	-4.02818	0.310106	3.22748	0.00196969	0.0176224
cysH	BSU15570	30 °C	120	-0.110847	0.262834	-0.178857	0.541082	0.590615
cysP	BSU15580	30 °C	120	-0.790973	0.0792748	0.502682	0.00333159	0.0204841
sat	BSU15590	30 °C	120	1.5952	0.212263	0.520039	0.00585018	0.0244518
cysC	BSU15600	30 °C	120	-0.413031	0.612003	0.561218	0.362902	0.420124
sumT	BSU15610	30 °C	120	0.47962	0.446866	-0.181037	0.20412	0.253727
sirB	BSU15620	30 °C	120	0.638159	0.479867	-0.152157	0.147804	0.193016
sirC	BSU15630	30 °C	120	0.226383	0.309871	0.378215	0.333194	0.389837
yloA	BSU15640	30 °C	120	-0.719081	0.17627	0.997175	0.0194476	0.0443974
yloB	BSU15650	30 °C	120	0.978258	0.666093	0.729666	0.125989	0.169494
yloC	BSU15660	30 °C	120	0.828529	0.27913	0.228073	0.0358134	0.0661823
ylzA	BSU15670	30 °C	120	0.21408	0.0990359	0.915352	0.0645105	0.10142
rpoZ	BSU15690	30 °C	120	0.0407717	0.130496	1.02192	0.642617	0.688203
defA	BSU15720	30 °C	120	-1.20469	0.222666	0.672214	0.0111969	0.0323715
rsmB	BSU15740	30 °C	120	-0.510094	0.313159	1.11482	0.106026	0.148175
yloN	BSU15750	30 °C	120	-1.49631	0.281076	1.89341	0.0115585	0.0328838
prpC	BSU15760	30 °C	120	-0.47222	0.365384	1.78334	0.154584	0.200403
prkC	BSU15770	30 °C	120	0.0514763	0.58642	-0.0992115	0.893107	0.911612
cpgA	BSU15780	30 °C	120	-6.68756	1.73205	6.64677	0.0216365	0.0474805
thiN	BSU15800	30 °C	120	1.77044	0.22101	1.13049	0.00515428	0.0232695
spoVM	BSU15810	30 °C	120	3.878	0.36494	-1.56929	0.00293893	0.0198042
rpmB	BSU15820	30 °C	120	-1.28037	0.869159	-0.102357	0.125364	0.169018
yloU	BSU15830	30 °C	120	2.56981	0.308734	-0.646056	0.00477667	0.0226829
yloV	BSU15840	30 °C	120	-0.320158	0.635922	0.469341	0.47515	0.527412
sdaAB	BSU15850	30 °C	120	0.106038	0.48714	-0.137359	0.742401	0.779678
sdaAA	BSU15860	30 °C	120	-2.53022	0.244217	0.748205	0.00309099	0.0202279
recG	BSU15870	30 °C	120	0.0615755	0.250654	-3.01307	0.711888	0.75185
fapR	BSU15880	30 °C	120	0.103321	0.115368	0.148252	0.261019	0.31504
ylqB	BSU15960	30 °C	120	0.714769	0.0965302	0.975912	0.00602469	0.0246642
ylxM	BSU15970	30 °C	120	-2.40359	0.504054	-0.469537	0.0143447	0.0370645
ylqC	BSU16000	30 °C	120	-0.646908	0.420406	0.314867	0.116653	0.159164
ylqD	BSU16010	30 °C	120	2.62835	0.184938	0.483211	0.00164624	0.01698
rimM	BSU16020	30 °C	120	-5.45747	0.586897	1.67864	0.00383281	0.0211742
rnhB	BSU16060	30 °C	120	2.17877	0.384191	-0.19103	0.0102062	0.0312444
ylqG	BSU16070	30 °C	120	0.426119	0.237361	0.805008	0.0897251	0.129758
ylqH	BSU16080	30 °C	120	1.79687	0.210868	0.832524	0.00455921	0.0224012
sucC	BSU16090	30 °C	120	-0.135756	0.541347	0.318962	0.706401	0.746898
sucD	BSU16100	30 °C	120	2.7232	0.259324	-2.6432	0.00300914	0.0200728
dprA	BSU16110	30 °C	120	3.00767	0.326852	-2.14948	0.0039135	0.021407
trmFO	BSU16130	30 °C	120	2.29725	0.46288	-2.24708	0.0132645	0.0354662
codV	BSU16140	30 °C	120	-1.72841	1.33618	-0.802518	0.154369	0.200193
clpQ	BSU16150	30 °C	120	4.50014	0.447943	-3.19992	0.00328644	0.0204731
codY	BSU16170	30 °C	120	-2.13645	1.63955	0.895443	0.15261	0.198256
flgB	BSU16180	30 °C	120	1.25928	0.127695	-2.00721	0.00341003	0.0204841
flgC	BSU16190	30 °C	120	-1.78149	0.172236	2.71603	0.00310127	0.0202279
fliE	BSU16200	30 °C	120	-1.09319	0.38591	0.598672	0.0391182	0.0698395
fliF	BSU16210	30 °C	120	1.49407	0.307962	0.0181379	0.0138683	0.0363469
fliG	BSU16220	30 °C	120	1.24801	0.330818	-0.194889	0.02263	0.048863
fliH	BSU16230	30 °C	120	4.02521	0.144786	-1.01373	0.000430994	0.0135586
fliI	BSU16240	30 °C	120	4.07742	0.289327	-1.17443	0.00167415	0.0170478
fliJ	BSU16250	30 °C	120	2.69106	0.0955705	-0.652754	0.000420152	0.0135586
ylxF	BSU16260	30 °C	120	1.34303	0.29638	0.46407	0.0158484	0.0395689
fliK	BSU16270	30 °C	120	0.59853	0.355397	-0.031296	0.100176	0.141693
flgD	BSU16280	30 °C	120	2.31517	0.208732	-1.0119	0.00269855	0.0190374
flgE	BSU16290	30 °C	120	1.65386	0.241941	0.215561	0.00705802	0.0263421
ylzI	BSU16299	30 °C	120	2.76837	0.523097	0.968619	0.011693	0.033046
fliL	BSU16300	30 °C	120	0.665752	0.194698	1.20982	0.0273446	0.055131
fliM	BSU16310	30 °C	120	0.788497	0.276255	-1.49554	0.0385652	0.0693174
fliY	BSU16320	30 °C	120	2.63174	0.0868116	-0.420151	0.000362504	0.0135586
cheY	BSU16330	30 °C	120	1.39359	0.199727	0.136778	0.00677725	0.0257846
fliZ	BSU16340	30 °C	120	3.44154	0.0668622	-0.532241	0.000125791	0.0129374
fliP	BSU16350	30 °C	120	2.70888	0.577653	-0.581251	0.0148216	0.0379303
fliQ	BSU16360	30 °C	120	4.502	0.197082	-0.504317	0.000638182	0.0147156
fliR	BSU16370	30 °C	120	0.239862	0.250448	0.354176	0.239012	0.291676
flhB	BSU16380	30 °C	120	4.49723	0.122504	-1.86977	0.000247245	0.0135586
flhA	BSU16390	30 °C	120	3.73496	0.19357	-1.59091	0.00089413	0.0156431
flhF	BSU16400	30 °C	120	-0.929228	0.627724	0.727902	0.124365	0.167792
ylxH	BSU16410	30 °C	120	-0.622306	0.0826428	1.11652	0.00582735	0.0244318
cheA	BSU16430	30 °C	120	-0.765016	0.392177	1.03126	0.077547	0.11632
cheW	BSU16440	30 °C	120	-0.812307	1.24906	1.50465	0.376977	0.433211
cheC	BSU16450	30 °C	120	0.338367	0.48276	1.44919	0.348648	0.405384
cheD	BSU16460	30 °C	120	0.718841	0.697083	0.237654	0.215998	0.266809
sigD	BSU16470	30 °C	120	3.21281	0.148088	-1.33594	0.000707434	0.0147245
ylxL	BSU16480	30 °C	120	-2.54509	1.36118	1.47738	0.083568	0.12357
rseP	BSU16560	30 °C	120	-4.30614	1.292	1.47798	0.0287208	0.057106
ylxS	BSU16590	30 °C	120	-0.100142	0.487835	-3.37378	0.756174	0.790594
ylxR	BSU16610	30 °C	120	0.388054	0.237128	-1.13511	0.105192	0.147285
rplGA	BSU16620	30 °C	120	-4.02164	0.381811	2.94347	0.00299101	0.019997
ylxP	BSU16640	30 °C	120	-0.976526	0.364907	0.632619	0.0435288	0.076084
rbfA	BSU16650	30 °C	120	-3.43274	0.991974	2.58255	0.0267245	0.0542167
truB	BSU16660	30 °C	120	2.71062	0.122398	-0.806896	0.000678967	0.0147156
pnpA	BSU16690	30 °C	120	-3.03963	0.0648471	-0.368377	0.000151677	0.0129374
ylxY	BSU16700	30 °C	120	-0.348932	0.0448475	0.820472	0.00546142	0.0237802
mlpA	BSU16710	30 °C	120	0.88574	0.336611	1.68945	0.0449228	0.0779744
ymxH	BSU16720	30 °C	120	1.34415	0.148991	1.40568	0.00407046	0.0216474
spoVFA	BSU16730	30 °C	120	-2.41348	0.923358	1.28734	0.0454871	0.0787349
spoVFB	BSU16740	30 °C	120	0.85681	0.165542	0.791185	0.0122155	0.0338184
rnjB	BSU16780	30 °C	120	3.01128	0.36032	-5.93084	0.00473867	0.0226829
tepA	BSU16790	30 °C	120	0.899984	0.57378	0.675978	0.112984	0.155348
ylzJ	BSU16799	30 °C	120	1.3485	0.265669	-0.609688	0.0126921	0.0346173
spoIIIE	BSU16800	30 °C	120	2.81874	0.391048	-2.39598	0.00635441	0.0250734
ymfC	BSU16810	30 °C	120	0.3623	0.416829	0.62876	0.271149	0.32517
ymfD	BSU16825	30 °C	120	2.03461	0.074407	0.764101	0.000445508	0.0136076
ymfF	BSU16845	30 °C	120	0.0065785	0.232528	0.908484	0.965371	0.971077
ymfH	BSU16860	30 °C	120	0.888865	0.272214	0.447503	0.0298691	0.0586585
ymfI	BSU16870	30 °C	120	-1.6135	0.263627	1.2958	0.00878154	0.0290186
ymfJ	BSU16880	30 °C	120	0.521165	0.0709389	0.400294	0.00611923	0.0248217
ymfK	BSU16900	30 °C	120	1.27602	0.124956	-0.450705	0.00318126	0.0204299
ymfM	BSU16910	30 °C	120	1.61347	0.0942356	-2.64773	0.00113514	0.0161478
cinA	BSU16930	30 °C	120	0.0729691	0.250782	0.720385	0.664319	0.707599
recA	BSU16940	30 °C	120	-1.44774	0.287609	-0.401069	0.0129014	0.0349009
pbpX	BSU16950	30 °C	120	-0.442866	0.673476	0.250901	0.372757	0.429813
ymdB	BSU16970	30 °C	120	-1.76087	0.400069	0.661649	0.0167749	0.0406507
spoVS	BSU16980	30 °C	120	0.985642	0.19968	0.541216	0.0134063	0.0356233
tdh	BSU16990	30 °C	120	1.55169	0.0864697	1.45926	0.00103353	0.0161312
kbl	BSU17000	30 °C	120	0.912581	0.420232	0.489353	0.0639747	0.10092
ymcB	BSU17010	30 °C	120	1.41301	0.432379	0.0143332	0.0298227	0.0586286
ymcA	BSU17020	30 °C	120	-0.844835	0.519542	-21.4009	0.10633	0.14839
cotE	BSU17030	30 °C	120	1.19408	0.363519	-5.5683	0.0295317	0.058193
mutS	BSU17040	30 °C	120	-0.180286	0.76553	0.649626	0.722864	0.760867
mutL	BSU17050	30 °C	120	0.298822	0.462347	0.249504	0.379343	0.435129
ymzD	BSU17060	30 °C	120	0.20903	0.55073	0.219199	0.578465	0.626671
ymcC	BSU17070	30 °C	120	0.122267	0.34307	0.638419	0.59996	0.646589
pksA	BSU17080	30 °C	120	-0.493781	0.854615	0.372215	0.422362	0.478899
pksB	BSU17090	30 °C	120	0.817846	0.167737	0.830313	0.0137333	0.0361585
pksC	BSU17100	30 °C	120	2.00175	0.400493	1.68034	0.0130816	0.0351346
pksD	BSU17110	30 °C	120	0.497598	0.454064	0.691229	0.198104	0.247233
pksE	BSU17120	30 °C	120	0.286715	0.205001	-4.35863	0.136395	0.180701
acpK	BSU17130	30 °C	120	0.606162	0.382137	0.22724	0.110875	0.15301
pksF	BSU17140	30 °C	120	0.592604	0.271806	-0.084888	0.0635162	0.100452
pksG	BSU17150	30 °C	120	0.90343	0.487404	-0.731892	0.0848547	0.124881
pksH	BSU17160	30 °C	120	0.990616	0.674376	-0.265876	0.125949	0.169494
pksI	BSU17170	30 °C	120	-0.0385061	0.25378	0.868939	0.817297	0.845059
pksJ	BSU17180	30 °C	120	0.312953	0.3033	0.811084	0.21582	0.266676
pksL	BSU17190	30 °C	120	2.38337	0.184055	-1.94346	0.00198197	0.0176224
pksM	BSU17200	30 °C	120	0.951664	0.433209	1.26448	0.0626514	0.0995614
pksN	BSU17210	30 °C	120	-0.403822	0.173888	0.5469	0.05661	0.0924729
pksR	BSU17220	30 °C	120	0.938535	0.492943	0.275123	0.0809461	0.120358
pksS	BSU17230	30 °C	120	1.75018	0.250607	-0.843213	0.00676511	0.0257846
ymzB	BSU17240	30 °C	120	0.676682	0.145211	0.792667	0.0150054	0.0382439
ymaE	BSU17250	30 °C	120	3.3419	0.459242	-0.37343	0.00623589	0.0249193
aprX	BSU17260	30 °C	120	-0.130128	0.669223	0.17155	0.768332	0.801737
ymzE	BSU17266	30 °C	120	0.839945	0.694121	0.587234	0.171053	0.218425
ymzE	BSU17267	30 °C	120	-0.173395	0.47241	1.6519	0.589989	0.636943
ymaC	BSU17270	30 °C	120	0.911788	0.204992	0.984539	0.0164345	0.0401929
ymaD	BSU17280	30 °C	120	1.1474	0.586265	1.22267	0.0770948	0.115921
ebrB	BSU17290	30 °C	120	1.30493	0.434723	0.818955	0.03506	0.0654035
ebrA	BSU17300	30 °C	120	0.452963	0.495826	-0.0687559	0.254397	0.30864
ymaG	BSU17310	30 °C	120	0.2499	0.370358	0.454135	0.362975	0.420124
ymaF	BSU17320	30 °C	120	-0.59599	0.512173	1.93993	0.18141	0.229848
miaA	BSU17330	30 °C	120	1.16169	0.326361	-1.99166	0.0253137	0.0525787
ymaH	BSU17340	30 °C	120	-0.140681	0.268423	0.608043	0.459818	0.512217
ymzC	BSU17350	30 °C	120	1.39073	0.546544	0.220451	0.0478183	0.0816006
ymzA	BSU17360	30 °C	120	-1.79307	0.931407	0.812134	0.0793801	0.118406
ymaB	BSU17400	30 °C	120	-0.0208355	0.294724	1.32307	0.913739	0.929125
cwlC	BSU17410	30 °C	120	0.371247	0.37962	0.56138	0.232375	0.284943
spoVK	BSU17420	30 °C	120	0.987038	0.442662	0.0778343	0.0609756	0.0976444
ynbA	BSU17430	30 °C	120	3.60348	0.695281	0.598031	0.0121832	0.0337881
ynbB	BSU17440	30 °C	120	3.75264	0.100846	-5.54265	0.000240638	0.0135586
glnR	BSU17450	30 °C	120	-0.720235	0.130017	0.0140995	0.0106887	0.0317356
ynxB	BSU17470	30 °C	120	1.17233	0.108264	0.647153	0.00283072	0.0194463
ynzF	BSU17480	30 °C	120	0.828833	0.283151	1.1879	0.0367706	0.0673361
ynzG	BSU17490	30 °C	120	1.09111	0.353105	0.892849	0.0331821	0.0628396
ynaB	BSU17500	30 °C	120	1.29628	0.666764	0.912141	0.0780112	0.11683
ynaD	BSU17520	30 °C	120	2.21916	0.163856	0.978755	0.00181236	0.0172235
ynaE	BSU17530	30 °C	120	1.6046	0.344257	0.977276	0.0149987	0.0382439
ynaF	BSU17540	30 °C	120	1.4076	0.5337	1.23903	0.0447292	0.0777738
ynaG	BSU17550	30 °C	120	1.12988	0.381854	0.245475	0.0360273	0.0665119
ynzI	BSU17559	30 °C	120	1.13712	0.23739	0.917826	0.0142183	0.0367888
ynaI	BSU17560	30 °C	120	1.17269	0.716151	0.892667	0.105081	0.147242
xynP	BSU17570	30 °C	120	0.595385	0.645252	1.16379	0.251103	0.305138
xynB	BSU17580	30 °C	120	1.59006	0.177634	1.11331	0.00413433	0.02169
xylR	BSU17590	30 °C	120	0.829808	0.104186	0.700038	0.00521355	0.0233699
xylB	BSU17610	30 °C	120	1.8041	0.668406	0.469293	0.0428365	0.0752604
yncB	BSU17620	30 °C	120	1.35908	0.140036	0.808048	0.00352022	0.0205933
alrB	BSU17640	30 °C	120	0.747133	0.336732	0.361368	0.061527	0.0982751
yncE	BSU17650	30 °C	120	1.1792	0.217544	0.156004	0.0111554	0.0323014
yncF	BSU17660	30 °C	120	3.21678	0.163079	0.184859	0.000855605	0.0154753
cotU	BSU17670	30 °C	120	0.762854	0.308261	0.088919	0.0503536	0.0851892
ynzJ	BSU17678	30 °C	120	0.234252	0.530322	0.320011	0.524178	0.573837
thyA	BSU17680	30 °C	120	1.89981	0.41185	-3.28821	0.0153066	0.0387215
yncM	BSU17690	30 °C	120	0.92223	0.0697084	1.23049	0.00189903	0.0176224
ynzK	BSU17699	30 °C	120	0.52933	0.373701	0.0996077	0.133632	0.177544
cotC	BSU17700	30 °C	120	0.914155	0.0213921	1.38989	0.000182485	0.0129374
tatAC	BSU17710	30 °C	120	0.782938	0.146702	0.829511	0.0115014	0.0327961
yndA	BSU17720	30 °C	120	0.8385	0.110658	1.07232	0.00575536	0.024313
yndB	BSU17730	30 °C	120	2.89004	0.582479	-2.25516	0.0132714	0.0354662
ynzB	BSU17740	30 °C	120	0.312968	0.671067	0.912515	0.504019	0.555504
yndD	BSU17750	30 °C	120	1.44237	0.43946	1.12781	0.0295771	0.0582212
yndE	BSU17760	30 °C	120	1.11818	0.32014	0.00601542	0.0262524	0.0536016
yndF	BSU17770	30 °C	120	0.416092	0.145493	0.611436	0.0384219	0.0692038
yndG	BSU17780	30 °C	120	0.598327	0.253455	0.838424	0.0549318	0.0905214
yndH	BSU17790	30 °C	120	1.2325	0.24421	0.959423	0.0128353	0.0348227
yndJ	BSU17800	30 °C	120	0.356939	0.499777	0.621818	0.34162	0.398078
yndK	BSU17810	30 °C	120	0.385562	0.453802	0.699753	0.278976	0.333595
yndL	BSU17820	30 °C	120	0.582375	0.440944	1.27124	0.149416	0.194849
yndM	BSU17830	30 °C	120	0.945504	0.0932933	1.69754	0.00322957	0.0204731
fosB	BSU17840	30 °C	120	1.89622	0.668768	0.535804	0.0390498	0.0697863
lexA	BSU17850	30 °C	120	2.8052	0.187517	-5.2133	0.00148615	0.0165909
yneA	BSU17860	30 °C	120	1.32765	0.309765	0.90819	0.0176665	0.0418365
yneB	BSU17870	30 °C	120	1.4641	0.403749	0.250839	0.0244241	0.0513729
ynzC	BSU17880	30 °C	120	-0.306516	0.469351	1.09887	0.375383	0.43191
yneE	BSU17900	30 °C	120	1.21196	0.503263	0.817635	0.052953	0.0884677
ynzD	BSU17920	30 °C	120	-0.0180432	0.133255	0.45375	0.836399	0.862191
ccdA	BSU17930	30 °C	120	1.15813	0.472946	1.88757	0.0513448	0.0864754
yneI	BSU17940	30 °C	120	1.63193	0.259053	1.37581	0.00829518	0.028311
yneJ	BSU17950	30 °C	120	1.79914	0.492981	-0.948717	0.0241251	0.0509326
yneK	BSU17960	30 °C	120	0.324525	0.227992	0.51923	0.132578	0.176513
cotM	BSU17970	30 °C	120	2.56178	0.355617	-1.1147	0.0063621	0.0250734
sspP	BSU17980	30 °C	120	1.21836	0.277733	1.29513	0.016884	0.040783
sspO	BSU17990	30 °C	120	-0.783365	0.184236	1.62469	0.0179426	0.0421702
citB	BSU18000	30 °C	120	3.02238	0.168053	-1.22235	0.00102897	0.0161312
yneN	BSU18010	30 °C	120	2.55526	0.208906	0.518805	0.00222055	0.0180922
ynzL	BSU18019	30 °C	120	2.83368	0.39008	1.04396	0.00625739	0.0249496
sspN	BSU18020	30 °C	120	1.45045	0.198803	1.32049	0.00620386	0.0248952
tlp	BSU18030	30 °C	120	1.43246	0.30189	1.25474	0.0144842	0.0373476
yneP	BSU18040	30 °C	120	1.21775	0.375503	1.37372	0.0302636	0.059199
yneQ	BSU18050	30 °C	120	0.840912	0.470862	1.50874	0.0905419	0.130643
yneR	BSU18060	30 °C	120	1.12759	0.283193	1.04139	0.0203848	0.0458658
yneT	BSU18080	30 °C	120	-1.56471	0.275295	2.0248	0.0101612	0.0312089
ynfC	BSU18110	30 °C	120	1.10122	0.506951	0.818254	0.0639407	0.10092
alsT	BSU18120	30 °C	120	0.294188	0.184193	1.51757	0.109603	0.151685
eglS	BSU18130	30 °C	120	1.67535	0.519289	1.37214	0.0305643	0.0596314
ynfE	BSU18140	30 °C	120	1.74033	0.256549	1.46128	0.00716583	0.026537
xynC	BSU18150	30 °C	120	0.76209	0.450581	1.05034	0.0994448	0.140764
xynD	BSU18160	30 °C	120	3.46847	0.319948	-1.64718	0.00282436	0.0194382
yngA	BSU18170	30 °C	120	1.49424	0.209683	1.23412	0.00650002	0.0252711
yngB	BSU18180	30 °C	120	0.791277	0.159022	0.807088	0.0131969	0.0353176
yngC	BSU18190	30 °C	120	0.973182	0.272203	0.911351	0.0251004	0.0523014
yngD	BSU18200	30 °C	120	1.19071	0.223084	0.452632	0.0114991	0.0327961
yngE	BSU18210	30 °C	120	0.622479	0.87808	0.274197	0.344394	0.401045
yngF	BSU18220	30 °C	120	0.166466	0.36456	0.826586	0.511899	0.563194
yngG	BSU18230	30 °C	120	0.963958	0.517517	0.533114	0.0841288	0.124154
yngHB	BSU18239	30 °C	120	1.99719	0.168195	-0.23948	0.00235576	0.018455
yngHA	BSU18240	30 °C	120	1.15044	0.120264	1.58969	0.00362287	0.0207719
yngI	BSU18250	30 °C	120	1.28472	0.398819	1.59641	0.0306533	0.0597442
yngJ	BSU18260	30 °C	120	1.97824	0.37766	1.78697	0.0119315	0.0334119
ynzE	BSU18270	30 °C	120	0.960217	0.521184	0.550235	0.0857587	0.125815
yngK	BSU18280	30 °C	120	0.0473726	0.43086	0.616237	0.866545	0.887889
yngL	BSU18290	30 °C	120	1.39605	0.118644	1.84242	0.00239884	0.0184799
ppsE	BSU18300	30 °C	120	0.818081	0.47823	0.711338	0.0975299	0.138841
ppsD	BSU18310	30 °C	120	1.31894	0.790768	-1.40967	0.101843	0.143509
ppsC	BSU18320	30 °C	120	0.679892	0.697867	0.808504	0.233572	0.286157
ppsB	BSU18330	30 °C	120	0.827487	0.325746	0.74712	0.047969	0.081746
ppsA	BSU18340	30 °C	120	0.988636	0.483753	1.00809	0.0713706	0.109783
dacC	BSU18350	30 °C	120	0.264472	0.487608	0.899692	0.446674	0.500403
yoxA	BSU18360	30 °C	120	0.638963	0.251331	1.69144	0.0478975	0.0816614
yoeA	BSU18370	30 °C	120	0.466969	0.69394	-0.00510571	0.364002	0.421015
iseA	BSU18380	30 °C	120	0.118284	0.321071	0.747317	0.588725	0.635762
yoeC	BSU18390	30 °C	120	1.16512	0.697091	1.65844	0.101482	0.143214
yoeD	BSU18400	30 °C	120	1.02675	0.600771	1.25633	0.0976862	0.139011
ggt	BSU18410	30 °C	120	0.615243	0.619262	0.327355	0.227426	0.279541
ftsR	BSU18420	30 °C	120	0.0840846	0.0354943	1.06507	0.0545796	0.0902672
yogA	BSU18430	30 °C	120	-0.00736512	0.66992	1.3078	0.986536	0.989178
gltB	BSU18440	30 °C	120	1.0484	0.0774137	1.47894	0.00181252	0.0172235
gltA	BSU18450	30 °C	120	1.41028	0.205192	0.296922	0.00698261	0.0261691
gltC	BSU18460	30 °C	120	2.73475	0.405662	-2.30223	0.00725481	0.026697
proJ	BSU18470	30 °C	120	1.02171	0.4401	0.627965	0.0566444	0.0924888
proH	BSU18480	30 °C	120	0.480484	0.338039	1.46489	0.132883	0.176673
rtp	BSU18490	30 °C	120	0.947261	0.347287	1.71537	0.0420015	0.0741361
yoxC	BSU18510	30 °C	120	0.815087	0.392908	1.08193	0.0694799	0.107323
yoxB	BSU18520	30 °C	120	-0.0356687	0.364797	1.14795	0.881098	0.900336
yoaA	BSU18530	30 °C	120	-0.128431	0.540202	1.44306	0.720433	0.758734
yoaB	BSU18540	30 °C	120	0.568552	0.805135	1.14623	0.345849	0.402505
yoaC	BSU18550	30 °C	120	0.810635	0.198432	1.24664	0.0193943	0.0443028
yoaD	BSU18560	30 °C	120	0.624493	0.332604	1.15521	0.0829576	0.122959
yoaE	BSU18570	30 °C	120	0.488386	0.551529	0.898962	0.264825	0.318592
yoaF	BSU18580	30 °C	120	0.794145	0.25409	0.946786	0.0324706	0.0618677
yoaG	BSU18590	30 °C	120	0.74902	0.139262	0.949323	0.0113273	0.0325644
yozQ	BSU18600	30 °C	120	0.841936	0.127587	1.94164	0.00756805	0.027245
yoaI	BSU18620	30 °C	120	1.29984	0.555993	0.284842	0.0559201	0.0915856
exlX	BSU18630	30 °C	120	0.881144	0.476065	0.796962	0.0850689	0.125036
pelB	BSU18650	30 °C	120	-0.0859577	0.561805	1.51132	0.815817	0.844095
yoaM	BSU18660	30 °C	120	3.24766	0.616117	-1.26427	0.0117851	0.0331753
yozS	BSU18669	30 °C	120	1.78616	0.155842	1.16331	0.00252787	0.0188533
yoaO	BSU18680	30 °C	120	0.547473	0.502464	1.18545	0.199759	0.249133
yoaP	BSU18690	30 °C	120	0.695459	0.366389	1.31143	0.0813827	0.120959
yoaQ	BSU18700	30 °C	120	1.73255	0.263787	1.99851	0.00763862	0.0272891
yozF	BSU18710	30 °C	120	-0.369367	0.254634	1.76101	0.128564	0.172401
yoaR	BSU18720	30 °C	120	1.44674	0.146592	1.67901	0.00340482	0.0204841
yoaS	BSU18730	30 °C	120	-0.242477	0.510985	0.182204	0.497521	0.549961
yozG	BSU18740	30 °C	120	0.675261	0.546917	0.669564	0.165893	0.213144
yoaT	BSU18750	30 °C	120	0.916287	0.654594	0.587062	0.13621	0.180521
yoaU	BSU18760	30 °C	120	0.932687	0.167555	1.36532	0.0105872	0.0316549
cyeA	BSU18770	30 °C	120	0.592988	0.10649	0.91136	0.0105796	0.0316549
yoaW	BSU18780	30 °C	120	0.889076	0.312414	0.895544	0.0387803	0.0694706
yoaZ	BSU18790	30 °C	120	0.44753	0.100041	0.855816	0.0162517	0.0399517
penP	BSU18800	30 °C	120	2.6988	0.235294	0.619642	0.00252413	0.0188533
yobA	BSU18810	30 °C	120	1.35643	0.374697	1.43813	0.0245046	0.0514844
yozU	BSU18819	30 °C	120	1.47868	0.289651	1.18261	0.0125499	0.0344227
yobB	BSU18820	30 °C	120	1.48537	0.0710624	1.48517	0.000762068	0.0151042
pps	BSU18830	30 °C	120	0.53348	0.728445	1.13151	0.332292	0.388903
xynA	BSU18840	30 °C	120	3.12569	0.192012	0.485265	0.00125553	0.0162423
yozV	BSU18849	30 °C	120	0.372804	0.663926	0.703128	0.433353	0.488109
yobD	BSU18850	30 °C	120	1.23106	0.655852	0.890333	0.083	0.122973
yozH	BSU18860	30 °C	120	2.05101	0.252306	1.50224	0.00500643	0.0228865
yozI	BSU18870	30 °C	120	1.62959	0.368019	0.792739	0.016579	0.0404113
yobE	BSU18880	30 °C	120	0.731556	0.09901	1.09974	0.00605042	0.0246762
yobF	BSU18890	30 °C	120	1.9513	0.224889	-0.165667	0.00439838	0.0221934
yozW	BSU18898	30 °C	120	1.77821	0.252674	0.94973	0.00666307	0.025657
yozX	BSU18899	30 °C	120	1.48665	0.742772	-0.334074	0.0740815	0.112763
yozJ	BSU18900	30 °C	120	-0.0232174	0.514575	1.76041	0.944824	0.954128
yozY	BSU18908	30 °C	120	-1.18396	0.256631	2.20653	0.0153025	0.0387215
yozZ	BSU18909	30 °C	120	1.23449	0.651509	0.561838	0.0816341	0.121189
rapK	BSU18910	30 °C	120	0.701998	0.437331	1.00815	0.108682	0.150711
phrK	BSU18920	30 °C	120	1.00305	0.343054	1.94281	0.0368493	0.0673651
yobH	BSU18930	30 °C	120	0.527711	0.316743	1.49732	0.102037	0.143727
yozK	BSU18940	30 °C	120	0.127681	0.686531	1.50963	0.77791	0.809926
yozL	BSU18950	30 °C	120	1.05329	0.522061	1.74107	0.073032	0.111712
yozM	BSU18960	30 °C	120	1.83678	0.408365	1.78856	0.01608	0.0398435
yobI	BSU18970	30 °C	120	1.25112	0.42203	1.17757	0.0358986	0.066307
yoyA	BSU18979	30 °C	120	1.89274	0.343912	1.41745	0.0108266	0.0319917
yobJ	BSU18980	30 °C	120	1.5972	0.183779	1.53137	0.00438421	0.0221762
yobK	BSU18990	30 °C	120	3.16603	0.352824	-2.44626	0.00411415	0.02169
yobL	BSU19000	30 °C	120	1.21572	0.607452	1.99074	0.0740914	0.112763
yobM	BSU19010	30 °C	120	0.0354514	0.487468	1.51031	0.911281	0.927129
yobN	BSU19020	30 °C	120	1.3407	0.0161747	0.992248	4.85131e-05	0.0123381
yobO	BSU19030	30 °C	120	1.01822	0.913281	2.07901	0.193217	0.242303
csaA	BSU19040	30 °C	120	0.591147	0.136929	1.35076	0.0174187	0.0415917
yobQ	BSU19050	30 °C	120	0.563924	0.203444	1.25621	0.0407504	0.0724108
yobR	BSU19060	30 °C	120	1.561	0.563345	0.232071	0.0407765	0.0724228
yobS	BSU19070	30 °C	120	-0.167448	0.430918	0.657772	0.570268	0.618327
yobT	BSU19080	30 °C	120	0.382794	0.331399	1.01389	0.183413	0.232071
yobU	BSU19090	30 °C	120	1.52435	0.172876	0.850404	0.00425986	0.0217881
yobV	BSU19100	30 °C	120	-0.0308862	0.600331	1.21673	0.937113	0.948001
yobW	BSU19110	30 °C	120	3.0289	0.349386	-2.74232	0.00440598	0.0222019
czrA	BSU19120	30 °C	120	2.34133	0.794873	-2.23226	0.036338	0.0669051
yocA	BSU19130	30 °C	120	1.27193	0.0776665	0.424045	0.00124053	0.0162423
yozB	BSU19140	30 °C	120	-2.6019	0.213955	4.15081	0.00224636	0.0182043
yocB	BSU19150	30 °C	120	0.636168	0.294337	0.8911	0.0645254	0.10142
yocC	BSU19160	30 °C	120	0.133017	0.565619	1.23372	0.723227	0.761035
yocD	BSU19170	30 °C	120	0.667058	0.281424	0.70334	0.0545228	0.0902446
des	BSU19180	30 °C	120	0.44118	0.344477	1.54357	0.156784	0.202903
desK	BSU19190	30 °C	120	0.549229	0.774945	1.62382	0.344487	0.401045
desR	BSU19200	30 °C	120	1.44755	0.256774	-0.0822206	0.0103263	0.0313559
yocH	BSU19210	30 °C	120	0.789404	0.378218	-3.36371	0.0687239	0.106411
yocI	BSU19220	30 °C	120	1.63344	0.39487	0.905469	0.0189284	0.0434261
yocJ	BSU19230	30 °C	120	1.89394	0.265224	1.29846	0.00647348	0.0252203
yocK	BSU19240	30 °C	120	0.632699	0.111938	2.10744	0.0102732	0.0313559
yocL	BSU19250	30 °C	120	0.648751	0.450547	0.678941	0.130118	0.174298
yoyB	BSU19259	30 °C	120	1.35108	0.385663	1.2588	0.0261015	0.0534194
yocM	BSU19260	30 °C	120	0.377361	0.707793	1.49947	0.453262	0.506419
yozN	BSU19270	30 °C	120	2.55632	0.260604	-0.0885625	0.00344636	0.0204977
yocN	BSU19280	30 °C	120	1.73976	0.379544	0.537291	0.0154967	0.0390704
yozO	BSU19290	30 °C	120	0.892591	0.128989	1.69666	0.00688928	0.0259799
yozC	BSU19300	30 °C	120	0.887413	0.06882	1.47023	0.00199873	0.0176224
dhaS	BSU19310	30 °C	120	0.106298	0.110138	1.11898	0.23655	0.289048
sqhC	BSU19320	30 °C	120	1.89837	0.622916	1.59981	0.034067	0.0640295
sodF	BSU19330	30 °C	120	0.719233	0.134527	1.26386	0.0114616	0.0327961
yocR	BSU19340	30 °C	120	0.751085	0.467513	1.93906	0.108526	0.150617
yocS	BSU19350	30 °C	120	1.96324	0.0746619	-1.08585	0.000481745	0.0136076
yojO	BSU19380	30 °C	120	1.67521	0.284103	1.14973	0.00945142	0.0302236
yojN	BSU19390	30 °C	120	1.26604	0.204241	1.31387	0.00856365	0.0286783
sodC	BSU19400	30 °C	120	1.61739	0.420197	0.452744	0.0217667	0.0476518
cwlS	BSU19410	30 °C	120	0.624557	0.180455	1.3346	0.0267173	0.0542167
yojK	BSU19420	30 °C	120	1.14116	0.478987	1.36667	0.0540127	0.0895656
yojJ	BSU19430	30 °C	120	1.32908	0.232731	0.48142	0.0100667	0.0311335
norM	BSU19440	30 °C	120	1.00657	0.7072	0.978902	0.132591	0.176513
rsbRC	BSU19450	30 °C	120	2.72997	0.07412	1.37978	0.000245625	0.0135586
yojG	BSU19460	30 °C	120	1.46683	0.238912	1.63541	0.00872728	0.0288973
yojF	BSU19470	30 °C	120	3.18224	0.573835	-1.3988	0.0106658	0.0317327
yoyC	BSU19479	30 °C	120	2.1888	0.332545	1.02616	0.00760659	0.0272627
yojE	BSU19480	30 °C	120	0.0253609	0.640675	0.850245	0.951576	0.959779
gerT	BSU19490	30 °C	120	0.0998549	0.53214	0.541041	0.776018	0.808631
yojB	BSU19510	30 °C	120	0.456056	0.513516	1.63217	0.263838	0.317623
yojA	BSU19520	30 °C	120	0.580435	0.528877	1.0051	0.197684	0.246874
yodA	BSU19530	30 °C	120	0.141786	0.353865	1.03652	0.559457	0.608191
yodB	BSU19540	30 °C	120	-0.226599	0.34344	1.00654	0.371481	0.428473
yodC	BSU19550	30 °C	120	0.673454	0.47802	1.54288	0.134801	0.178906
yodD	BSU19560	30 °C	120	1.49898	0.135079	1.19241	0.00269589	0.0190374
yodE	BSU19570	30 °C	120	-0.158755	0.462357	1.44011	0.612353	0.659186
yoyD	BSU19579	30 °C	120	1.22077	0.12458	0.57728	0.00345343	0.0204977
yodF	BSU19580	30 °C	120	0.467019	0.265365	1.3129	0.092872	0.133633
ctpA	BSU19590	30 °C	120	0.698215	0.265478	0.512442	0.0449647	0.0780111
yodH	BSU19600	30 °C	120	1.36098	0.604944	0.889575	0.0599918	0.0966062
yodI	BSU19610	30 °C	120	-0.229015	0.724675	1.23914	0.639045	0.685161
yodJ	BSU19620	30 °C	120	4.04403	0.564256	-2.9932	0.00642687	0.0251105
deoD	BSU19630	30 °C	120	-0.664782	0.411274	1.74957	0.107413	0.149483
yoyE	BSU19639	30 °C	120	0.595657	0.472006	1.49812	0.160408	0.207079
yodL	BSU19640	30 °C	120	0.0217176	0.125702	0.814409	0.792984	0.822875
yodM	BSU19650	30 °C	120	-0.546698	0.294534	0.640958	0.084647	0.124659
yozD	BSU19660	30 °C	120	0.824291	0.551327	0.957798	0.122348	0.165428
yoyF	BSU19669	30 °C	120	2.22188	0.627509	0.282269	0.0255722	0.0527487
yodN	BSU19670	30 °C	120	2.2267	0.731085	0.423894	0.0341053	0.0640694
yozE	BSU19680	30 °C	120	-0.164503	0.730711	0.646667	0.734194	0.771708
yokU	BSU19689	30 °C	120	2.06452	0.486125	0.29866	0.0179843	0.0422275
kamA	BSU19690	30 °C	120	0.40112	0.400233	1.57145	0.224718	0.276576
yodP	BSU19700	30 °C	120	1.69138	0.581967	0.515275	0.0372712	0.0677778
yodQ	BSU19710	30 °C	120	0.999902	0.545503	1.58608	0.0865278	0.126427
yodR	BSU19720	30 °C	120	-0.678798	0.279166	2.30617	0.0520195	0.0873284
yodT	BSU19740	30 °C	120	2.23638	0.67597	1.63151	0.0291299	0.0576744
yoyG	BSU19749	30 °C	120	0.966053	0.455792	0.574105	0.0668467	0.104151
cgeE	BSU19750	30 °C	120	-0.197889	0.217857	1.25057	0.256293	0.310237
cgeD	BSU19760	30 °C	120	0.45744	0.252342	0.82421	0.0882193	0.128269
cgeC	BSU19770	30 °C	120	0.896112	0.0929607	0.869157	0.00356799	0.0206595
cgeA	BSU19780	30 °C	120	0.956513	0.520256	0.809192	0.0860715	0.126077
cgeB	BSU19790	30 °C	120	1.7559	0.786754	-1.06501	0.0608739	0.0975365
phy	BSU19800	30 °C	120	1.22579	0.213104	0.923674	0.00992499	0.0310177
ypqP	BSU19810	30 °C	120	1.88645	0.416364	1.42536	0.0158529	0.0395689
yotN	BSU19820	30 °C	120	1.83407	0.636638	1.13225	0.0378952	0.0685078
yotM	BSU19830	30 °C	120	1.0772	0.209634	0.692721	0.0123903	0.0341864
yotL	BSU19840	30 °C	120	1.36841	1.01362	0.813518	0.144325	0.189259
yotI	BSU19870	30 °C	120	3.88689	0.377181	-1.92199	0.00312416	0.0202516
yotG	BSU19890	30 °C	120	1.1455	0.493604	1.0092	0.0566819	0.0925097
yotF	BSU19900	30 °C	120	0.968085	0.427595	2.38688	0.0593045	0.0957878
yotE	BSU19910	30 °C	120	1.01571	0.466656	1.45271	0.0637102	0.100688
yotD	BSU19920	30 °C	120	-0.00111235	0.455794	1.91966	0.997011	0.998024
yotC	BSU19930	30 °C	120	0.655429	0.446194	2.82361	0.125949	0.169494
yotB	BSU19940	30 °C	120	1.73082	0.357578	2.07589	0.0139306	0.0364213
yosX	BSU19970	30 °C	120	0.16414	1.62633	1.64008	0.877324	0.896969
yosW	BSU19980	30 °C	120	2.35934	0.195647	1.92126	0.0022843	0.0183828
yosV	BSU19990	30 °C	120	4.07939	0.147342	-0.355251	0.000434572	0.0135586
yojW	BSU19999	30 °C	120	1.408	0.249624	1.25601	0.0103154	0.0313559
yosU	BSU20000	30 °C	120	-0.0566843	0.543341	1.29394	0.873258	0.8933
yosT	BSU20010	30 °C	120	0.937326	0.23753	1.70526	0.0207423	0.0462407
yosS	BSU20020	30 °C	120	1.10602	0.452436	1.37871	0.0515071	0.0866318
yosR	BSU20030	30 °C	120	0.413656	0.560796	1.02337	0.329642	0.386406
yosP	BSU20040	30 °C	120	0.829803	0.329178	0.620731	0.0486586	0.0826953
yosQ	BSU20050	30 °C	120	0.570525	0.658107	0.890211	0.27204	0.325889
nrdEB	BSU20060	30 °C	120	1.30186	0.412453	1.21523	0.0318672	0.0613424
nrdIB	BSU20070	30 °C	120	-0.961405	0.337674	1.83788	0.0387466	0.0694434
yosL	BSU20080	30 °C	120	1.60294	0.309773	1.8641	0.0122212	0.0338184
yosK	BSU20090	30 °C	120	3.57753	0.0760552	-1.07032	0.000150616	0.0129374
yosJ	BSU20100	30 °C	120	1.50449	0.0195052	1.82501	5.60224e-05	0.0123381
yosI	BSU20110	30 °C	120	0.0944181	0.319454	0.743546	0.659627	0.703402
yosH	BSU20120	30 °C	120	2.65298	0.405271	-1.8209	0.00768899	0.0273386
yosG	BSU20130	30 °C	120	2.63169	0.164043	-0.480346	0.00129266	0.0162423
yosF	BSU20140	30 °C	120	0.761042	0.467911	1.08003	0.106291	0.14839
yosE	BSU20150	30 °C	120	0.653007	0.341768	1.01478	0.0804437	0.119849
yosD	BSU20160	30 °C	120	0.40674	0.286089	1.09763	0.132831	0.176667
yosC	BSU20170	30 °C	120	0.929775	0.433916	0.601498	0.0655426	0.102631
yosB	BSU20180	30 °C	120	0.99022	0.230554	-1.29373	0.0175947	0.0417191
yosA	BSU20190	30 °C	120	1.40151	0.410918	0.793512	0.0274793	0.0553132
yorZ	BSU20200	30 °C	120	0.70098	0.291049	1.5558	0.0529425	0.0884677
yorY	BSU20210	30 °C	120	1.94435	0.67614	2.08817	0.0380248	0.0687088
yorW	BSU20230	30 °C	120	0.659833	0.423342	1.27627	0.114185	0.156597
yorV	BSU20240	30 °C	120	1.62576	0.420417	0.679892	0.0215721	0.047374
mtbP	BSU20250	30 °C	120	6.44554	0.177564	-1.75243	0.000252876	0.0135586
yorT	BSU20260	30 °C	120	2.65262	0.521083	-0.627005	0.01262	0.034543
yorQ	BSU20290	30 °C	120	0.544573	0.359804	1.28155	0.119899	0.162903
yorP	BSU20300	30 °C	120	0.896394	0.298993	1.03951	0.0351421	0.0654914
yorO	BSU20310	30 °C	120	3.79818	0.288106	-0.699417	0.00191242	0.0176224
yorN	BSU20320	30 °C	120	0.964206	0.567834	1.21276	0.0987747	0.140293
yorM	BSU20330	30 °C	120	2.12618	0.366416	1.12941	0.00975525	0.0306921
yorL	BSU20340	30 °C	120	2.06083	0.517876	1.54057	0.0204076	0.0458883
yorK	BSU20350	30 °C	120	2.29417	0.33971	0.811954	0.00722959	0.026697
yorJ	BSU20360	30 °C	120	1.67495	0.344538	0.904314	0.0138127	0.036291
yorI	BSU20370	30 °C	120	1.16273	0.1597	0.25464	0.00622951	0.0249193
yorH	BSU20380	30 °C	120	0.844244	0.384948	0.500534	0.0628403	0.0996925
yorG	BSU20390	30 °C	120	1.67057	0.295944	0.728505	0.0102996	0.0313559
yorF	BSU20400	30 °C	120	2.75251	0.481807	1.83755	0.0100595	0.0311335
yorE	BSU20410	30 °C	120	2.19916	0.380987	1.39134	0.00985658	0.0309245
yorC	BSU20430	30 °C	120	1.07043	0.607232	1.53611	0.0926083	0.133356
yorB	BSU20440	30 °C	120	0.183824	0.599208	1.54376	0.648281	0.693674
yorA	BSU20450	30 °C	120	0.904777	0.0236168	1.29904	0.000227034	0.0135586
yoqZ	BSU20460	30 °C	120	0.210934	0.629734	1.19013	0.620459	0.667145
yoqY	BSU20470	30 °C	120	2.25453	0.215171	1.20549	0.00302247	0.0200728
yoqX	BSU20480	30 °C	120	2.07017	0.446214	1.42724	0.0151358	0.0384192
yoqW	BSU20490	30 °C	120	0.978122	0.276197	0.956528	0.0255637	0.0527487
ligB	BSU20500	30 °C	120	2.35496	0.050543	2.01738	0.000153509	0.0129374
yoqU	BSU20510	30 °C	120	1.9086	0.347584	1.57273	0.0108753	0.0320354
yoqT	BSU20520	30 °C	120	1.39032	0.315086	1.34389	0.0166927	0.0405293
yoqS	BSU20530	30 °C	120	1.82628	0.395491	1.28106	0.0152748	0.0386935
yoqR	BSU20540	30 °C	120	1.94815	0.413466	1.55246	0.0146848	0.0377231
yoqP	BSU20550	30 °C	120	1.3393	0.246503	1.50163	0.0111042	0.032278
yoqO	BSU20560	30 °C	120	2.09319	0.246193	2.1031	0.00457953	0.0224189
yoqN	BSU20570	30 °C	120	1.0163	0.104365	1.42861	0.00349675	0.0205236
yoqM	BSU20580	30 °C	120	2.84773	0.319447	-2.05212	0.00416827	0.02169
yoqL	BSU20590	30 °C	120	2.70092	0.087898	1.48582	0.000352843	0.0135586
yoqK	BSU20600	30 °C	120	3.11539	0.0935909	0.366748	0.000300695	0.0135586
yoqJ	BSU20610	30 °C	120	3.15287	0.489203	0.00401231	0.0079297	0.0276394
yoqI	BSU20620	30 °C	120	3.73801	0.142463	1.31474	0.000483821	0.0136076
yoqH	BSU20630	30 °C	120	4.917	0.329007	-3.80135	0.00148907	0.0165909
yoqG	BSU20640	30 °C	120	3.59374	0.35542	0.768737	0.00324453	0.0204731
yoqE	BSU20660	30 °C	120	3.27737	0.0768315	0.864438	0.000183142	0.0129374
yoqD	BSU20670	30 °C	120	2.84193	0.712857	0.784848	0.0203353	0.0457849
yoqC	BSU20680	30 °C	120	3.38671	0.256375	0.0926004	0.00190472	0.0176224
yoqB	BSU20690	30 °C	120	4.68587	0.229011	-3.93617	0.000795231	0.0154162
yoqA	BSU20700	30 °C	120	4.91838	0.104013	-2.10164	0.000149042	0.0129374
yopZ	BSU20710	30 °C	120	2.6899	0.297011	0.710689	0.00403936	0.0216048
yopY	BSU20720	30 °C	120	2.54755	0.27062	0.504271	0.00374033	0.0209782
yopX	BSU20730	30 °C	120	1.85572	0.160374	0.810535	0.00248029	0.01876
yopW	BSU20740	30 °C	120	3.97362	0.636836	-4.25769	0.0084533	0.028607
yopV	BSU20750	30 °C	120	1.00277	0.376471	-0.0720318	0.0439115	0.0766098
yopU	BSU20760	30 °C	120	2.13935	0.379484	0.502913	0.0103261	0.0313559
yopT	BSU20770	30 °C	120	4.8563	0.264243	0.0492294	0.000985444	0.0160474
yopS	BSU20780	30 °C	120	2.03438	0.113934	1.30857	0.00104387	0.0161312
yopR	BSU20790	30 °C	120	3.47052	0.206614	-5.55515	0.00117935	0.0161478
yopQ	BSU20800	30 °C	120	-4.17209	0.547996	-3.0419	0.00570165	0.0242355
yopP	BSU20810	30 °C	120	3.54491	0.167311	1.75341	0.000741712	0.0151042
yopO	BSU20820	30 °C	120	1.76049	0.55978	1.47095	0.0320881	0.0615113
yopN	BSU20830	30 °C	120	2.54646	0.59641	1.94395	0.0177982	0.041989
yopM	BSU20840	30 °C	120	3.65988	1.61205	1.78235	0.0590041	0.0955087
yopL	BSU20850	30 °C	120	1.93771	0.397703	1.33611	0.0137527	0.0361842
yopK	BSU20860	30 °C	120	2.4239	0.444233	1.3357	0.0110116	0.0322133
yopJ	BSU20870	30 °C	120	3.14537	0.20747	1.2045	0.00144712	0.0164681
yopI	BSU20880	30 °C	120	1.83749	0.168253	1.44552	0.00278319	0.0192968
yopH	BSU20890	30 °C	120	2.03542	0.411078	0.870746	0.0133251	0.0354989
yopG	BSU20900	30 °C	120	0.947558	0.627702	1.25303	0.120419	0.16341
yopF	BSU20910	30 °C	120	1.80215	0.43549	0.253676	0.0189144	0.0434261
yopE	BSU20920	30 °C	120	3.88497	0.311429	-2.00626	0.00213516	0.0179477
yoyH	BSU20928	30 °C	120	3.56868	0.490694	-1.73324	0.00624313	0.0249193
yoyI	BSU20929	30 °C	120	1.50475	0.401174	1.24106	0.0228827	0.0491243
yopD	BSU20930	30 °C	120	0.725276	0.563235	0.84518	0.155464	0.201474
yopC	BSU20940	30 °C	120	1.64856	0.26122	1.60129	0.00826556	0.0282356
yopB	BSU20950	30 °C	120	0.861052	0.445852	0.540004	0.078935	0.117883
yopA	BSU20960	30 °C	120	1.20748	1.12	0.378306	0.202818	0.252528
yonX	BSU20970	30 °C	120	0.975737	0.401363	1.54555	0.0520378	0.0873284
yonV	BSU20980	30 °C	120	1.98906	0.356516	0.625121	0.0105399	0.0316204
yonU	BSU20990	30 °C	120	1.33737	0.558645	0.597625	0.053535	0.0890031
yoyJ	BSU20999	30 °C	120	3.78529	1.30249	-0.525099	0.0372741	0.0677778
yonT	BSU21000	30 °C	120	1.31997	0.350786	1.07245	0.0227414	0.0489332
yonS	BSU21010	30 °C	120	0.766506	0.287283	0.926509	0.0437724	0.0764028
yonR	BSU21020	30 °C	120	2.48036	0.140666	0.722674	0.00107036	0.0161312
yonP	BSU21030	30 °C	120	1.32515	0.676262	1.57879	0.0769282	0.115763
yonO	BSU21040	30 °C	120	2.59351	0.17646	0.926687	0.00153954	0.0167364
yonN	BSU21050	30 °C	120	3.2083	0.350688	-2.18603	0.00395899	0.021528
yonK	BSU21060	30 °C	120	1.64151	0.69653	-1.29924	0.0551029	0.0906911
yonJ	BSU21070	30 °C	120	3.11641	0.456089	-1.78296	0.00706395	0.0263421
yonI	BSU21080	30 °C	120	0.34475	0.117722	1.86466	0.0367389	0.0673361
yonH	BSU21090	30 °C	120	1.77877	0.022931	0.835784	5.53921e-05	0.0123381
yonG	BSU21100	30 °C	120	2.19131	0.329292	0.86537	0.0074433	0.0269071
yonF	BSU21110	30 °C	120	5.36902	0.116167	-11.2718	0.00015601	0.0129374
yonE	BSU21120	30 °C	120	0.889359	0.0634342	0.43751	0.00169149	0.0170478
yonD	BSU21130	30 °C	120	3.76957	0.725938	-1.89314	0.0121376	0.0337591
yonC	BSU21140	30 °C	120	0.317961	0.562769	1.56076	0.430976	0.486163
yonA	BSU21160	30 °C	120	1.58389	0.609785	0.60398	0.0460226	0.0792953
yomZ	BSU21170	30 °C	120	1.8846	0.258275	-2.19007	0.00620227	0.0248952
yomY	BSU21180	30 °C	120	2.00468	0.340253	1.44459	0.00946659	0.0302236
yomX	BSU21190	30 °C	120	1.71295	0.0667625	1.56842	0.000505972	0.0138429
yomW	BSU21200	30 °C	120	1.49548	0.175334	0.635616	0.00455065	0.0224012
yomV	BSU21210	30 °C	120	0.117264	0.138215	0.511529	0.279468	0.333988
yomU	BSU21220	30 °C	120	1.29799	0.103396	0.733196	0.0021085	0.0179415
youA	BSU21229	30 °C	120	0.667454	0.235054	0.848903	0.0389412	0.0696922
yomT	BSU21230	30 °C	120	2.73829	0.223455	-0.746858	0.00221238	0.0180922
yomR	BSU21250	30 °C	120	2.95948	0.457668	-1.7006	0.00787757	0.0276394
yomQ	BSU21260	30 °C	120	2.3143	0.188884	1.57218	0.00221303	0.0180922
yomP	BSU21270	30 °C	120	1.97018	0.348343	0.323734	0.0102602	0.0313559
yomO	BSU21280	30 °C	120	1.7224	0.267504	1.32371	0.00794461	0.0276394
yomN	BSU21290	30 °C	120	1.57245	0.519037	1.72434	0.0344521	0.0645589
yomM	BSU21300	30 °C	120	4.34695	0.301312	1.61356	0.00159772	0.0167513
yozP	BSU21310	30 °C	120	2.82113	0.39837	-0.812283	0.00658113	0.0254694
yomL	BSU21320	30 °C	120	1.17227	0.387317	1.30887	0.0345148	0.0646441
youB	BSU21329	30 °C	120	1.04787	0.570897	0.843766	0.0863223	0.12633
yomK	BSU21330	30 °C	120	1.05069	0.405375	1.14359	0.0462069	0.0795439
yomJ	BSU21340	30 °C	120	2.63635	0.310229	-0.239403	0.00458397	0.0224189
yomH	BSU21360	30 °C	120	3.56571	0.205706	0.562816	0.00110754	0.0161312
yomG	BSU21370	30 °C	120	1.97857	0.510088	0.921571	0.0214448	0.0472012
yomF	BSU21380	30 °C	120	0.986809	0.41692	0.88985	0.0546669	0.0902672
yomE	BSU21390	30 °C	120	1.38209	0.455278	1.40173	0.0343195	0.0643447
yomD	BSU21400	30 °C	120	1.52459	0.145564	0.00632599	0.00302484	0.0200728
blyA	BSU21410	30 °C	120	1.80352	0.267114	-0.112042	0.00723271	0.026697
bhlA	BSU21420	30 °C	120	3.22006	0.145117	-0.242115	0.000676308	0.0147156
bhlB	BSU21430	30 °C	120	1.74966	0.587492	1.21072	0.0355874	0.0660581
bdbB	BSU21440	30 °C	120	0.731981	0.49939	1.42286	0.126397	0.169922
yolJ	BSU21450	30 °C	120	1.84792	0.237143	1.81842	0.00544469	0.0237802
bdbA	BSU21460	30 °C	120	1.73548	0.137791	1.26478	0.00209467	0.0179358
sunT	BSU21470	30 °C	120	0.951651	0.50803	0.63025	0.083298	0.123243
sunA	BSU21480	30 °C	120	1.40826	0.467229	-0.476012	0.0347885	0.0649293
sunI	BSU21490	30 °C	120	4.11533	0.460839	-3.54018	0.00415389	0.02169
uvrX	BSU21500	30 °C	120	1.61738	0.0909059	1.55217	0.00105137	0.0161312
yolD	BSU21510	30 °C	120	3.65127	0.155113	-2.02289	0.000601028	0.0145932
yolC	BSU21520	30 °C	120	0.374541	0.470036	0.695617	0.301563	0.357069
yolB	BSU21530	30 °C	120	0.993768	0.342953	0.528913	0.0374811	0.0678903
yolA	BSU21540	30 °C	120	0.486338	0.269445	1.04978	0.0888853	0.128987
yokL	BSU21550	30 °C	120	0.492751	0.367991	1.19216	0.146208	0.191266
yokK	BSU21560	30 °C	120	1.48903	0.167091	1.15063	0.00417116	0.02169
yokJ	BSU21570	30 °C	120	0.0543045	0.382588	0.990544	0.828729	0.855462
yokI	BSU21580	30 °C	120	3.3428	0.0847223	-10.3961	0.000214049	0.0135586
yokH	BSU21590	30 °C	120	0.612106	0.278223	0.483026	0.062482	0.0993344
yoyK	BSU21598	30 °C	120	2.10704	0.215025	1.70376	0.0034535	0.0204977
yoyK	BSU21599	30 °C	120	1.30188	0.103078	0.419804	0.00208312	0.0178881
yokG	BSU21600	30 °C	120	0.128988	0.250506	1.16699	0.46658	0.518977
yokF	BSU21610	30 °C	120	0.355827	0.320412	1.01777	0.194326	0.243329
yokE	BSU21620	30 °C	120	1.1632	0.144223	1.24177	0.00508531	0.0231341
yokD	BSU21630	30 °C	120	0.757506	0.517352	1.3605	0.126617	0.170095
yokC	BSU21640	30 °C	120	1.62002	0.277557	1.47924	0.00964329	0.0304958
yokB	BSU21650	30 °C	120	1.24731	0.409135	1.10672	0.0340436	0.0640177
yokA	BSU21660	30 °C	120	0.591964	0.0973691	1.09482	0.00889822	0.0292321
ypqP	BSU21670	30 °C	120	1.08407	0.116547	1.2858	0.00383063	0.0211742
msrB	BSU21680	30 °C	120	0.662686	0.325174	1.18648	0.0717306	0.110291
msrA	BSU21690	30 °C	120	1.61556	0.194082	0.406917	0.00477619	0.0226829
ypoP	BSU21700	30 °C	120	0.953643	0.320835	0.871761	0.0357194	0.0661365
dinF	BSU21710	30 °C	120	1.03976	0.548989	1.05723	0.0817005	0.121239
ypmT	BSU21720	30 °C	120	1.68228	0.566557	1.06474	0.0357897	0.0661823
ypmS	BSU21730	30 °C	120	0.813814	0.773625	-0.590606	0.210035	0.26056
ypmR	BSU21740	30 °C	120	2.93533	0.359002	-3.64554	0.00494909	0.022797
scuA	BSU21750	30 °C	120	0.787794	0.600816	0.696801	0.151128	0.1966
ypmP	BSU21760	30 °C	120	0.264798	0.475833	1.33179	0.436807	0.491113
yplP	BSU21780	30 °C	120	-0.774262	0.416331	1.444	0.0843615	0.12435
yplQ	BSU21790	30 °C	120	1.31959	0.423823	1.17676	0.0327072	0.0622235
ypkP	BSU21800	30 °C	120	-0.294973	0.534938	1.59941	0.440332	0.494334
thyB	BSU21820	30 °C	120	2.39045	0.123323	0.478415	0.000885997	0.0156431
ypjQ	BSU21830	30 °C	120	1.54297	0.131703	-0.0922481	0.00241976	0.0185199
ypjP	BSU21840	30 °C	120	0.555796	0.557206	0.543832	0.22619	0.278204
ypiP	BSU21850	30 °C	120	1.42667	0.296966	1.00104	0.0141369	0.0366289
yphP	BSU21860	30 °C	120	0.886672	0.448564	0.754475	0.0757447	0.114601
ilvD	BSU21870	30 °C	120	0.927731	0.306843	0.463385	0.0345838	0.0647237
ypgR	BSU21880	30 °C	120	1.81749	0.405588	0.892753	0.0161977	0.0399517
ypgQ	BSU21890	30 °C	120	0.739252	0.642742	0.317741	0.184579	0.233074
bsaA	BSU21900	30 °C	120	1.44784	0.150308	-0.101064	0.00357327	0.0206595
metA	BSU21910	30 °C	120	-1.17645	0.752496	-1.18239	0.113605	0.156086
ugtP	BSU21920	30 °C	120	2.30265	0.298266	-2.56722	0.00554635	0.023951
cspD	BSU21930	30 °C	120	-2.41156	0.87612	0.419603	0.0412899	0.0731957
degR	BSU21940	30 °C	120	4.39296	0.195948	-1.32006	0.000662547	0.0147156
[truncated: 9,234 more rows]

## Sheet: Supplementary Data 2
Supplementary Data 2. Identified ymcA-dependent cleavages at both growth phases. Annotation was retrieved from BSGatlas. Statistical significance (p-value) was calculated using edgeR.
Cut	feature main	feature specific	UTR	operon id	operon type	gene id or locus tag	gene name	end	strand	type	cleavage interval	log2FC	FDR	cleavage ratio mutant	cleavage ratio WT	ratio of cleavage ratios	growth phase	stabilization ratio	stabilized fragment	comment
3482769	ORF	-		BSGatlas-operon-1922	polycistronic	BSU_33950	cggR	5' end	-	U	-	-3.30082	0.00365945	0.0129318	0.860897	66.5722	late exponential	31.1111	downstream
1547980	UTR	-	internal	BSGatlas-operon-885	polycistronic	BSGatlas-internal_UTR-401	-	5' end	+	U	-	-3.9629	2.83142e-06	0.0796569	0.79183	9.94051	late exponential	89.8889	downstream
2991239	UTR	-	5'UTR	BSGatlas-operon-1644	polycistronic	BSGatlas-5'UTR-2833	ytsJ	5' end	-	U	-	-3.61698	0.000141122	0.0734127	0.729574	9.93797	late exponential	27	downstream
1125102	UTR	-	3'UTR	BSGatlas-operon-620	polycistronic	BSGatlas-3'UTR-451	ntdA	5' end	-	U	-	-1.83752	0.00888447	0.226984	0.722763	3.1842	late exponential	31	downstream
3076651	UTR	-	internal	BSGatlas-operon-1694	polycistronic	BSGatlas-internal_UTR-821	-	5' end	+	U	-	-4.68414	1.65864e-07	0.0211767	0.711674	33.6064	late exponential	44.2778	downstream
4004317	ORF	-		BSGatlas-operon-2201	monocistronic	BSU_39010	tlrB	5' end	-	U	-	-1.94034	0.0113849	0.221601	0.667901	3.01398	late exponential	53.3333	downstream
1747097	UTR	-	internal	BSGatlas-operon-950	polycistronic	BSGatlas-internal_UTR-474	-	3' end	+	U	-	-1.98711	0.00998397	0.203452	0.647709	3.1836	late exponential	0.00384566	upstream
22395	UTR	terminator	3'UTR	BSGatlas-operon-11	monocistronic	BSGatlas-3'UTR-9	trnSL-Ser1	5' end	+	U	-	-5.70749	8.02604e-12	0.0226319	0.627548	27.7285	late exponential	78.4167	downstream
2679050	UTR	-	5'UTR	BSGatlas-operon-1462	polycistronic	BSGatlas-5'UTR-2831	bsrH	5' end	-	S	[2679049, 2679050]	-5.29714	1.3763e-12	0.0370651	0.621084	16.7566	late exponential	682.333	downstream
3065491	ORF	-		BSGatlas-operon-1686	polycistronic	BSGatlas-operon-1686	ytlQ	5' end	-	U	-	-3.9079	8.06972e-06	0.0740741	0.575781	7.77305	late exponential	40	downstream
524171	ORF	-		BSGatlas-operon-247	polycistronic	BSGatlas-transcript-540_exon	rsbX	5' end	+	U	-	-2.96483	0.0113396	0.168193	0.575208	3.41993	late exponential	10.9578	downstream
2603354	UTR	-	internal	BSGatlas-operon-1419	polycistronic	BSGatlas-internal_UTR-674	-	5' end	-	U	-	-3.89909	5.89392e-09	0.160281	0.572907	3.57439	late exponential	78.0762	downstream
3996743	UTR	-	5'UTR	BSGatlas-operon-2194	polycistronic	BSGatlas-transcript-4533_exon	yxjJ	5' end	+	U	-	-2.39151	0.00127781	0.177224	0.554447	3.12851	late exponential	60.5	downstream
3789103	UTR	-	5'UTR	BSGatlas-operon-2075	monocistronic	BSGatlas-5'UTR-2519	upp	5' end	-	U	-	-2.73757	0.000807397	0.180931	0.54281	3.00009	late exponential	84	downstream
3573116	UTR	terminator	3'UTR	BSGatlas-operon-1962	monocistronic	BSGatlas-terminator-2225	trxB	5' end	-	U	-	-3.78922	9.16289e-06	0.12034	0.537239	4.46436	late exponential	8.44783	downstream
1917573	other ncRNA	sRNA | terminator	other	BSGatlas-operon-1020	monocistronic	BSGatlas-terminator-1193	ncrF	3' end	+	S	[1917572, 1917573]	-2.69573	2.1935e-05	0.0720508	0.536572	7.44714	late exponential	0.000169439	upstream	manually assigned as ncRNA
473828	ORF	-		BSGatlas-operon-211	polycistronic	BSU_04220	ydaG	3' end	+	U	-	-2.29414	0.0318952	0.126751	0.519606	4.09942	late exponential	0.00591554	upstream
4169050	ORF	-		BSGatlas-operon-2280	monocistronic	BSU_40550	ppaC	5' end	+	U	-	-4.04308	6.49304e-07	0.148106	0.511683	3.45484	late exponential	26.2857	downstream
2549385	UTR	-	5'UTR	BSGatlas-operon-1384	polycistronic	BSGatlas-5'UTR-1668	gcvPB	3' end	-	U	-	-2.96806	0.000427096	0.150794	0.509935	3.38167	late exponential	0.555556	upstream
1242370	UTR	riboswitch	5'UTR	BSGatlas-operon-689	polycistronic	BSGatlas-transcript-1369_exon	TPP_tswA	3' end	+	S	[1242367, 1242370]	-1.45328	0.045619	0.0421941	0.5035	11.9329	late exponential	0.000871264	upstream
2839417	ORF	-		BSGatlas-operon-1564	monocistronic	BSU_27770	yrbE	5' end	-	U	-	-4.13454	2.20754e-07	0.0888889	0.499674	5.62133	late exponential	51.219	downstream
3214280	ORF	-		BSGatlas-operon-1764	monocistronic	BSGatlas-transcript-3593_exon	-	5' end	-	U	-	-2.1297	0.000280256	0.11931	0.49575	4.15514	late exponential	100.167	downstream
1641593	ORF	-		BSGatlas-operon-927	polycistronic	BSGatlas-transcript-1893_exon	yloC	5' end	+	U	-	-2.55105	0.000724918	0.0900278	0.477113	5.29962	late exponential	23.6667	downstream
3787696	ORF	-		BSGatlas-operon-2074	polycistronic	BSGatlas-transcript-4258_exon	atpI	5' end	-	U	-	-7.15068	5.07218e-06	0	0.472642	166.383	late exponential	10.9495	downstream
938009	ORF	-		BSGatlas-operon-482	polycistronic	BSU_08660	sspE	5' end	+	U	-	-4.73124	5.19054e-07	0.152752	0.468391	3.06635	late exponential	12.5413	downstream
1938455	ORF	-		BSGatlas-operon-1040	monocistronic	BSGatlas-transcript-2137_exon	ynfC	5' end	-	U	-	-4.31425	2.91489e-07	0.107407	0.459573	4.27878	late exponential	27.1465	downstream
2401947	ORF	-		BSGatlas-operon-1299	monocistronic	BSGatlas-operon-1299	ypdA	3' end	-	U	-	-2.15388	0.0155731	0.108333	0.459456	4.24113	late exponential	0.0941799	upstream
2777893	ORF	-		BSGatlas-operon-1529	polycistronic	BSU_27180	yrhH	5' end	-	U	-	-1.95738	0.0128713	0.146054	0.453216	3.10308	late exponential	99.3333	downstream
95852	operon	-		BSGatlas-operon-39	polycistronic	BSGatlas-transcript-132_exon	-	5' end	+	U	-	-4.17677	2.16093e-05	0.0543028	0.445486	8.20375	late exponential	6.49359	downstream
3645587	ORF	-		BSGatlas-operon-1993	polycistronic	BSU_35500	degS	5' end	-	U	-	-5.09146	1.21397e-05	0.0222222	0.444139	19.9863	late exponential	10.5556	downstream
2503848	ORF	-		BSGatlas-operon-1364	polycistronic	BSU_24090	ptb	5' end	-	U	-	-3.03893	0.00105258	0.103663	0.44062	4.25051	late exponential	71.3333	downstream
26691	ORF	SRP		BSGatlas-operon-14	polycistronic	BSGatlas-transcript-35_exon	scr	3' end	+	U	-	-1.62826	0.0133505	0.0352157	0.434065	12.3259	late exponential	0.000543129	upstream
2986984	ORF	-		BSGatlas-operon-1641	polycistronic	BSU_29190	pfkA	3' end	-	U	-	-2.16172	0.0282119	0.118552	0.431525	3.63998	late exponential	3.66667	downstream
1717868	UTR	riboswitch	5'UTR	BSGatlas-operon-942	polycistronic	BSGatlas-transcript-1943_exon	TERMseq-predicted-riboswitch	5' end	+	U	-	-2.95625	5.38222e-05	0.0947186	0.428658	4.5256	late exponential	5.22011	downstream
132799	UTR	-	internal	BSGatlas-operon-46	polycistronic	BSGatlas-transcript-153_exon	rplGB	5' end	+	U	-	-5.58924	8.98312e-08	0.0147884	0.417945	28.2617	late exponential	26.3007	downstream
3173317	operon	-		BSGatlas-operon-1740	polycistronic	BSGatlas-transcript-3551_exon	-	5' end	-	U	-	-3.73945	0.000102348	0.0789345	0.41643	5.27564	late exponential	7.24603	downstream
2792206	UTR	-	5'UTR	BSGatlas-operon-1541	polycistronic	BSGatlas-5'UTR-1832	greA	5' end	-	U	-	-1.9692	0.0173135	0.0296819	0.415141	13.9863	late exponential	2365.33	downstream
3570196	ORF	-		BSGatlas-operon-1961	polycistronic	BSGatlas-transcript-3997_exon	whiA	5' end	-	U	-	-3.45966	9.76361e-05	0.0377655	0.413972	10.9616	late exponential	33	downstream
2877708	ORF	-		BSGatlas-operon-1583	polycistronic	BSU_28160	hemX	5' end	-	U	-	-7.8282	6.8963e-08	0	0.413017	166.383	late exponential	26.5	downstream
2866689	ORF	-		BSGatlas-operon-1579	polycistronic	BSU_28090	valS	5' end	-	S	[2866688, 2866690]	-4.89636	8.99493e-11	0.0670707	0.408606	6.09217	late exponential	20.3704	downstream
2599521	UTR	terminator	3'UTR	BSGatlas-operon-1417	monocistronic	BSGatlas-terminator-1607	cccA	5' end	-	S	[2599519, 2599521]	-3.26535	0.00118228	0.0964803	0.407726	4.226	late exponential	50.381	downstream
2913366	UTR	-	5'UTR	BSGatlas-operon-1606	monocistronic	BSGatlas-5'UTR-1914	trxA	5' end	-	U	-	-2.12581	0.0127237	0.0954185	0.406641	4.26166	late exponential	63.8	downstream
501409	ORF	-		BSGatlas-operon-231	polycistronic	BSU_04470	dctP	3' end	+	U	-	-4.53879	1.01517e-05	0.0929891	0.401396	4.31659	late exponential	4.9159	downstream
2768680	UTR	-	5'UTR	BSGatlas-operon-1525	monocistronic	BSGatlas-5'UTR-1818	yrhP	3' end	-	U	-	-4.16688	6.3816e-08	0.0707986	0.399025	5.63606	late exponential	0.115806	upstream
1219188	UTR	riboswitch | terminator	5'UTR	BSGatlas-operon-672	monocistronic	BSU_misc_RNA_13	T-box_tboWA	5' end	-	U	-	-5.57046	1.06388e-06	0.00925926	0.397466	42.9263	late exponential	21.8	downstream
3136706	UTR	-	internal	BSGatlas-operon-1724	polycistronic	BSGatlas-internal_UTR-833	-	5' end	-	U	-	-4.39751	1.07626e-07	0.0841892	0.395925	4.7028	late exponential	186.278	downstream
2431471	UTR	riboswitch	5'UTR	BSGatlas-operon-1319	monocistronic	BSU_misc_RNA_36	FMN_fswA	3' end	-	S	[2431470, 2431472]	-3.1296	8.42508e-07	0.103906	0.391576	3.76855	late exponential	0.00283335	upstream
2820168	ORF	-		BSGatlas-operon-1556	polycistronic	BSU_27590	dtd	5' end	-	U	-	-7.85639	2.30152e-07	0	0.380419	166.383	late exponential	40.3333	downstream
162861	rRNA	rRNA		BSGatlas-operon-57	polycistronic	BSU_rRNA_14	rrnI-23S	3' end	+	U	-	-2.47849	0.00041403	0.111279	0.374568	3.36603	late exponential	0.0114949	upstream	operon_id and _type manually modified
3951710	UTR	-	5'UTR	BSGatlas-operon-2165	monocistronic	BSGatlas-5'UTR-2637	menA	5' end	-	U	-	-7.19294	1.90872e-06	0	0.365873	166.383	late exponential	20.3333	downstream
2620469	ORF	-		BSGatlas-operon-1429	polycistronic	BSU_25410	rpsU	3' end	-	S	[2620470, 2620471]	-2.02132	0.00047715	0.07476	0.365586	4.89012	late exponential	0.0595943	upstream
3129188	UTR	-	5'UTR	BSGatlas-operon-1717	monocistronic	BSGatlas-5'UTR-2065	metK	3' end	-	U	-	-5.18523	4.56882e-08	0.00795026	0.358799	45.1305	late exponential	1	no preference
3235842	ORF	-		BSGatlas-operon-1783	polycistronic	BSU_31500	yuxK	5' end	+	U	-	-3.85986	8.93408e-06	0.0899864	0.353901	3.93283	late exponential	22.8333	downstream
500181	ORF	-		BSGatlas-operon-231	polycistronic	BSU_04470	dctP	3' end	+	U	-	-3.50993	8.42916e-07	0.101775	0.348718	3.42635	late exponential	0.00796552	upstream
3220839	ORF | UTR	-	5'UTR	BSGatlas-operon-1770	polycistronic	BSU_31350	pgi	5' end	-	U	-	-3.51784	0.00032357	0.0868846	0.346151	3.98403	late exponential	59.6667	downstream
2987061	ORF	-		BSGatlas-operon-1641	polycistronic	BSU_29190	pfkA	5' end	-	U	-	-2.49569	0.00581444	0.113185	0.340934	3.01217	late exponential	2.34386	downstream
17345	ORF	-		BSGatlas-operon-7	monocistronic	BSU_00090	guaB	5' end	+	U	-	-3.86284	1.79621e-06	0.0815198	0.336568	4.12866	late exponential	392.5	downstream
951343	rRNA	rRNA		BSGatlas-operon-490	polycistronic	BSU_rRNA_17	rrnD-23S	5' end	+	U	-	-2.49731	0.000958005	0.0865878	0.336095	3.88155	late exponential	0.0124412	upstream
32428	rRNA	rRNA		BSGatlas-operon-16	polycistronic	BSU_rRNA_5	rrnA-23S	3' end	+	U	-	-2.52696	0.000272476	0.0724469	0.335018	4.62432	late exponential	1.36621	downstream
3761649	ORF	-		BSGatlas-operon-2056	polycistronic	BSU_36570	ywnG	5' end	+	U	-	-3.70553	1.53333e-06	0.0607026	0.335002	5.51875	late exponential	27.4583	downstream
3631600	UTR	TSS	other	BSGatlas-operon-1988	polycistronic	BSGatlas-TSS-2898	-	5' end	-	U	-	-3.27135	3.65811e-07	0.0605278	0.333261	5.50591	late exponential	5.04106	downstream
2817921	UTR	riboswitch | terminator	5'UTR	BSGatlas-operon-1553	monocistronic	BSU_misc_RNA_42	T-box_tboH	5' end	-	S	[2817919, 2817921]	-5.61007	7.61895e-07	0.0185185	0.331859	17.9204	late exponential	73.3519	downstream
2817901	UTR	riboswitch	5'UTR	BSGatlas-operon-1553	monocistronic	BSU_misc_RNA_42	T-box_tboH	3' end	-	U	-	-5.17896	5.59864e-10	0.0668651	0.330891	4.94863	late exponential	11.6667	downstream
42705	ORF	-		BSGatlas-operon-18	polycistronic	BSU_00330	yabA	5' end	+	U	-	-3.06905	6.4696e-05	0.0371069	0.330337	8.90231	late exponential	1.96058	downstream
11960	rRNA	rRNA		BSGatlas-operon-5	polycistronic	BSU_rRNA_2	rrnO-23S	3' end	+	U	-	-2.44066	0.000554427	0.105451	0.328728	3.11734	late exponential	1.06891	no preference
2395945	UTR	-	5'UTR	BSGatlas-operon-1296	polycistronic	BSGatlas-5'UTR-1559	ypfD	5' end	-	U	-	-6.57299	3.09868e-13	0.010582	0.327742	30.9716	late exponential	155.889	downstream
1673657	ORF	-		BSGatlas-operon-937	polycistronic	BSGatlas-transcript-1922_exon	rpsP	3' end	+	U	-	-3.2732	0.000163381	0.093742	0.327166	3.49007	late exponential	0.023016	upstream
2503794	ORF	-		BSGatlas-operon-1364	polycistronic	BSU_24090	ptb	3' end	-	U	-	-2.47559	0.00900407	0.0923285	0.321109	3.47789	late exponential	1	no preference
2800937	UTR	riboswitch	5'UTR	BSGatlas-operon-1543	polycistronic	BSU_misc_RNA_40	tboA	3' end	-	U	-	-3.99647	2.33317e-06	0.0750838	0.320308	4.266	late exponential	1.36364	downstream	operon_id manually modified, assigned to alaS containing operon
2780381	other ncRNA	ncRNA | terminator	other	BSGatlas-operon-1535	monocistronic	BSGatlas-terminator-1718	S1029	3' end	-	U	-	-2.44546	0.000806014	0.0778841	0.319717	4.10504	late exponential	0.777778	upstream	manually assigned as ncRNA
1382037	ORF	-		BSGatlas-operon-771	polycistronic	BSU_13160	ohrB	3' end	+	U	-	-2.19252	0.0342754	0.0613546	0.319678	5.21034	late exponential	0.00618387	upstream
1575774	ORF	-		BSGatlas-operon-902	polycistronic	BSU_15070	ylbN	5' end	+	U	-	-4.30787	2.90225e-05	0.0282001	0.319415	11.3267	late exponential	14.998	downstream
1348523	ORF	-		BSGatlas-operon-749	polycistronic	BSU_12820	spoIISB	5' end	-	S	[1348523, 1348527]	-5.06104	1.0484e-06	0.0208333	0.311491	14.9515	late exponential	44.1667	downstream
2647663	other ncRNA	asRNA	other	BSGatlas-operon-1441	monocistronic	BSU_misc_RNA_80	sdaM	5' end	-	U	-	-4.72627	8.06774e-07	0.0698413	0.310205	4.44158	late exponential	37	downstream	manually assigned as ncRNA
1655681	ORF | UTR	terminator	3'UTR	BSGatlas-operon-931	monocistronic	BSGatlas-terminator-1087	rpmB	5' end	-	U	-	-5.01894	3.68252e-07	0.0246914	0.309117	12.5192	late exponential	51.3333	downstream
637406	rRNA	rRNA		BSGatlas-operon-332	polycistronic	BSU_rRNA_12	rrnE-23S	3' end	+	S	[637405, 637406]	-2.48319	0.000386845	0.0671551	0.307554	4.57976	late exponential	1.42855	downstream
98361	rRNA	rRNA		operon-rrnW	polycistronic	BSU_rRNA_10	rrnW-23S	3' end	+	U	-	-2.50371	0.000360289	0.0831088	0.307331	3.69793	late exponential	1.28905	downstream	operon_id and _type manually modified
3195502	UTR	-	internal	BSGatlas-operon-1755	polycistronic	BSGatlas-transcript-3576_exon	yubA	3' end	-	U	-	-2.95885	0.0017191	0.0646465	0.306403	4.73968	late exponential	1	no preference
173465	rRNA	rRNA		operon-rrnG	polycistronic	BSU_rRNA_27	rrnG-23S	3' end	+	U	-	-2.53433	0.000278719	0.0652544	0.304836	4.6715	late exponential	1.54239	downstream	operon_id and _type manually modified
92505	rRNA	rRNA		BSGatlas-operon-39	polycistronic	BSU_rRNA_7	rrnJ-23S	3' end	+	S	[92504, 92505]	-2.49071	0.000358916	0.0645827	0.30407	4.70823	late exponential	1.55144	downstream
3038074	ORF | UTR	riboswitch	5'UTR	BSGatlas-operon-1671	polycistronic	BSU_29679	ytzK	3' end	-	S	[3038074, 3038076]	-2.7847	4.15201e-06	0.0186861	0.302964	16.2133	late exponential	0.937291	no preference
168469	rRNA	rRNA		operon-rrnH	polycistronic	BSU_rRNA_29	rrnH-23S	3' end	+	U	-	-2.51772	0.000349997	0.0655981	0.30225	4.60761	late exponential	1.58748	downstream	operon_id and _type manually modified
2925267	ORF	-		BSGatlas-operon-1610	polycistronic	BSU_28600	yshB	3' end	-	U	-	-3.6524	0.000204912	0.0246914	0.300632	12.1756	late exponential	2.77778	downstream
948669	rRNA	rRNA		BSGatlas-operon-490	polycistronic	BSU_rRNA_17	rrnD-23S	3' end	+	U	-	-2.54948	0.000283256	0.0629603	0.299421	4.75571	late exponential	1.49974	downstream
4121166	ORF | UTR	terminator	3'UTR	BSGatlas-operon-2252	polycistronic	BSU_40110	bglA	5' end	-	U	-	-4.27184	2.96646e-05	0.05	0.295032	5.90064	late exponential	6.07949	downstream
202017	ORF	-		BSGatlas-operon-66	polycistronic	BSGatlas-transcript-184_exon	glmS	5' end	+	U	-	-3.4113	1.4231e-06	0.086637	0.295025	3.4053	late exponential	60.131	downstream
3225755	UTR	sRNA	other	BSGatlas-operon-1775	monocistronic	new_3225687_3226671	ncr1241	3' end	+	U	-	-3.37529	0.00182795	0.0752971	0.292236	3.88111	late exponential	0.0265787	upstream
3494694	ORF	-		BSGatlas-operon-1931	polycistronic	BSU_34040	lutB	5' end	-	U	-	-6.41122	5.86062e-08	0.0222222	0.289757	13.039	late exponential	4.91227	downstream
1925402	ORF	-		BSGatlas-operon-1028	monocistronic	BSU_17960	yneK	3' end	-	U	-	-5.96612	2.00241e-08	0.037037	0.286629	7.73899	late exponential	0.195767	upstream
2855184	ORF	-		BSGatlas-operon-1575	polycistronic	BSU_27950	prp	5' end	-	U	-	-2.09099	0.013297	0.0843275	0.285827	3.38949	late exponential	19.2292	downstream
1548395	ORF | UTR	terminator	3'UTR	BSGatlas-operon-886	monocistronic	BSU_14790	ylaI	5' end	-	U	-	-3.27851	4.64834e-05	0.01157	0.285592	24.6838	late exponential	0.802923	no preference
84846	ORF	-		BSGatlas-operon-37	polycistronic	BSU_00750	pabA	5' end	+	S	[84846, 84847]	-6.76632	9.15763e-16	0.0311594	0.282715	9.07319	late exponential	451.667	downstream
4141776	ORF | UTR	terminator	3'UTR	BSGatlas-operon-2265	polycistronic	BSGatlas-transcript-4707_exon	rocF	3' end	-	U	-	-4.47946	8.91086e-08	0.0694444	0.277169	3.99124	late exponential	1	no preference
2691661	ORF	-		BSGatlas-operon-1475	monocistronic	BSU_26230	yqaP	3' end	+	U	-	-3.13588	0.00159235	0.0551437	0.272656	4.94445	late exponential	0.00867225	upstream
2859147	ORF	-		BSGatlas-operon-1576	polycistronic	BSU_28000	minC	3' end	-	U	-	-3.47375	1.32042e-05	0.078826	0.263082	3.3375	late exponential	0.0349057	upstream
3102475	ORF	-		BSGatlas-operon-1701	monocistronic	BSU_30310	ytwF	3' end	-	U	-	-2.0587	0.00520005	0.0676364	0.262494	3.88096	late exponential	2.33333	downstream
1150612	other ncRNA	ncRNA	other	BSGatlas-operon-628	monocistronic	BSGatlas-transcript-1257_exon	S381	5' end	+	U	-	-5.47614	7.66358e-09	0.0266458	0.261382	9.80952	late exponential	6.44385	downstream	manually assigned as ncRNA
638269	rRNA	rRNA		BSGatlas-operon-332	polycistronic	BSU_rRNA_12	rrnE-23S	3' end	+	S	[638267, 638269]	-2.29557	0.00156087	0.0554792	0.260499	4.69545	late exponential	0.0121965	upstream
174328	rRNA	rRNA		operon-rrnG	polycistronic	BSU_rRNA_27	rrnG-23S	3' end	+	S	[174326, 174328]	-2.38647	0.0010977	0.0523961	0.259139	4.94578	late exponential	0.0127155	upstream	operon_id and _type manually modified
3173992	rRNA	rRNA		BSGatlas-operon-1740	polycistronic	BSU_rRNA_20	rrnB-23S	5' end	-	U	-	-2.40215	0.00870177	0.0644405	0.258102	4.00528	late exponential	0.0104392	upstream
4198930	ORF	-		BSGatlas-operon-2301	polycistronic	BSU_40900	ssbA	3' end	-	U	-	-1.57899	0.027543	0.067898	0.25669	3.78052	late exponential	0.777778	upstream
828002	ORF	-		BSGatlas-operon-420	monocistronic	BSU_07560	pel	3' end	+	U	-	-3.48282	0.000101818	0.0196186	0.256587	13.0787	late exponential	0.0336656	upstream
1456987	UTR	-	5'UTR	BSGatlas-operon-831	polycistronic	BSGatlas-transcript-1668_exon	ptsG	5' end	+	U	-	-4.92994	1.06595e-07	0.00949873	0.255339	26.8814	late exponential	130.222	downstream
163723	rRNA	rRNA		BSGatlas-operon-57	polycistronic	BSU_rRNA_14	rrnI-23S	3' end	+	S	[163721, 163723]	-2.46912	0.000920507	0.049923	0.255115	5.11018	late exponential	0.0135432	upstream	operon_id and _type manually modified
2203935	UTR	-	5'UTR	BSGatlas-operon-1188	monocistronic	BSGatlas-5'UTR-1444	yopT	3' end	-	U	-	-3.71115	7.26765e-05	0.0833333	0.254887	3.05865	late exponential	1.78095	downstream
12823	rRNA	rRNA		BSGatlas-operon-5	polycistronic	BSU_rRNA_2	rrnO-23S	3' end	+	S	[12821, 12823]	-2.37325	0.00182001	0.0503828	0.253963	5.04067	late exponential	0.0144097	upstream
1760881	ORF	-		BSGatlas-operon-957	polycistronic	BSU_16890	ymfK/1	3' end	+	U	-	-2.89155	0.00143114	0.0810579	0.253954	3.133	late exponential	0.0090265	upstream
2839124	ORF	-		BSGatlas-operon-1564	monocistronic	BSU_27770	yrbE	3' end	-	U	-	-3.14302	0.000979315	0.0720285	0.252724	3.50866	late exponential	0.0206638	upstream
949532	rRNA	rRNA		BSGatlas-operon-490	polycistronic	BSU_rRNA_17	rrnD-23S	3' end	+	S	[949530, 949532]	-2.3397	0.00158311	0.053	0.252698	4.7679	late exponential	0.0143368	upstream
4067184	ORF	-		BSGatlas-operon-2227	monocistronic	BSU_39610	yxeB	3' end	+	U	-	-3.30906	0.000159088	0.0645455	0.25051	3.88115	late exponential	0.106814	upstream
2352410	ORF	-		BSGatlas-operon-1278	polycistronic	BSU_22400	dinG	3' end	-	S	[2352410, 2352411]	-3.15193	0.000197893	0.0356061	0.249793	7.01547	late exponential	0.777778	upstream	operon_id and _type manually modified, assigned to same operon as panB according to subtiwiki
93368	rRNA	rRNA		BSGatlas-operon-39	polycistronic	BSU_rRNA_7	rrnJ-23S	3' end	+	S	[93366, 93368]	-2.28513	0.00294969	0.0529584	0.247616	4.67566	late exponential	0.0132883	upstream
3743764	ORF	-		BSGatlas-operon-2044	polycistronic	BSU_36370	ywpB	5' end	-	U	-	-2.02337	0.0022512	0.0796233	0.247037	3.10258	late exponential	25.0833	downstream
2432898	UTR	-	5'UTR	BSGatlas-operon-1322	polycistronic	BSGatlas-5'UTR-1593	sipS	5' end	-	U	-	-2.1928	0.0129053	0.0781191	0.247007	3.16193	late exponential	21.2222	downstream
4200907	ORF	-		BSGatlas-operon-2301	polycistronic	BSU_40920	yyaF	3' end	-	U	-	-2.35666	0.00512429	0.0477165	0.246291	5.16155	late exponential	0.733333	upstream
232946	ORF | UTR	terminator	3'UTR	BSGatlas-operon-85	monocistronic	BSGatlas-terminator-104	aimA	3' end	+	U	-	-5.2225	9.73011e-05	0.0140845	0.245447	17.4268	late exponential	5.43305	downstream
3835529	ORF	-		BSGatlas-operon-2102	polycistronic	BSGatlas-transcript-4334_exon	ywiB	3' end	-	U	-	-3.82188	4.0372e-05	0.020483	0.245144	11.9682	late exponential	0.511111	upstream
146139	ORF	-		BSGatlas-operon-48	polycistronic	BSGatlas-transcript-155_exon	adk	3' end	+	U	-	-2.11559	0.0023343	0.0430348	0.24379	5.66496	late exponential	0.0176668	upstream
3774537	ORF	-		BSGatlas-operon-2068	monocistronic	BSGatlas-transcript-4246_exon	ywmE	3' end	-	U	-	-3.27721	0.000686086	0.0460584	0.243484	5.28641	late exponential	0.0783883	upstream
99224	rRNA	rRNA		operon-rrnW	polycistronic	BSU_rRNA_10	rrnW-23S	3' end	+	S	[99222, 99224]	-2.28611	0.00184579	0.052734	0.242804	4.60432	late exponential	0.0139091	upstream	operon_id and _type manually modified
3477681	ORF	-		BSGatlas-operon-1922	polycistronic	BSU_33900	eno	3' end	-	U	-	-2.01335	0.0255892	0.0415227	0.242786	5.84706	late exponential	0.809524	no preference
144414	ORF	-		BSGatlas-operon-48	polycistronic	BSGatlas-transcript-155_exon	rplO	5' end	+	U	-	-6.04851	1.41973e-08	0.00360315	0.239615	66.5014	late exponential	51.9333	downstream
143961	ORF	-		BSGatlas-operon-48	polycistronic	BSGatlas-transcript-155_exon	rpmD	3' end	+	S	[143960, 143961]	-2.26993	0.00731448	0.0205615	0.238957	11.6215	late exponential	0.0730457	upstream
172471	rRNA	rRNA		operon-rrnG	polycistronic	BSU_rRNA_25	rrnG-16S	3' end	+	U	-	-2.47479	0.000340996	0.0715612	0.237779	3.32274	late exponential	0.155943	upstream	operon_id and _type manually modified
4049229	ORF	-		BSGatlas-operon-2218	polycistronic	BSU_39400	pdp	3' end	-	S	[4049230, 4049231]	-2.12648	0.0137466	0.058215	0.237498	4.07967	late exponential	0.110297	upstream
1512156	ORF	-		BSGatlas-operon-858	monocistronic	BSU_14420	ykoA	5' end	-	U	-	-7.28242	2.41327e-07	0	0.234128	166.383	late exponential	2.7457	downstream
3997800	UTR	riboswitch	5'UTR	BSGatlas-operon-2196	monocistronic	BSGatlas-operon-2196	mswI	3' end	+	U	-	-5.7422	4.54579e-08	0.075615	0.233001	3.08142	late exponential	0.0210328	upstream
103137	ORF	-		BSGatlas-operon-40	polycistronic	BSU_00850	mcsB	5' end	+	U	-	-7.73602	1.44396e-07	0	0.232498	166.383	late exponential	11.8333	downstream
2320122	UTR	riboswitch | terminator	5'UTR	BSGatlas-operon-1258	monocistronic	BSU_misc_RNA_34	Purine_gswA	3' end	-	S	[2320123, 2320124]	-3.97162	3.64091e-06	0.0301463	0.231024	7.66343	late exponential	0.0222177	upstream
1077240	other ncRNA	ncRNA	other	BSGatlas-operon-588	monocistronic	BSGatlas-transcript-1182_exon	S357	3' end	-	S	[1077241, 1077244]	-9.19754	2.8945e-12	0	0.229958	166.383	late exponential	0.841646	no preference	manually assigned as ncRNA
2365890	ORF	-		BSGatlas-operon-1284	polycistronic	BSGatlas-transcript-2555_exon	reoY	5' end	-	U	-	-4.56341	7.47848e-05	0.0114943	0.229925	20.0034	late exponential	2.94444	downstream
507844	ORF	-		BSGatlas-operon-238	monocistronic	BSU_04550	ydbP	5' end	-	U	-	-2.38045	0.00363406	0.0658511	0.228755	3.47381	late exponential	87.5	downstream
2628605	UTR	-	internal	BSGatlas-operon-1431	polycistronic	BSGatlas-internal_UTR-685	-	5' end	-	U	-	-1.9913	0.0200497	0.015848	0.227378	14.3474	late exponential	29.0833	downstream
2604095	UTR	terminator	3'UTR	BSGatlas-operon-1421	polycistronic	BSGatlas-transcript-2870_exon	ccpN	3' end	-	U	-	-1.88073	0.0229847	0.0550837	0.224213	4.07041	late exponential	1	no preference
171421	UTR	-		operon-rrnH	polycistronic	-	-	5' end	+	U	-	-2.517	0.00204195	0.0642114	0.223954	3.48777	late exponential	0.786775	upstream	feature_main and operon_id manually modified
953399	ORF	-		BSGatlas-operon-492	monocistronic	BSU_08760	spo0M	5' end	-	S	[953396, 953399]	-3.07553	3.09731e-05	0.0336847	0.222803	6.61437	late exponential	187	downstream
313651	ORF	-		BSGatlas-operon-131	polycistronic	BSU_02910	yceE	3' end	+	U	-	-2.883	0.000286833	0.0400989	0.221217	5.51679	late exponential	0.00592995	upstream
150016	ORF	-		BSGatlas-operon-48	polycistronic	BSGatlas-transcript-155_exon	rplQ	5' end	+	U	-	-5.00439	4.69957e-07	0.00892857	0.219279	24.5593	late exponential	6.94603	downstream
3662038	ORF	-		BSGatlas-operon-1999	polycistronic	BSU_35630	lytB	3' end	-	U	-	-2.83864	0.00135919	0.0701754	0.215062	3.06464	late exponential	11.6667	downstream
1919914	ORF	-		BSGatlas-operon-1023	monocistronic	BSU_17890	tkt	3' end	+	U	-	-3.04151	0.000127898	0.0543767	0.213906	3.93379	late exponential	0.0398533	upstream
4024350	ORF	-		BSGatlas-operon-2210	polycistronic	BSU_39230	wapA	3' end	-	U	-	-2.86217	0.00269489	0.0448276	0.213109	4.75396	late exponential	1	no preference
3786651	ORF	-		BSGatlas-operon-2074	polycistronic	BSGatlas-transcript-4257_exon	atpE	5' end	-	U	-	-3.38107	0.000145363	0.0251037	0.208406	8.30183	late exponential	38.4167	downstream
3305634	ORF	-		BSGatlas-operon-1823	polycistronic	BSU_32160	sufA	5' end	-	U	-	-2.03902	0.0423834	0.0625174	0.20819	3.33011	late exponential	30.4167	downstream
2601408	UTR	-	internal	BSGatlas-operon-1419	polycistronic	BSGatlas-internal_UTR-673	-	3' end	-	U	-	-7.25087	6.92698e-06	0	0.207219	166.383	late exponential	0.733333	upstream
3997890	UTR	-	3'UTR	BSGatlas-operon-2196	monocistronic	BSGatlas-3'UTR-1537	mswI	3' end	+	S	[3997888, 3997890]	-6.42608	3.53899e-15	0.0155894	0.206871	13.27	late exponential	0.0230318	upstream
2773845	other ncRNA	sRNA | terminator	other	BSGatlas-operon-1528	monocistronic	BSGatlas-terminator-1711	rnaC	3' end	+	U	-	-2.46347	0.000320441	0.0379484	0.203804	5.37056	late exponential	0.000115617	upstream	manually assigned as ncRNA
161864	rRNA	rRNA		BSGatlas-operon-57	polycistronic	BSU_rRNA_23	rrnI-16S	3' end	+	U	-	-2.21336	0.00179607	0.0598041	0.202918	3.39304	late exponential	0.374297	upstream	operon_id and _type manually modified
4144869	ORF	-		BSGatlas-operon-2265	polycistronic	BSU_40340	rocD	5' end	-	U	-	-5.82091	8.12304e-07	0.0208333	0.201178	9.65653	late exponential	2.37853	downstream
3733527	ORF | UTR	terminator	3'UTR	BSGatlas-operon-2038	monocistronic	BSGatlas-operon-2038	ywzD	5' end	-	U	-	-6.00251	1.57044e-07	0.00254453	0.199593	78.44	late exponential	3.6467	downstream
1552521	ORF	-		BSGatlas-operon-890	monocistronic	BSU_14840	ylaN	3' end	+	U	-	-3.85131	8.38821e-05	0.0448994	0.199089	4.43412	late exponential	0.06428	upstream
1764651	ORF	-		BSGatlas-operon-958	monocistronic	BSU_16940	recA	3' end	+	U	-	-2.58709	0.000886922	0.0388376	0.198247	5.10453	late exponential	0.036445	upstream
3835592	ORF	-		BSGatlas-operon-2102	polycistronic	BSGatlas-transcript-4334_exon	ywiB	5' end	-	U	-	-7.6675	2.00072e-07	0	0.196981	166.383	late exponential	22.125	downstream
2905692	ORF	-		BSGatlas-operon-1601	polycistronic	BSU_28430	sdhB	3' end	-	U	-	-2.52862	0.00666877	0.0370996	0.196269	5.29031	late exponential	0.36195	upstream
1922620	ORF	-		BSGatlas-operon-1025	polycistronic	BSU_17910	yneF	3' end	+	U	-	-2.36036	0.000706938	0.0525477	0.192922	3.67137	late exponential	0.0180437	upstream
1191299	ORF	-		BSGatlas-operon-658	polycistronic	BSU_11140	yitU	3' end	-	U	-	-2.56447	0.00351504	0.0427008	0.192218	4.5015	late exponential	0.69697	upstream
636406	rRNA	rRNA		BSGatlas-operon-332	polycistronic	BSU_rRNA_30	rrnE-16S	3' end	+	U	-	-2.25257	0.00173643	0.0632433	0.191681	3.03085	late exponential	0.363972	upstream
119814	UTR	-	internal	BSGatlas-operon-44	polycistronic	BSGatlas-internal_UTR-53	-	5' end	+	U	-	-3.86017	4.71825e-05	0.00500384	0.19159	38.2887	late exponential	10.2042	downstream
2685212	ORF | UTR	terminator	3'UTR	BSGatlas-operon-1470	monocistronic	BSGatlas-terminator-1663	yqbC	5' end	-	U	-	-3.83429	2.19959e-05	0.0290404	0.191543	6.59573	late exponential	25.2222	downstream
3571392	ORF	-		BSGatlas-operon-1961	polycistronic	BSGatlas-transcript-3997_exon	glmR	5' end	-	U	-	-2.22687	0.0208912	0.0615126	0.19009	3.09026	late exponential	5.2619	downstream
2300636	ORF	-		BSGatlas-operon-1241	polycistronic	BSU_21860	brxA	3' end	-	U	-	-3.5812	0.000341976	0.0375	0.190072	5.06859	late exponential	0.173789	upstream
947669	rRNA	rRNA		BSGatlas-operon-490	polycistronic	BSU_rRNA_22	rrnD-16S	3' end	+	U	-	-2.1428	0.0023572	0.0631982	0.189605	3.00017	late exponential	0.369884	upstream
14634	rRNA	rRNA		BSGatlas-operon-5	polycistronic	BSU_rRNA_2	rrnO-23S	5' end	+	U	-	-2.14224	0.00665668	0.0403496	0.186739	4.62804	late exponential	0.00551127	upstream
648665	ORF | UTR	terminator	3'UTR	BSGatlas-operon-336	polycistronic	BSGatlas-terminator-366	tatCY	5' end	+	U	-	-3.26141	0.00116595	0.045417	0.186568	4.10789	late exponential	1.61677	downstream
1228028	ORF	-		BSGatlas-operon-676	polycistronic	BSU_11500	spx	5' end	+	U	-	-5.39915	1.70688e-08	0.0027263	0.18543	68.0155	late exponential	1.69604	downstream
169758	rRNA	rRNA		operon-rrnH	polycistronic	BSU_rRNA_29	rrnH-23S	3' end	+	U	-	-2.44523	0.000304448	0.05562	0.183378	3.29698	late exponential	0.000900817	upstream	operon_id and _type manually modified
32971	rRNA	rRNA		BSGatlas-operon-16	polycistronic	BSU_rRNA_5	rrnA-23S	5' end	+	U	-	-2.1554	0.00150745	0.0503439	0.182646	3.62796	late exponential	1.36259	downstream
2564056	ORF	-		BSGatlas-operon-1395	monocistronic	BSU_24770	mgsR	5' end	-	S	[2564052, 2564056]	-2.81528	0.00969539	0.0392405	0.181471	4.62458	late exponential	19.0648	downstream
93794	rRNA	rRNA		BSGatlas-operon-39	polycistronic	BSU_rRNA_7	rrnJ-23S	3' end	+	U	-	-2.65794	9.93964e-05	0.045008	0.181452	4.03156	late exponential	0.00135738	upstream
119066	UTR	-	internal	BSGatlas-operon-44	polycistronic	BSGatlas-internal_UTR-52	-	3' end	+	U	-	-2.30633	0.00852736	0.0330139	0.180159	5.45707	late exponential	0.00442566	upstream
2291574	ORF	-		BSGatlas-operon-1236	polycistronic	BSU_21740	ypmR	3' end	-	S	[2291573, 2291575]	-4.54273	1.41605e-05	0.0375458	0.178581	4.75635	late exponential	0.225397	upstream
626386	UTR	riboswitch	5'UTR	BSGatlas-operon-327	monocistronic	BSU_misc_RNA_8	Purine_aswA	5' end	-	U	-	-2.21197	0.00848353	0.0280112	0.177058	6.32098	late exponential	14.4	downstream
3105130	UTR	terminator	3'UTR	BSGatlas-operon-1703	monocistronic	BSGatlas-operon-1703	-	3' end	-	U	-	-1.80572	0.0266158	0.056331	0.176066	3.12555	late exponential	0.00134763	upstream
33717	rRNA	rRNA		BSGatlas-operon-16	polycistronic	BSU_rRNA_5	rrnA-23S	3' end	+	U	-	-2.69171	0.000120586	0.0495866	0.176065	3.55065	late exponential	0.00118537	upstream
2852677	ORF	-		BSGatlas-operon-1574	polycistronic	BSU_27920	obg	5' end	-	U	-	-2.59627	0.000732945	0.0537241	0.175577	3.26812	late exponential	31.6667	downstream
99650	rRNA	rRNA		operon-rrnW	polycistronic	BSU_rRNA_10	rrnW-23S	3' end	+	U	-	-2.48118	0.0004836	0.0484665	0.175218	3.61523	late exponential	0.0009846	upstream	operon_id and _type manually modified
638695	rRNA	rRNA		BSGatlas-operon-332	polycistronic	BSU_rRNA_12	rrnE-23S	3' end	+	U	-	-2.67398	8.67354e-05	0.0425478	0.175204	4.11782	late exponential	0.00109667	upstream
164149	rRNA	rRNA		BSGatlas-operon-57	polycistronic	BSU_rRNA_14	rrnI-23S	3' end	+	U	-	-2.54839	0.000162701	0.0467662	0.175201	3.74631	late exponential	0.00102484	upstream	operon_id and _type manually modified
1074272	UTR	-	5'UTR	BSGatlas-operon-585	monocistronic	BSGatlas-5'UTR-702	yhaH	3' end	-	U	-	-5.01849	3.10083e-05	0.0277778	0.175148	6.30533	late exponential	1.4	downstream
1770474	ORF	-		BSGatlas-operon-962	polycistronic	BSU_16990	tdh	3' end	+	U	-	-4.42758	1.79213e-05	0.0460904	0.17476	3.79169	late exponential	0.0266633	upstream
13249	rRNA	rRNA		BSGatlas-operon-5	polycistronic	BSU_rRNA_2	rrnO-23S	3' end	+	U	-	-2.56816	0.000154111	0.0434646	0.174644	4.01808	late exponential	0.000685373	upstream
98904	rRNA	rRNA		operon-rrnW	polycistronic	BSU_rRNA_10	rrnW-23S	5' end	+	U	-	-2.02625	0.0056781	0.0466045	0.173964	3.73279	late exponential	1.37025	downstream	operon_id and _type manually modified
949958	rRNA	rRNA		BSGatlas-operon-490	polycistronic	BSU_rRNA_17	rrnD-23S	3' end	+	U	-	-2.62474	0.000118435	0.0431268	0.172384	3.99715	late exponential	0.00116909	upstream
93048	rRNA	rRNA		BSGatlas-operon-39	polycistronic	BSU_rRNA_7	rrnJ-23S	5' end	+	U	-	-2.12104	0.00304096	0.0403518	0.171532	4.25092	late exponential	1.36287	downstream
3175377	rRNA	rRNA		BSGatlas-operon-1740	polycistronic	BSU_rRNA_20	rrnB-23S	3' end	-	U	-	-2.10808	0.000531825	0.0421188	0.171447	4.07057	late exponential	0.0317481	upstream
3818908	ORF	-		BSGatlas-operon-2096	monocistronic	BSU_37210	ywjC	3' end	+	U	-	-3.85731	9.57257e-07	0.0117848	0.17134	14.5391	late exponential	0.0303743	upstream
949212	rRNA	rRNA		BSGatlas-operon-490	polycistronic	BSU_rRNA_17	rrnD-23S	5' end	+	U	-	-2.13046	0.00457866	0.0422274	0.171039	4.05043	late exponential	1.4127	downstream
169012	rRNA	rRNA		operon-rrnH	polycistronic	BSU_rRNA_29	rrnH-23S	5' end	+	U	-	-1.98227	0.00656951	0.0484103	0.169308	3.49736	late exponential	1.34395	downstream	operon_id and _type manually modified
637949	rRNA	rRNA		BSGatlas-operon-332	polycistronic	BSU_rRNA_12	rrnE-23S	5' end	+	S	[637950, 637951]	-1.98759	0.011165	0.0446971	0.169242	3.78642	late exponential	1.37543	downstream
1933016	ORF	-		BSGatlas-operon-1037	monocistronic	BSU_18080	yneT	5' end	+	U	-	-4.86677	1.28931e-06	0.0230748	0.168562	7.30503	late exponential	2.73409	downstream
2292285	not annotated	-		BSGatlas-operon-1236	-	-	-	3' end	-	U	-	-3.36836	0.00123389	0.037037	0.168142	4.53983	late exponential	1	no preference	manually assigned operon_id
174008	rRNA	rRNA		operon-rrnG	polycistronic	BSU_rRNA_27	rrnG-23S	5' end	+	U	-	-1.97935	0.0083232	0.0461661	0.16789	3.63664	late exponential	1.41947	downstream	operon_id and _type manually modified
2586098	UTR	-	5'UTR	BSGatlas-operon-1407	polycistronic	BSGatlas-5'UTR-1699	sodA	5' end	-	U	-	-1.3332	0.0437009	0.0434007	0.166281	3.83129	late exponential	13.613	downstream
2312059	ORF	-		BSGatlas-operon-1253	polycistronic	BSU_22019	ypzF	3' end	-	U	-	-2.97228	0.000872161	0.0406504	0.166118	4.08651	late exponential	3.66667	downstream
2886210	not annotated	-		-	-	-	-	5' end	-	U	-	-4.772	5.75338e-05	0.025641	0.165986	6.47345	late exponential	20	downstream
1041664	ORF	-		BSGatlas-operon-557	monocistronic	BSU_09660	yheN	3' end	-	U	-	-3.98571	0.000255065	0.0380952	0.165171	4.33575	late exponential	0.161905	upstream
1002373	UTR	riboswitch	5'UTR	BSGatlas-operon-528	polycistronic	BSGatlas-5'UTR-632	glpP dependent leader	5' end	+	U	-	-4.06942	7.51742e-14	0.0212745	0.163316	7.67664	late exponential	8767.67	downstream
938070	ORF	-		BSGatlas-operon-482	polycistronic	BSU_08660	sspE	5' end	+	U	-	-4.56243	3.51899e-08	0.0474083	0.163039	3.43903	late exponential	1.02695	no preference
2908710	ORF	-		BSGatlas-operon-1601	polycistronic	BSU_28450	sdhC	3' end	-	U	-	-3.75208	9.11252e-05	0.025	0.162853	6.51412	late exponential	0.000542561	upstream
2025152	UTR	terminator	3'UTR	BSGatlas-operon-1066	monocistronic	BSGatlas-terminator-1250	SAM_mswF	3' end	-	S	[2025153, 2025154]	-5.87162	3.67865e-10	0.0396825	0.162078	4.08436	late exponential	0.00362027	upstream
12503	rRNA	rRNA		BSGatlas-operon-5	polycistronic	BSU_rRNA_2	rrnO-23S	5' end	+	U	-	-2.00676	0.00347001	0.041003	0.161983	3.95051	late exponential	1.36072	downstream
150309	ORF | UTR	terminator	3'UTR	BSGatlas-operon-48	polycistronic	BSGatlas-transcript-155_exon	rplQ	5' end	+	U	-	-3.70286	9.56534e-05	0.016843	0.161556	9.59184	late exponential	23.6364	downstream
2427438	ORF	-		BSGatlas-operon-1318	polycistronic	BSU_23240	ribT	5' end	-	U	-	-2.67294	0.000980928	0.0435157	0.160483	3.68793	late exponential	15.4654	downstream
938070	ORF	-		BSGatlas-operon-482	polycistronic	BSU_08660	sspE	3' end	+	U	-	-6.07894	3.22512e-09	0.0175439	0.160256	9.1346	late exponential	1.02695	no preference
2549431	UTR	riboswitch	5'UTR	BSGatlas-operon-1385	monocistronic	BSGatlas-transcript-2786_exon	Gly-box	5' end	-	U	-	-2.93336	0.00282717	0.0484127	0.160053	3.30601	late exponential	4.48276	downstream
4082944	ORF	-		BSGatlas-operon-2230	polycistronic	BSGatlas-operon-2230	iolA	5' end	-	U	-	-4.85459	3.98391e-07	0.0333333	0.157397	4.7219	late exponential	53.6667	downstream
2346399	ORF	-		BSGatlas-operon-1275	polycistronic	BSU_22360	asnS	5' end	-	U	-	-1.91912	0.0125122	0.0235575	0.156665	6.65032	late exponential	10.3143	downstream
3176123	rRNA	rRNA		BSGatlas-operon-1740	polycistronic	BSU_rRNA_20	rrnB-23S	5' end	-	U	-	-2.03755	0.00422377	0.0371166	0.156526	4.21715	late exponential	1.34359	downstream
937964	ORF	-		BSGatlas-operon-482	polycistronic	BSU_08660	sspE	3' end	+	U	-	-5.31697	8.34427e-07	0.0272222	0.155995	5.73042	late exponential	0.385053	upstream
170178	rRNA	rRNA		operon-rrnH	polycistronic	BSU_rRNA_29	rrnH-23S	5' end	+	U	-	-2.1028	0.00559974	0.0364411	0.155294	4.26151	late exponential	47.6611	downstream	operon_id and _type manually modified
2938144	ORF	-		BSGatlas-operon-1620	polycistronic	BSU_28710	cstA	3' end	-	U	-	-4.16133	4.64677e-05	0.0238399	0.155169	6.5088	late exponential	0.0422352	upstream
90868	rRNA	rRNA		BSGatlas-operon-39	polycistronic	BSU_rRNA_6	rrnJ-16S	5' end	+	S	[90868, 90869]	-2.65019	0.000110955	0.0341868	0.15449	4.51899	late exponential	2.87756	downstream
2352410	ORF	-		BSGatlas-operon-1278	polycistronic	BSU_22400	dinG	5' end	-	U	-	-2.98971	0.00380479	0.0258262	0.15364	5.949	late exponential	0.968277	no preference	operon_id and _type manually modified, assigned to same operon as panB according to subtiwiki
1473224	UTR	-	internal	BSGatlas-operon-840	polycistronic	BSGatlas-internal_UTR-380	-	5' end	-	U	-	-4.36825	4.92315e-07	0.040404	0.15233	3.77017	late exponential	116	downstream
1070535	ORF | UTR	terminator	3'UTR	BSGatlas-operon-578	monocistronic	BSGatlas-terminator-667	prsA	5' end	-	S	[1070534, 1070535]	-4.48241	8.10552e-07	0.0158481	0.151524	9.561	late exponential	3.94979	downstream
2615449	ORF	-		BSGatlas-operon-1426	monocistronic	BSGatlas-transcript-2879_exon	phoH	3' end	-	U	-	-3.44648	3.91512e-05	0.0282647	0.150705	5.33191	late exponential	6.7	downstream
2620402	ORF	-		BSGatlas-operon-1429	polycistronic	BSU_25410	rpsU	5' end	-	U	-	-1.38647	0.0227508	0.0389975	0.149919	3.84432	late exponential	6.24954	downstream
94217	rRNA	rRNA		BSGatlas-operon-39	polycistronic	BSU_rRNA_7	rrnJ-23S	5' end	+	U	-	-1.78785	0.0277848	0.0388194	0.149725	3.85697	late exponential	2.54222	downstream
3607139	ORF	-		BSGatlas-operon-1976	polycistronic	BSU_35110	yvlC	5' end	-	S	[3607139, 3607140]	-2.4389	0.00262328	0.0261702	0.149319	5.70569	late exponential	12.1389	downstream
1459619	ORF	-		BSGatlas-operon-831	polycistronic	BSGatlas-transcript-1669_exon	ptsH	5' end	+	U	-	-2.33583	0.000973581	0.0345918	0.149289	4.31574	late exponential	96.3667	downstream
2111293	ORF	-		BSGatlas-operon-1136	polycistronic	BSU_19370	odhA	5' end	-	U	-	-2.60789	0.00264351	0.0373457	0.148806	3.98455	late exponential	6.23333	downstream
3482769	ORF	-		BSGatlas-operon-1922	polycistronic	BSU_33950	cggR	5' end	-	U	-	-4.18875	1.5388e-12	0.0149851	0.881911	58.8527	transition	73.3333	downstream
2384417	UTR	-	5'UTR	BSGatlas-operon-1288	polycistronic	BSGatlas-5'UTR-1548	hepS	5' end	-	U	-	-3.81848	2.52928e-11	0.237537	0.844604	3.55567	transition	8.75467	downstream
1262779	UTR	-	5'UTR	BSGatlas-operon-704	monocistronic	BSGatlas-5'UTR-852	trnSL-Val2	5' end	+	U	-	-1.7121	0.00289702	0.221339	0.822227	3.71478	transition	0.531628	upstream
2911078	not annotated	-		-	-	-	-	5' end	-	U	-	-4.21771	5.88246e-12	0.154686	0.762476	4.9292	transition	9807.33	downstream
22395	UTR	terminator	3'UTR	BSGatlas-operon-11	monocistronic	BSGatlas-3'UTR-9	trnSL-Ser1	5' end	+	S	[22395, 22396]	-6.20988	3.95188e-20	0.114661	0.754994	6.58459	transition	86.4196	downstream
2839417	ORF	-		BSGatlas-operon-1564	monocistronic	BSU_27770	yrbE	5' end	-	U	-	-5.05852	5.06322e-19	0.152815	0.751893	4.9203	transition	48.9722	downstream
3149055	ORF	-		BSGatlas-operon-1732	polycistronic	BSU_30800	menB	5' end	-	U	-	-8.5415	2.27975e-18	0	0.743226	170.798	transition	94.6667	downstream
3308579	ORF	-		BSGatlas-operon-1826	monocistronic	BSGatlas-transcript-3720_exon	yuzB	5' end	-	U	-	-3.97709	1.44448e-13	0.0946078	0.742929	7.85272	transition	25.7333	downstream
1320583	ORF	-		BSGatlas-operon-744	monocistronic	BSGatlas-transcript-4824_exon	xkdA	5' end	-	U	-	-2.79378	2.01535e-09	0.223182	0.733997	3.28878	transition	92.3333	downstream
3139257	UTR	-	5'UTR	BSGatlas-operon-1728	monocistronic	BSGatlas-5'UTR-2078	rpmEB	5' end	-	U	-	-3.26589	1.59148e-08	0.156923	0.722391	4.60347	transition	61.3333	downstream
2316233	other ncRNA	ncRNA	other	BSGatlas-operon-2313	polycistronic	BSGatlas-operon-2313	fbpC	3' end	-	S	[2316234, 2316235]	-1.91953	7.50303e-05	0.202274	0.705291	3.48681	transition	1	no preference	manually assigned as ncRNA
3927208	ORF	-		BSGatlas-operon-2150	polycistronic	BSGatlas-transcript-4437_exon	efeB	5' end	-	U	-	-3.74826	1.94065e-08	0.168256	0.697837	4.14746	transition	108.833	downstream
3173317	operon	-		BSGatlas-operon-1740	polycistronic	BSGatlas-transcript-3551_exon	-	5' end	-	U	-	-3.94456	4.83873e-14	0.195889	0.688402	3.51425	transition	43.4129	downstream
95852	operon	-		BSGatlas-operon-39	polycistronic	BSGatlas-transcript-132_exon	-	5' end	+	U	-	-4.6427	3.24793e-11	0.160625	0.670604	4.17496	transition	26.1881	downstream
2208752	other ncRNA	sRNA	other	BSGatlas-operon-1192	monocistronic	BSGatlas-transcript-2382_exon	aimX	3' end	-	U	-	-2.1063	3.04838e-06	0.204508	0.667595	3.26439	transition	0.00978115	upstream	manually assigned as ncRNA
823104	ORF	-		BSGatlas-operon-418	polycistronic	BSU_07490	fecF	5' end	-	U	-	-6.27439	5.01411e-19	0.0277778	0.666894	24.0082	transition	1.98451	downstream
2203975	UTR	-	5'UTR	BSGatlas-operon-1188	monocistronic	BSGatlas-5'UTR-1444	yopT	5' end	-	U	-	-8.23233	1.66023e-29	0.00983784	0.660974	67.1869	transition	195.051	downstream
3927065	ORF	-		BSGatlas-operon-2150	polycistronic	BSGatlas-transcript-4437_exon	efeB	3' end	-	U	-	-4.54827	5.99697e-13	0.196078	0.643559	3.28215	transition	0.777778	upstream
647621	ORF	-		BSGatlas-operon-336	polycistronic	BSU_05970	rex	5' end	+	U	-	-6.49851	1.61366e-20	0.0225989	0.637263	28.1989	transition	22.7722	downstream
1650549	ORF	-		BSGatlas-operon-929	polycistronic	BSGatlas-transcript-1898_exon	prpC	3' end	+	U	-	-3.88381	8.28753e-13	0.174505	0.628901	3.60392	transition	0.00565256	upstream
1097434	ORF	-		BSGatlas-operon-599	monocistronic	BSGatlas-operon-599	gltT	3' end	-	U	-	-4.48579	2.01257e-14	0.185363	0.622378	3.35761	transition	0.161905	upstream
2832781	ORF | UTR	-	5'UTR	BSGatlas-operon-1562	polycistronic	BSGatlas-transcript-3127_exon	tgt	5' end	-	U	-	-5.16864	1.49869e-18	0.0173978	0.618615	35.5572	transition	25.1518	downstream
640501	not annotated	-		-	-	-	-	3' end	+	U	-	-2.43078	1.68203e-06	0.0549609	0.613669	11.1655	transition	0.231804	upstream
1938457	ORF	-		BSGatlas-operon-1040	monocistronic	BSGatlas-transcript-2137_exon	ynfC	5' end	-	U	-	-2.91889	1.67135e-08	0.149627	0.603465	4.03315	transition	151.429	downstream
3129857	ORF	-		BSGatlas-operon-1718	monocistronic	BSU_30560	pckA	5' end	+	U	-	-2.7835	3.21819e-08	0.1074	0.602277	5.6078	transition	101.75	downstream
3747864	ORF	-		BSGatlas-operon-2046	polycistronic	BSU_36410	mbl	5' end	-	U	-	-6.1689	1.71339e-26	0.0717907	0.601547	8.37917	transition	118.5	downstream
1242370	UTR	riboswitch	5'UTR	BSGatlas-operon-689	polycistronic	BSGatlas-transcript-1369_exon	TPP_tswA	3' end	+	S	[1242365, 1242370]	-1.36169	0.0133494	0.145538	0.596529	4.09879	transition	0.000637593	upstream
2431403	UTR	terminator	3'UTR	BSGatlas-operon-1319	monocistronic	BSGatlas-operon-1319	-	5' end	-	U	-	-4.14755	2.8979e-12	0.0478261	0.588899	12.3133	transition	24.8889	downstream
3495115	ORF	-		BSGatlas-operon-1931	polycistronic	BSU_34050	lutA	5' end	-	U	-	-4.31398	4.07563e-15	0.0850225	0.588573	6.92255	transition	13.9028	downstream
1352685	ORF	-		BSGatlas-operon-751	monocistronic	BSGatlas-transcript-1515_exon	steT	3' end	-	U	-	-3.90518	2.69546e-12	0.0279632	0.583942	20.8825	transition	0.288889	upstream
3475848	ORF	-		BSGatlas-operon-1920	monocistronic	BSGatlas-operon-1920	yvbJ	3' end	-	U	-	-3.94694	7.63058e-14	0.161765	0.579416	3.58184	transition	0.777778	upstream
652055	ORF	-		operon_ydzT	-	BSU_06033	ydzT/1	5' end	-	U	-	-3.53341	3.90548e-10	0.0926555	0.554838	5.98819	transition	34.3333	downstream	manually assigned operon_id
3630910	not annotated	-		-	-	-	-	5' end	-	U	-	-2.29948	4.22292e-06	0.0798322	0.545783	6.83663	transition	799.667	downstream
2817919	UTR	riboswitch | terminator	5'UTR	BSGatlas-operon-1553	monocistronic	BSU_misc_RNA_42	T-box_tboH	5' end	-	S	[2817919, 2817921]	-7.72338	2.72282e-24	0.00947833	0.53924	56.8919	transition	36.8999	downstream
2493062	not annotated	-		-	-	-	-	3' end	+	S	[2493061, 2493062]	-5.41069	3.37187e-19	0.00905249	0.538403	59.4756	transition	0.00669714	upstream
154120	ORF	-		BSGatlas-operon-49	polycistronic	BSU_01490	rplM	5' end	+	U	-	-3.75524	1.32494e-12	0.0840427	0.536405	6.38253	transition	67.8889	downstream
1219188	UTR	riboswitch | terminator	5'UTR	BSGatlas-operon-672	monocistronic	BSU_misc_RNA_13	T-box_tboWA	5' end	-	U	-	-5.66603	1.29129e-16	0.0110655	0.535015	48.3499	transition	56	downstream
132799	UTR	-	internal	BSGatlas-operon-46	polycistronic	BSGatlas-transcript-153_exon	rplGB	5' end	+	U	-	-6.16278	3.92161e-20	0.0261355	0.532158	20.3615	transition	36.7701	downstream
199980	UTR	-	5'UTR	BSGatlas-operon-66	polycistronic	BSGatlas-transcript-184_exon	cdaA	3' end	+	U	-	-3.84072	1.02925e-10	0.0457414	0.529835	11.5833	transition	0.00117614	upstream
3236480	ORF | UTR	terminator	3'UTR	BSGatlas-operon-1784	monocistronic	BSGatlas-terminator-2029	yufK	5' end	-	U	-	-3.24346	7.98393e-09	0.130784	0.516466	3.94901	transition	81.8333	downstream
2448456	UTR	-	5'UTR	BSGatlas-operon-1331	polycistronic	BSGatlas-5'UTR-1605	drm	5' end	-	S	[2448450, 2448456]	-4.70496	7.56864e-17	0.0102006	0.500006	49.0173	transition	480.167	downstream
2472923	UTR	riboswitch	5'UTR	BSGatlas-operon-1347	monocistronic	BSGatlas-transcript-2702_exon	pswI	5' end	+	U	-	-6.48934	1.22896e-19	0.0509171	0.486581	9.55633	transition	10.1061	downstream
3225524	ORF	-		BSGatlas-operon-1774	monocistronic	BSU_31390	yugI	5' end	-	U	-	-6.09574	9.26983e-18	0.00879781	0.481661	54.7479	transition	17.8667	downstream
42705	ORF	-		BSGatlas-operon-18	polycistronic	BSU_00330	yabA	5' end	+	S	[42706, 42707]	-6.1923	2.51035e-16	0.0395322	0.481455	12.1788	transition	8.59133	downstream
3379755	ORF	-		BSGatlas-operon-1861	polycistronic	BSU_32940	yusV	5' end	-	U	-	-2.30088	1.44823e-06	0.150831	0.479145	3.1767	transition	70.1667	downstream
2549431	UTR	riboswitch	5'UTR	BSGatlas-operon-1385	monocistronic	BSGatlas-transcript-2786_exon	Gly-box	5' end	-	U	-	-2.63579	9.65868e-09	0.0672209	0.47706	7.0969	transition	5.98373	downstream
101035	rRNA	rRNA		operon-rrnW	polycistronic	BSU_rRNA_10	rrnW-23S	5' end	+	U	-	-1.97648	0.000135316	0.132999	0.475236	3.57324	transition	0.0144333	upstream	operon_id and _type manually modified
2503848	ORF	-		BSGatlas-operon-1364	polycistronic	BSU_24090	ptb	5' end	-	S	[2503848, 2503850]	-6.85113	9.26081e-34	0.0223031	0.474985	21.2968	transition	506.1	downstream
1424517	UTR	-	5'UTR	BSGatlas-operon-803	monocistronic	BSGatlas-operon-803	-	3' end	-	U	-	-6.51275	2.38432e-34	0.0930307	0.469258	5.04412	transition	0.0541713	upstream
135235	UTR	-	5'UTR	BSGatlas-operon-48	polycistronic	BSGatlas-transcript-155_exon	rpsJ	5' end	+	U	-	-4.73401	6.38975e-16	0.101299	0.468199	4.62195	transition	2140.33	downstream
106060	UTR	-	internal	BSGatlas-operon-40	polycistronic	BSGatlas-internal_UTR-48	-	3' end	+	S	[106059, 106060]	-5.49966	1.32127e-18	0.0603491	0.462643	7.66611	transition	0.00169156	upstream
1097676	ORF	-		BSGatlas-operon-599	monocistronic	BSGatlas-operon-599	gltT	5' end	-	U	-	-7.71954	1.25986e-22	0.010101	0.45034	44.5837	transition	184.667	downstream
165533	rRNA	rRNA		BSGatlas-operon-57	polycistronic	BSU_rRNA_14	rrnI-23S	5' end	+	U	-	-1.90162	0.000561356	0.141162	0.446425	3.1625	transition	0.0145367	upstream	operon_id and _type manually modified
3879595	ORF	-		BSGatlas-operon-2128	polycistronic	BSU_37780	rocA	3' end	-	S	[3879596, 3879597]	-5.84402	1.53353e-14	0.00564972	0.440774	78.017	transition	0.0599682	upstream
2187956	ORF	-		BSGatlas-operon-1178	polycistronic	BSU_20440	yorB	5' end	-	U	-	-3.13315	2.76429e-10	0.0372646	0.434859	11.6695	transition	13.6616	downstream
3491572	not annotated	-		-	-	-	-	5' end	-	U	-	-1.98472	4.44199e-05	0.115033	0.433684	3.77008	transition	50	downstream
1476377	ORF	-		BSGatlas-operon-843	polycistronic	BSGatlas-transcript-1697_exon	ykuC	5' end	-	U	-	-4.41997	9.91098e-15	0.065812	0.43329	6.58375	transition	64	downstream
2377478	UTR	riboswitch | terminator	5'UTR	BSGatlas-operon-1285	polycistronic	BSGatlas-transcript-2567_exon	Trp-leader-2	3' end	-	S	[2377478, 2377480]	-2.88652	6.44954e-08	0.0156506	0.432832	27.656	transition	0.00939308	upstream
3733527	ORF | UTR	terminator	3'UTR	BSGatlas-operon-2038	monocistronic	BSGatlas-operon-2038	ywzD	5' end	-	U	-	-2.59049	4.59956e-06	0.0935558	0.432799	4.62611	transition	15.1861	downstream
1559224	UTR	-	5'UTR	BSGatlas-operon-893	polycistronic	BSGatlas-transcript-1804_exon	ctaB	5' end	+	U	-	-7.46081	3.23792e-22	0.00854701	0.431239	50.4549	transition	32.1	downstream
2820168	ORF	-		BSGatlas-operon-1556	polycistronic	BSU_27590	dtd	5' end	-	U	-	-2.1088	5.61154e-06	0.124365	0.423869	3.40827	transition	24.5833	downstream
1411890	UTR	-	5'UTR	BSGatlas-operon-793	polycistronic	BSGatlas-5'UTR-961	sigI	3' end	+	S	[1411887, 1411890]	-7.13554	6.08971e-24	0.0121788	0.42189	34.6412	transition	0.00267018	upstream
4066028	UTR	-	5'UTR	BSGatlas-operon-2223	polycistronic	BSGatlas-5'UTR-2715	yxeF	5' end	-	U	-	-5.1165	8.63763e-14	0.00269906	0.418134	154.919	transition	44.6667	downstream
35102	rRNA	rRNA		BSGatlas-operon-16	polycistronic	BSU_rRNA_5	rrnA-23S	5' end	+	U	-	-2.01406	0.000176113	0.0890626	0.407083	4.57076	transition	0.00981431	upstream
2501452	ORF	-		BSGatlas-operon-1364	polycistronic	BSU_24060	lpdV	5' end	-	U	-	-5.93723	8.84341e-22	0.0797216	0.405328	5.08429	transition	50.6667	downstream
1040897	ORF | UTR	terminator	3'UTR	BSGatlas-operon-557	monocistronic	BSGatlas-terminator-641	yheN	5' end	-	U	-	-5.49852	1.32347e-15	0.0135184	0.401218	29.6795	transition	76	downstream
1431685	ORF	-		BSGatlas-operon-810	monocistronic	BSGatlas-transcript-1624_exon	kinD	5' end	-	U	-	-4.04652	2.3779e-12	0.100482	0.399076	3.97162	transition	143	downstream
2817901	UTR	riboswitch	5'UTR	BSGatlas-operon-1553	monocistronic	BSU_misc_RNA_42	T-box_tboH	3' end	-	U	-	-7.46991	3.30859e-24	0.00981478	0.389601	39.6954	transition	17.6667	downstream
492694	ORF	-		BSGatlas-operon-226	polycistronic	BSGatlas-transcript-494_exon	ydaS	5' end	-	U	-	-1.26286	0.0341924	0.109649	0.386264	3.52273	transition	594.667	downstream
3818909	ORF	-		BSGatlas-operon-2096	monocistronic	BSU_37210	ywjC	3' end	+	U	-	-2.44851	0.0011016	0.0778075	0.384752	4.94492	transition	0.00211071	upstream
1456987	UTR	-	5'UTR	BSGatlas-operon-831	polycistronic	BSGatlas-transcript-1668_exon	ptsG	5' end	+	S	[1456988, 1456989]	-3.81384	4.76105e-10	0.0278761	0.38167	13.6917	transition	245.333	downstream
2899975	not annotated	-		-	-	-	-	3' end	-	S	[2899975, 2899976]	-5.75437	8.54108e-21	0.0497456	0.379223	7.62323	transition	0.0014136	upstream
2859145	ORF	-		BSGatlas-operon-1576	polycistronic	BSU_28000	minC	3' end	-	S	[2859146, 2859147]	-4.43777	1.27674e-16	0.0662056	0.376608	5.68846	transition	0.00126157	upstream
95179	rRNA	rRNA		BSGatlas-operon-39	polycistronic	BSU_rRNA_7	rrnJ-23S	5' end	+	U	-	-1.95605	0.000130437	0.103441	0.375147	3.62667	transition	0.00970689	upstream
1685684	ORF | UTR	terminator	3'UTR	BSGatlas-operon-939	polycistronic	BSGatlas-terminator-1102	topA	5' end	+	U	-	-5.54918	1.4426e-13	0.0791262	0.369285	4.66703	transition	131.472	downstream
3397486	ORF	-		BSGatlas-operon-1871	polycistronic	BSU_33110	liaG	5' end	-	U	-	-2.76127	4.16716e-06	0.0807159	0.366503	4.54065	transition	44.3333	downstream
1640728	ORF	-		BSGatlas-operon-927	polycistronic	BSGatlas-transcript-1893_exon	yloC	5' end	+	S	[1640728, 1640730]	-6.40196	1.16576e-19	0.0150553	0.365569	24.2817	transition	19.8083	downstream
2975818	ORF	-		BSGatlas-operon-1636	polycistronic	BSU_29090	polA	3' end	-	S	[2975818, 2975819]	-8.20269	9.70881e-27	0.0144928	0.360159	24.851	transition	0.00284709	upstream
2925267	ORF	-		BSGatlas-operon-1610	polycistronic	BSU_28600	yshB	3' end	-	S	[2925267, 2925271]	-6.92958	1.37788e-22	0.0238095	0.360098	15.1241	transition	2.19444	downstream
1560270	UTR	terminator	3'UTR	BSGatlas-operon-893	polycistronic	BSGatlas-terminator-1038	ctaB	5' end	+	U	-	-7.33316	3.20532e-28	0.00324712	0.360065	110.888	transition	1070.33	downstream
3821231	ORF	-		BSGatlas-operon-2097	polycistronic	BSGatlas-transcript-4322_exon	ywjA	3' end	-	U	-	-3.61014	8.42054e-12	0.106111	0.360009	3.39275	transition	3.22222	downstream
3631602	UTR	-	internal	BSGatlas-operon-1988	polycistronic	BSGatlas-internal_UTR-1133	-	5' end	-	S	[3631600, 3631602]	-3.26064	3.4892e-12	0.03033	0.357091	11.7735	transition	17.6281	downstream
3105130	UTR	terminator	3'UTR	BSGatlas-operon-1703	monocistronic	BSGatlas-operon-1703	-	3' end	-	U	-	-2.28269	1.22586e-06	0.10855	0.356349	3.28281	transition	0.00183945	upstream
2504021	ORF	-		BSGatlas-operon-1364	polycistronic	BSU_24090	ptb	5' end	-	U	-	-4.46373	1.6626e-13	0.0442025	0.354814	8.027	transition	3.35231	downstream
1915271	other ncRNA	sRNA | TSS	other	BSGatlas-operon-1016	monocistronic	BSGatlas-TSS-1504	surA	5' end	-	U	-	-2.86631	1.66877e-07	0.11484	0.352585	3.07024	transition	609.667	downstream	manually assigned as ncRNA
86698	ORF	-		BSGatlas-operon-37	polycistronic	BSU_00780	folB	3' end	+	U	-	-3.50676	6.47185e-14	0.0652052	0.345988	5.30614	transition	0.0647776	upstream
2859280	UTR	-	internal	BSGatlas-operon-1576	polycistronic	BSGatlas-internal_UTR-761	-	5' end	-	U	-	-4.48943	3.1804e-14	0.103375	0.345502	3.34222	transition	3777.5	downstream
3129187	UTR	-	5'UTR	BSGatlas-operon-1717	monocistronic	BSGatlas-5'UTR-2065	metK	3' end	-	S	[3129186, 3129190]	-7.47421	1.65907e-22	0.00551002	0.343154	62.2782	transition	0.474747	upstream
2422064	ORF	-		BSGatlas-operon-1314	polycistronic	BSU_23160	rluB	5' end	-	S	[2422063, 2422064]	-3.57257	2.30616e-11	0.0549206	0.343102	6.24723	transition	100.25	downstream
2347338	ORF	-		BSGatlas-operon-1275	polycistronic	BSU_22360	asnS	5' end	-	U	-	-5.07983	9.30249e-13	0.014881	0.343034	23.0519	transition	3.07425	downstream
1548395	ORF | UTR	terminator	3'UTR	BSGatlas-operon-886	monocistronic	BSU_14790	ylaI	5' end	-	U	-	-2.33532	8.64682e-06	0.0600158	0.341845	5.69592	transition	1.63228	downstream
2296227	ORF	-		BSGatlas-operon-1239	polycistronic	BSGatlas-transcript-2460_exon	ypkP	3' end	-	U	-	-2.75325	3.28945e-09	0.111631	0.339304	3.03951	transition	0.481481	upstream
3451203	UTR	-	internal	BSGatlas-operon-1903	polycistronic	BSGatlas-internal_UTR-919	-	5' end	-	U	-	-5.53225	7.4654e-13	0.030303	0.334255	11.0304	transition	23.5947	downstream
1070535	ORF | UTR	terminator	3'UTR	BSGatlas-operon-578	monocistronic	BSGatlas-terminator-667	prsA	5' end	-	S	[1070534, 1070537]	-4.37388	6.25237e-17	0.0264638	0.33241	12.5609	transition	10.6416	downstream
1727104	UTR	-	internal	BSGatlas-operon-943	polycistronic	BSGatlas-internal_UTR-468	-	3' end	+	U	-	-4.83129	4.33973e-15	0.051875	0.332222	6.40427	transition	0.0335778	upstream
112480	ORF | UTR	-	5'UTR	BSGatlas-operon-42	polycistronic	BSGatlas-transcript-143_exon	gltX	5' end	+	U	-	-6.8131	5.65746e-25	0.0112116	0.331416	29.56	transition	11.981	downstream
119105	UTR	-	internal	BSGatlas-operon-44	polycistronic	BSGatlas-internal_UTR-52	-	3' end	+	S	[119102, 119106]	-4.48072	2.85552e-15	0.0682333	0.331146	4.85314	transition	0.0197887	upstream
125589	ORF	-		BSGatlas-operon-45	polycistronic	BSU_01080	rpoC	5' end	+	U	-	-6.65616	5.36094e-21	0.0382147	0.324406	8.48905	transition	4.28774	downstream
3358291	ORF	-		BSGatlas-operon-1849	polycistronic	BSGatlas-operon-1849	sufS	5' end	-	U	-	-4.04318	4.57326e-11	0.082199	0.324117	3.94307	transition	26.625	downstream
84846	ORF	-		BSGatlas-operon-37	polycistronic	BSU_00750	pabA	5' end	+	S	[84846, 84848]	-6.5379	1.25483e-15	0.021311	0.322103	15.1144	transition	339.667	downstream
626386	UTR	riboswitch	5'UTR	BSGatlas-operon-327	monocistronic	BSU_misc_RNA_8	Purine_aswA	5' end	-	U	-	-1.49366	0.00111835	0.0659574	0.320307	4.85626	transition	30.5833	downstream
2628656	ORF	-		BSGatlas-operon-1431	polycistronic	BSU_25490	hrcA	5' end	-	U	-	-4.43441	9.12406e-14	0.0864625	0.318951	3.68889	transition	48.25	downstream
22387	UTR	terminator	3'UTR	BSGatlas-operon-11	monocistronic	BSGatlas-3'UTR-9	trnSL-Ser1	3' end	+	U	-	-4.24196	5.78033e-12	0.0668869	0.318202	4.75732	transition	0.00295026	upstream
1227633	UTR	-	5'UTR	BSGatlas-operon-676	polycistronic	BSGatlas-5'UTR-817	spx	5' end	+	U	-	-7.2152	7.57519e-16	0.0149448	0.316911	21.2055	transition	7.53354	downstream
153746	UTR	riboswitch	5'UTR	BSGatlas-operon-49	polycistronic	BSU_misc_RNA_4	ldlM	5' end	+	U	-	-4.78922	9.67247e-19	0.0141886	0.315692	22.2497	transition	46	downstream
2614514	ORF | UTR	terminator	3'UTR	BSGatlas-operon-1426	monocistronic	BSGatlas-transcript-2879_exon	phoH	3' end	-	U	-	-2.14204	9.55696e-05	0.0804903	0.310419	3.8566	transition	3	downstream
49955	other ncRNA	ncRNA	other	BSGatlas-operon-21	monocistronic	BSGatlas-operon-21	S25	5' end	-	U	-	-2.30663	8.49658e-05	0.0321505	0.309138	9.61534	transition	0.0150196	upstream	manually assigned as ncRNA
4215418	UTR	-	5'UTR	BSGatlas-operon-2307	polycistronic	BSGatlas-5'UTR-2824	rpmH	5' end	-	S	[4215417, 4215418]	-5.22553	9.04146e-19	0.0112198	0.309015	27.5419	transition	13.8984	downstream
1348523	ORF	-		BSGatlas-operon-749	polycistronic	BSU_12820	spoIISB	5' end	-	U	-	-5.77799	1.6884e-18	0.0261438	0.307564	11.7643	transition	99.3333	downstream
2312453	ORF	-		BSGatlas-operon-1253	polycistronic	BSU_22020	ypbS	5' end	-	U	-	-3.37971	6.41845e-07	0.0366573	0.305067	8.32212	transition	0.110873	upstream
3779163	ORF	-		BSGatlas-operon-2072	polycistronic	BSU_36760	murAA	3' end	-	U	-	-1.72064	0.000365471	0.0911808	0.299505	3.28474	transition	0.577778	upstream
528879	UTR	-		operon_ydcK_trnS	-	-	-	3' end	+	S	[528877, 528880]	-10.0012	3.42824e-34	0.00550964	0.298858	54.2427	transition	0.0384935	upstream	manually assigned operon_id
2099838	UTR	-	5'UTR	BSGatlas-operon-1129	monocistronic	BSGatlas-5'UTR-1377	yozO	5' end	-	S	[2099837, 2099838]	-7.56168	6.90112e-14	0.0030303	0.298585	98.5329	transition	12.4462	downstream
2549385	UTR	-	5'UTR	BSGatlas-operon-1384	polycistronic	BSGatlas-5'UTR-1668	gcvPB	3' end	-	U	-	-2.41775	5.22717e-07	0.0690476	0.296038	4.28744	transition	0.511111	upstream
160817	UTR	-	5'UTR	BSGatlas-operon-57	polycistronic	BSGatlas-5'UTR-87	rrnI-16S	3' end	+	U	-	-3.35816	1.76031e-10	0.0601207	0.29504	4.90747	transition	7.99881	downstream	operon_id and _type manually modified
3835591	ORF	-		BSGatlas-operon-2102	polycistronic	BSGatlas-transcript-4334_exon	ywiB	5' end	-	U	-	-5.30824	1.82709e-12	0.020202	0.293444	14.5255	transition	21.1333	downstream
1474512	ORF	-		BSGatlas-operon-841	monocistronic	BSGatlas-transcript-1693_exon	cheV	3' end	+	U	-	-5.31435	2.35265e-17	0.0648101	0.292976	4.52053	transition	0.0183897	upstream
984287	ORF	riboswitch | terminator	other	BSGatlas-operon-514	polycistronic	BSU_09100	cspB	5' end	-	S	[984287, 984288]	-5.11231	4.88957e-13	0.0176025	0.292789	16.6334	transition	16.3595	downstream	feature_main manually corrected
1315902	ORF	-		BSGatlas-operon-739	polycistronic	BSU_12430	rapA	5' end	+	U	-	-4.82704	6.58246e-12	0.095903	0.292537	3.05034	transition	15.0382	downstream
2585524	ORF	-		BSGatlas-operon-1407	polycistronic	BSU_25020	sodA	5' end	-	U	-	-4.28011	1.72778e-13	0.012339	0.291266	23.6053	transition	66.25	downstream
2552966	ORF	-		BSGatlas-operon-1387	polycistronic	BSU_24610	sinR	5' end	+	U	-	-2.51609	3.30173e-09	0.0803153	0.287567	3.58048	transition	42.6667	downstream
4215224	UTR	terminator	3'UTR	BSGatlas-operon-2307	polycistronic	BSGatlas-transcript-4803_exon	rpmH	3' end	-	U	-	-2.39596	3.60948e-06	0.0899782	0.287398	3.19409	transition	0.313663	upstream
2925260	ORF	-		BSGatlas-operon-1610	polycistronic	BSU_28600	yshB	5' end	-	U	-	-4.9038	3.81686e-14	0.0238095	0.286962	12.0524	transition	1.60683	downstream
3808458	UTR	terminator	3'UTR	BSGatlas-operon-2090	polycistronic	BSGatlas-transcript-4292_exon	fbaA	3' end	-	U	-	-3.68411	4.94883e-13	0.0727268	0.283805	3.90235	transition	0.0209203	upstream
2421979	ORF	-		BSGatlas-operon-1314	polycistronic	BSU_23160	rluB	3' end	-	S	[2421980, 2421981]	-4.94225	1.88474e-14	0.0465294	0.283641	6.09597	transition	0.841667	no preference
2292340	not annotated	-		-	-	-	-	5' end	-	U	-	-5.14289	7.53026e-17	0.066492	0.283085	4.25742	transition	55.6333	downstream
2852613	UTR	terminator	3'UTR	BSGatlas-operon-1574	polycistronic	BSGatlas-3'UTR-1053	spo0B	3' end	-	U	-	-1.69442	0.00375609	0.0798395	0.281144	3.52136	transition	0.0252604	upstream
3130111	ORF	-		BSGatlas-operon-1718	monocistronic	BSU_30560	pckA	3' end	+	U	-	-2.05263	7.71304e-06	0.020353	0.280531	13.7833	transition	0.0199484	upstream
1411868	UTR	-	5'UTR	BSGatlas-operon-793	polycistronic	BSGatlas-5'UTR-961	sigI	5' end	+	U	-	-3.5216	1.09643e-11	0.0720678	0.279683	3.88084	transition	440.222	downstream
626338	UTR	terminator	3'UTR	BSGatlas-operon-327	monocistronic	BSGatlas-3'UTR-234	Purine_aswA	3' end	-	U	-	-1.34362	0.002207	0.0726201	0.278733	3.83823	transition	1	no preference
3594221	ORF	-		BSGatlas-operon-1969	polycistronic	BSU_34990	lgt	5' end	-	U	-	-4.64033	4.66731e-13	0.0388889	0.278159	7.15267	transition	37.3194	downstream
1531873	ORF	-		BSGatlas-operon-872	polycistronic	BSU_14610	pdhD	5' end	+	U	-	-4.72516	6.8042e-14	0.077552	0.277979	3.58442	transition	21	downstream
1033628	ORF	-		BSGatlas-operon-550	polycistronic	BSGatlas-transcript-1118_exon	yhdQ	3' end	-	S	[1033629, 1033631]	-5.42442	2.92557e-18	0.00863656	0.277677	32.1514	transition	0.0204769	upstream
1721105	not annotated	-		-	-	-	-	5' end	+	U	-	-4.19705	2.05658e-13	0.0286198	0.274016	9.57436	transition	26.4083	downstream
3789275	ORF	-		BSGatlas-operon-2076	monocistronic	BSU_36900	glyA	5' end	-	U	-	-2.7708	1.14769e-07	0.0514485	0.273905	5.32387	transition	6.93056	downstream
3173398	operon	-		BSGatlas-operon-1740	polycistronic	BSGatlas-transcript-3551_exon	-	3' end	-	U	-	-3.26964	2.24916e-07	0.0245331	0.271061	11.0488	transition	2.98786	downstream
2987841	ORF	-		BSGatlas-operon-1642	polycistronic	BSGatlas-transcript-3313_exon	accA	5' end	-	U	-	-2.82902	2.0263e-08	0.0440641	0.270549	6.13991	transition	42.8056	downstream
948727	rRNA	rRNA		BSGatlas-operon-490	polycistronic	BSU_rRNA_17	rrnD-23S	3' end	+	U	-	-1.58475	0.000661685	0.0796992	0.269294	3.37888	transition	0.0511436	upstream
2792204	UTR	-	5'UTR	BSGatlas-operon-1541	polycistronic	BSGatlas-5'UTR-1832	greA	5' end	-	U	-	-1.24815	0.0075054	0.0483486	0.266565	5.5134	transition	316.389	downstream
1385907	UTR	-	5'UTR	BSGatlas-operon-773	monocistronic	BSGatlas-5'UTR-939	metE	5' end	-	U	-	-2.14898	1.14304e-06	0.0582539	0.266343	4.5721	transition	1129.44	downstream
3645587	ORF	-		BSGatlas-operon-1993	polycistronic	BSU_35500	degS	5' end	-	U	-	-4.50109	1.00852e-11	0.00856932	0.265539	30.9872	transition	27.9444	downstream
2978134	ORF	-		BSGatlas-operon-1637	polycistronic	BSU_29110	phoP	5' end	-	U	-	-2.32128	1.60977e-06	0.0752461	0.265423	3.5274	transition	19.5778	downstream
148923	UTR	-	internal	BSGatlas-operon-48	polycistronic	BSGatlas-transcript-155_exon	rpsJ	3' end	+	U	-	-3.45965	1.93586e-11	0.0768719	0.265199	3.44988	transition	0.0558639	upstream
3573212	ORF	-		BSGatlas-operon-1962	monocistronic	BSU_34790	trxB	5' end	-	S	[3573212, 3573213]	-5.92166	9.07957e-16	0.0119048	0.265069	22.2658	transition	16.25	downstream
2298972	ORF	-		BSGatlas-operon-1239	polycistronic	BSU_21840	ypjP	5' end	-	U	-	-4.40548	1.18412e-11	0.0829268	0.263888	3.18217	transition	22.9722	downstream
82606	ORF	-		BSGatlas-operon-36	polycistronic	BSU_00730	cysK	3' end	+	U	-	-4.27281	9.74876e-10	0.0555127	0.263404	4.74493	transition	0.476515	upstream
3171970	UTR	-	internal	BSGatlas-operon-1740	polycistronic	BSGatlas-transcript-3551_exon	rrnB-16S	3' end	-	S	[3171970, 3171972]	-5.79203	1.72715e-23	0.0226422	0.262654	11.6002	transition	0.0416472	upstream
3149784	ORF | UTR	-	5'UTR	BSGatlas-operon-1732	polycistronic	BSU_30810	ytxM	5' end	-	U	-	-4.39899	1.56816e-10	0.00993536	0.260948	26.2646	transition	4.77429	downstream
2488865	other ncRNA	ncRNA	other	BSGatlas-operon-1359	monocistronic	BSGatlas-transcript-2730_exon	S907	5' end	+	U	-	-7.01432	1.01735e-22	0.00938967	0.259627	27.6503	transition	1.27775	downstream	manually assigned as ncRNA
3280256	UTR	terminator	3'UTR	BSGatlas-operon-1807	polycistronic	BSGatlas-terminator-2054	dhbA	3' end	-	S	[3280257, 3280259]	-2.53636	3.15111e-08	0.0732919	0.259622	3.54231	transition	0.0636277	upstream
3360011	ORF	-		BSGatlas-operon-1849	polycistronic	BSGatlas-operon-1849	sufC	5' end	-	U	-	-3.28833	5.96693e-12	0.0374529	0.259212	6.92102	transition	0.977108	no preference
1378239	UTR	riboswitch	5'UTR	BSGatlas-operon-768	monocistronic	BSGatlas-operon-768	pswB	5' end	+	S	[1378240, 1378243]	-5.70143	5.98049e-23	0.0288903	0.256767	8.88765	transition	226.333	downstream
3436761	not annotated	-		-	-	-	-	5' end	+	U	-	-8.53438	1.21519e-21	0.00308642	0.256367	83.0628	transition	2.96166	downstream
3786651	ORF	-		BSGatlas-operon-2074	polycistronic	BSGatlas-transcript-4257_exon	atpE	5' end	-	U	-	-6.44663	1.19759e-25	0.0279202	0.255969	9.1679	transition	47.7854	downstream
3787359	ORF	-		BSGatlas-operon-2074	polycistronic	BSGatlas-transcript-4257_exon	atpB	3' end	-	U	-	-3.13824	1.94117e-09	0.0790094	0.254099	3.21606	transition	11	downstream
4041643	ORF	-		BSGatlas-operon-2217	polycistronic	BSGatlas-transcript-4596_exon	hutP	3' end	+	U	-	-7.13424	4.57162e-21	0.0832215	0.254081	3.05308	transition	0.0356175	upstream
1316601	ORF	-		BSGatlas-operon-739	polycistronic	BSU_12430	rapA	5' end	+	U	-	-4.74859	8.94421e-18	0.0775649	0.253846	3.27269	transition	4.94139	downstream
1228028	ORF	-		BSGatlas-operon-676	polycistronic	BSU_11500	spx	5' end	+	S	[1228029, 1228037]	-5.93392	4.85846e-17	0.0109674	0.252549	23.0272	transition	6.36703	downstream
3633979	ORF	-		BSGatlas-operon-1988	polycistronic	BSU_35340	fliD	5' end	-	U	-	-4.73832	6.20798e-12	0.0137955	0.252414	18.2968	transition	5.62963	downstream
2814480	UTR	-	internal	BSGatlas-operon-1551	polycistronic	BSGatlas-internal_UTR-747	-	3' end	-	S	[2814480, 2814481]	-3.94322	7.86191e-14	0.0467436	0.250287	5.35448	transition	0.000105349	upstream
3629121	ORF	-		BSGatlas-operon-1987	polycistronic	BSU_35300	secA	3' end	-	U	-	-3.77701	2.63853e-12	0.0500018	0.248244	4.96469	transition	0.536062	upstream
138190	UTR	-	internal	BSGatlas-operon-48	polycistronic	BSGatlas-transcript-155_exon	rpsJ	3' end	+	U	-	-4.19448	4.35463e-16	0.0674441	0.247012	3.66247	transition	0.00453484	upstream
637464	rRNA	rRNA		BSGatlas-operon-332	polycistronic	BSU_rRNA_12	rrnE-23S	3' end	+	U	-	-1.63296	0.000455424	0.0680629	0.246214	3.61745	transition	0.0712767	upstream
2978571	UTR	TSS	other	BSGatlas-operon-1637	polycistronic	BSGatlas-TSS-2355	-	5' end	-	U	-	-3.54044	3.22587e-13	0.0540033	0.244538	4.5282	transition	234.667	downstream
2779197	other ncRNA	ncRNA | terminator	other	BSGatlas-operon-1533	monocistronic	BSGatlas-terminator-1716	S1027	5' end	-	U	-	-3.17389	3.16354e-12	0.00527034	0.244234	46.3411	transition	11.3702	downstream	manually assigned as ncRNA
1747106	UTR	-	internal	BSGatlas-operon-950	polycistronic	BSGatlas-internal_UTR-474	-	3' end	+	U	-	-3.04144	1.85696e-11	0.0641	0.244215	3.8099	transition	0.0484375	upstream
1378414	UTR	riboswitch | terminator	5'UTR	BSGatlas-operon-768	monocistronic	BSGatlas-terminator-889	pswB	5' end	+	U	-	-6.86825	3.60288e-17	0.0138462	0.243748	17.6041	transition	17.0889	downstream
390410	ORF	-		BSGatlas-operon-168	polycistronic	BSU_03490	srfAB	3' end	+	U	-	-3.69388	3.56869e-13	0.0623238	0.24239	3.8892	transition	0.206196	upstream
2966702	ORF	-		BSGatlas-operon-1633	polycistronic	BSU_29010	speD	5' end	-	U	-	-2.97928	1.24657e-10	0.00628025	0.24223	38.5701	transition	5.04762	downstream
3761649	ORF	-		BSGatlas-operon-2056	polycistronic	BSU_36570	ywnG	5' end	+	U	-	-5.97611	3.68163e-16	0.0357967	0.241345	6.74209	transition	32.9643	downstream
1922763	ORF | UTR	terminator	3'UTR	BSGatlas-operon-1025	polycistronic	BSGatlas-terminator-1198	yneF	5' end	+	U	-	-3.23576	5.41612e-11	0.01536	0.240271	15.6426	transition	26.9444	downstream
3495651	ORF	-		BSGatlas-operon-1931	polycistronic	BSU_34050	lutA	5' end	-	U	-	-3.34356	2.61533e-10	0.0700084	0.238229	3.40286	transition	14.2222	downstream
2435804	UTR	-	5'UTR	BSGatlas-operon-1327	monocistronic	BSGatlas-5'UTR-1597	ppiB	5' end	-	U	-	-1.71003	0.000101084	0.0580347	0.236626	4.07733	transition	22.7778	downstream
1893232	ORF	-		BSGatlas-operon-994	polycistronic	BSU_17600	xylA	5' end	+	U	-	-3.72107	1.13744e-08	0.0604232	0.236455	3.91331	transition	28.0278	downstream
2449512	ORF	-		BSGatlas-operon-1332	monocistronic	BSGatlas-transcript-2675_exon	yqzK	3' end	-	U	-	-3.20918	1.24261e-11	0.057954	0.231853	4.00064	transition	1.26032	downstream
1002373	UTR	riboswitch	5'UTR	BSGatlas-operon-528	polycistronic	BSGatlas-5'UTR-632	glpP dependent leader	5' end	+	U	-	-3.14075	1.10209e-10	0.059085	0.230865	3.90733	transition	9629.5	downstream
3172379	tRNA	tRNA		BSGatlas-operon-1740	polycistronic	BSU_tRNA_67	trnB-His	5' end	-	S	[3172377, 3172379]	-1.81477	5.26475e-05	0.0455714	0.230025	5.04758	transition	79.9863	downstream
3355973	ORF	-		BSGatlas-operon-1849	polycistronic	BSGatlas-operon-1849	sufB	5' end	-	U	-	-4.97315	5.04014e-14	0.0541375	0.229631	4.24163	transition	4.9921	downstream
2685212	ORF | UTR	terminator	3'UTR	BSGatlas-operon-1470	monocistronic	BSGatlas-terminator-1663	yqbC	5' end	-	U	-	-5.38595	4.20612e-15	0.0163255	0.229466	14.0556	transition	36	downstream
528785	not annotated	tRNA		operon_ydcK_trnS	-	BSU_tRNA_46	trnS-Ser	5' end	+	S	[528785, 528787]	-7.11152	1.4894e-26	0.00315416	0.228707	72.5096	transition	2.26532	downstream	manually assigned operon_id
92563	rRNA	rRNA		BSGatlas-operon-39	polycistronic	BSU_rRNA_7	rrnJ-23S	3' end	+	U	-	-1.57501	0.000683527	0.0680122	0.228398	3.35819	transition	0.0924042	upstream
2410735	ORF | UTR	riboswitch	5'UTR	BSGatlas-operon-1309	polycistronic	BSU_23060	ypzE	3' end	-	S	[2410736, 2410740]	-2.85593	6.8485e-08	0.0506905	0.228163	4.5011	transition	0.00425542	upstream
3997890	UTR	-	3'UTR	BSGatlas-operon-2196	monocistronic	BSGatlas-3'UTR-1537	mswI	3' end	+	S	[3997888, 3997890]	-7.31406	4.4492e-28	0.00408089	0.227442	55.7336	transition	0.0129144	upstream
3787749	ORF	-		BSGatlas-operon-2074	polycistronic	BSGatlas-transcript-4258_exon	atpI	3' end	-	U	-	-2.21633	6.86611e-06	0.0525245	0.225518	4.29357	transition	1	no preference
3852008	not annotated	-		-	-	-	-	3' end	-	U	-	-2.44979	4.52068e-07	0.0672054	0.22479	3.34482	transition	0.492063	upstream
173523	rRNA	rRNA		operon-rrnG	polycistronic	BSU_rRNA_27	rrnG-23S	3' end	+	U	-	-1.60124	0.000542414	0.0659811	0.224522	3.40282	transition	0.107033	upstream	operon_id and _type manually modified
1430736	ORF	-		BSGatlas-operon-809	monocistronic	BSU_13640	spo0E	5' end	+	U	-	-5.92651	1.14663e-16	0.0396552	0.223989	5.64843	transition	2.48337	downstream
3179211	UTR	terminator	3'UTR	BSGatlas-operon-1743	monocistronic	BSGatlas-3'UTR-1209	TPP_tswC	5' end	+	U	-	-2.0283	7.40656e-05	0.0177736	0.223767	12.5898	transition	117	downstream
3033566	ORF	-		BSGatlas-operon-1665	polycistronic	BSU_29640	ytsP	3' end	+	U	-	-7.09607	1.39914e-18	0.00555556	0.223712	40.2681	transition	0.100975	upstream
3039928	ORF	-		BSGatlas-operon-1671	polycistronic	BSU_29680	acsA	3' end	-	S	[3039927, 3039933]	-4.99205	3.76428e-19	0.0190112	0.223617	11.7624	transition	0.0324716	upstream
168527	rRNA	rRNA		operon-rrnH	polycistronic	BSU_rRNA_29	rrnH-23S	3' end	+	U	-	-1.60575	0.000553422	0.0660759	0.223041	3.37553	transition	0.102015	upstream	operon_id and _type manually modified
953294	tRNA	tRNA		BSGatlas-operon-490	polycistronic	BSU_tRNA_44	trnD-Leu2	3' end	+	U	-	-3.27932	6.84962e-07	0.050244	0.22121	4.40271	transition	0.00113015	upstream
4041927	ORF	-		BSGatlas-operon-2217	polycistronic	BSGatlas-transcript-4596_exon	hutP	5' end	+	S	[4041928, 4041929]	-8.10354	2.17181e-20	0.0172414	0.220352	12.7804	transition	15.188	downstream
1719629	ORF	-		BSGatlas-operon-942	polycistronic	BSGatlas-transcript-1943_exon	tsf	5' end	+	U	-	-2.50956	8.25304e-05	0.0723775	0.219089	3.02703	transition	84.8	downstream
2989884	UTR	-	3'UTR	BSGatlas-operon-1644	polycistronic	BSGatlas-3'UTR-1121	ytsJ	5' end	-	U	-	-4.35668	8.64754e-13	0.0263136	0.218052	8.28666	transition	27.1111	downstream
606593	other ncRNA	sRNA	other	BSGatlas-operon-311	monocistronic	BSGatlas-operon-311	ncr1575	5' end	-	S	[606592, 606594]	-5.57062	7.60577e-26	0.00202945	0.218016	107.426	transition	1044.33	downstream	manually assigned as ncRNA
951861	operon	-		BSGatlas-operon-490	polycistronic	BSGatlas-transcript-984_exon	-	3' end	+	U	-	-4.13427	1.98116e-08	0.0631073	0.216507	3.43078	transition	0.00954961	upstream
3702414	ORF	-		BSGatlas-operon-2019	polycistronic	BSU_35920	rbsK	5' end	+	U	-	-4.27451	3.67653e-17	0.0421086	0.215442	5.11635	transition	31.6111	downstream
145568	ORF	-		BSGatlas-operon-48	polycistronic	BSGatlas-transcript-155_exon	secY	5' end	+	U	-	-4.16302	1.081e-14	0.0707924	0.214099	3.02432	transition	12.6667	downstream
2839123	ORF	-		BSGatlas-operon-1564	monocistronic	BSU_27770	yrbE	3' end	-	S	[2839124, 2839129]	-5.42647	2.22059e-18	0.0187881	0.213203	11.3478	transition	0.0423583	upstream
1867439	ORF	-		BSGatlas-operon-980	polycistronic	BSU_17340	hfq	5' end	+	U	-	-7.71946	2.77978e-26	0.040251	0.212061	5.26847	transition	17.3255	downstream
825832	ORF	-		BSGatlas-operon-418	polycistronic	BSU_07520	fecC	5' end	-	U	-	-5.61644	2.18328e-19	0.018221	0.210503	11.5528	transition	16.0074	downstream
2502966	ORF	-		BSGatlas-operon-1364	polycistronic	BSU_24080	bcd	3' end	-	U	-	-4.1994	2.64959e-12	0.0439402	0.209459	4.7669	transition	0.108947	upstream
1531960	ORF	-		BSGatlas-operon-872	polycistronic	BSU_14610	pdhD	3' end	+	U	-	-3.93096	2.33532e-11	0.0684131	0.208436	3.04673	transition	0.0217363	upstream
3787699	ORF	-		BSGatlas-operon-2074	polycistronic	BSGatlas-transcript-4258_exon	atpI	5' end	-	S	[3787696, 3787699]	-7.61952	2.40791e-15	0	0.207871	170.798	transition	13.9802	downstream
313653	ORF	-		BSGatlas-operon-131	polycistronic	BSU_02910	yceE	3' end	+	S	[313652, 313653]	-7.00418	8.78391e-16	0.0395827	0.207614	5.24506	transition	0.0103617	upstream
78866	ORF	-		BSGatlas-operon-34	polycistronic	BSU_00690	ftsH	3' end	+	U	-	-3.02695	5.43645e-09	0.0640365	0.207473	3.23992	transition	0.19517	upstream
3457943	UTR	-	3'UTR	BSGatlas-operon-1907	-	-	-	5' end	+	U	-	-5.06944	1.07613e-17	0.026455	0.205989	7.7864	transition	3.92956	downstream	manually corrected
3682134	ORF	-		BSGatlas-operon-2009	polycistronic	BSU_35750	tagA	5' end	+	U	-	-7.07198	1.20037e-20	0.00401606	0.205387	51.1414	transition	4.39247	downstream
3357879	ORF	-		BSGatlas-operon-1849	polycistronic	BSGatlas-operon-1849	sufS	3' end	-	U	-	-3.25203	5.06704e-08	0.0355301	0.204731	5.76217	transition	8.71429	downstream
3535847	UTR	riboswitch	5'UTR	BSGatlas-operon-1947	polycistronic	BSGatlas-operon-1947	SacY/T dependent leader	5' end	+	U	-	-4.42812	9.7462e-15	0.00631703	0.204318	32.344	transition	2.87294	downstream
2884784	ORF	-		BSGatlas-operon-1587	monocistronic	BSU_28220	clpX	3' end	-	U	-	-2.2098	8.20514e-06	0.0590608	0.202948	3.43625	transition	1.22222	downstream
2874035	ORF	-		BSGatlas-operon-1583	polycistronic	BSU_28120	hemL	5' end	-	U	-	-3.38382	5.6963e-10	0.0674699	0.202927	3.00767	transition	0.920583	no preference
3359871	ORF	-		BSGatlas-operon-1849	polycistronic	BSU_32700	sufD	3' end	-	U	-	-5.55602	1.14962e-16	0.0293803	0.202718	6.89979	transition	0.174894	upstream
2487754	ORF	-		BSGatlas-operon-1357	monocistronic	BSGatlas-transcript-2728_exon	yqjD	3' end	-	U	-	-3.30036	1.00067e-09	0.0593417	0.19815	3.33913	transition	0.0505188	upstream
3631604	UTR	-	internal	BSGatlas-operon-1988	polycistronic	BSGatlas-internal_UTR-1133	-	3' end	-	U	-	-1.75682	0.000524729	0.0451018	0.198003	4.39014	transition	313.857	downstream
129379	ORF	-		BSGatlas-operon-46	polycistronic	BSGatlas-transcript-153_exon	rplGB	5' end	+	U	-	-4.55006	4.02292e-17	0.0202288	0.197644	9.77043	transition	0.997026	no preference
2875337	ORF	-		BSGatlas-operon-1583	polycistronic	BSU_28140	hemD	5' end	-	U	-	-5.33014	1.46089e-17	0.0277778	0.197138	7.09696	transition	18.1048	downstream
119921	UTR	riboswitch | terminator	5'UTR	BSGatlas-operon-44	polycistronic	BSGatlas-terminator-58	L10-leader_ldlJ	3' end	+	U	-	-1.11539	0.0498048	0.0583429	0.1962	3.36288	transition	0.00796101	upstream
1072857	ORF	-		BSGatlas-operon-582	monocistronic	BSU_09980	yhaI	3' end	+	U	-	-5.11289	4.10878e-18	0.0442273	0.195328	4.41645	transition	0.052631	upstream
2601445	UTR	-	internal	BSGatlas-operon-1419	polycistronic	BSGatlas-internal_UTR-673	-	3' end	-	U	-	-4.38657	8.09354e-17	0.0541833	0.194375	3.58737	transition	0.000899603	upstream
3047781	ORF	-		BSGatlas-operon-1675	polycistronic	BSGatlas-operon-1675	ytxG	5' end	-	S	[3047780, 3047781]	-4.67391	1.35296e-16	0.0401781	0.193692	4.82083	transition	0.911474	no preference
1719658	UTR	-	internal	BSGatlas-operon-942	polycistronic	BSGatlas-transcript-1943_exon	rpsB	5' end	+	S	[1719659, 1719660]	-4.99083	4.22282e-15	0.0219235	0.193364	8.81994	transition	26.0556	downstream
1658041	ORF	-		BSGatlas-operon-932	polycistronic	BSU_15840	fakA	5' end	+	U	-	-2.69418	8.11563e-09	0.0588524	0.191356	3.25146	transition	10.3757	downstream
3882683	UTR	-	5'UTR	BSGatlas-operon-2130	monocistronic	BSGatlas-5'UTR-2584	sivA	5' end	-	U	-	-4.29132	4.28373e-13	0.0373188	0.190676	5.10936	transition	1.50471	downstream
2618002	ORF	-		BSGatlas-operon-1428	polycistronic	BSU_25380	floA	3' end	-	U	-	-4.12011	1.71544e-11	0.0599926	0.19041	3.1739	transition	0.439571	upstream
2501373	ORF	-		BSGatlas-operon-1364	polycistronic	BSU_24060	lpdV	3' end	-	U	-	-5.35355	3.89225e-18	0.0382653	0.188623	4.92935	transition	0.316667	upstream
9813	rRNA	rRNA		BSGatlas-operon-5	polycistronic	BSU_rRNA_1	rrnO-16S	3' end	+	S	[9810, 9813]	-4.04644	4.30687e-13	0.0234258	0.18701	7.98309	transition	0.0833956	upstream
2025152	UTR	terminator	3'UTR	BSGatlas-operon-1066	monocistronic	BSGatlas-terminator-1250	SAM_mswF	3' end	-	S	[2025153, 2025154]	-7.79611	3.51882e-28	0.00458598	0.186849	40.7434	transition	0.00439108	upstream
636993	UTR	-	internal	BSGatlas-operon-332	polycistronic	BSGatlas-transcript-676_exon	rrnE-16S	5' end	+	U	-	-4.1038	2.4798e-13	0.0560548	0.186459	3.32637	transition	229.333	downstream
2879983	ORF	-		BSGatlas-operon-1585	polycistronic	BSU_28190	ysxC	5' end	-	U	-	-3.21232	3.83432e-10	0.0356171	0.185855	5.21813	transition	12.3444	downstream
2910866	UTR	riboswitch	5'UTR	BSGatlas-operon-1604	monocistronic	BSGatlas-operon-1604	L-box riboswitch	3' end	-	S	[2910865, 2910873]	-6.05159	1.36516e-22	0.00661832	0.185029	27.9571	transition	0.000469545	upstream	manually corrected
2986651	ORF	-		BSGatlas-operon-1641	polycistronic	BSU_29190	pfkA	5' end	-	U	-	-1.29523	0.00106642	0.0411238	0.184129	4.47742	transition	7.13889	downstream
3982987	ORF	-		BSGatlas-operon-2181	monocistronic	BSU_38790	yxzE	3' end	+	U	-	-6.07596	1.0667e-12	0.0555815	0.183552	3.30239	transition	0.0170968	upstream
491173	ORF	-		BSGatlas-operon-225	monocistronic	BSU_04360	mntH	5' end	-	U	-	-8.20379	2.53186e-24	0.0148535	0.182118	12.261	transition	4.09076	downstream
502882	UTR	riboswitch	internal	BSGatlas-operon-233	monocistronic	BSGatlas-operon-233	TERMseq-predicted-riboswitch	3' end	+	U	-	-2.82039	4.58513e-10	0.050685	0.181343	3.57785	transition	0.101305	upstream
387749	ORF	-		BSGatlas-operon-168	polycistronic	BSU_03490	srfAB	3' end	+	U	-	-3.4503	2.18059e-05	0.0542228	0.181201	3.34178	transition	1.45084	downstream
3364386	UTR	-	3'UTR	BSGatlas-operon-1852	monocistronic	BSGatlas-3'UTR-1267	SAM_mswH	3' end	-	S	[3364387, 3364389]	-5.74738	1.0414e-24	0.00891472	0.179613	20.1479	transition	0.00114027	upstream
2287121	ORF	-		BSGatlas-operon-1233	polycistronic	BSU_21680	msrB	5' end	-	U	-	-3.71463	2.29846e-11	0.0363469	0.178485	4.91061	transition	59.8333	downstream
32486	rRNA	rRNA		BSGatlas-operon-16	polycistronic	BSU_rRNA_5	rrnA-23S	3' end	+	U	-	-1.59589	0.0007611	0.0527664	0.178055	3.37441	transition	0.281167	upstream
3196718	ORF	-		BSGatlas-operon-1755	polycistronic	BSGatlas-transcript-3576_exon	yubA	5' end	-	U	-	-7.27042	4.52836e-13	0.00308642	0.177565	57.5311	transition	11.7593	downstream
2431467	UTR	-	5'UTR	BSGatlas-operon-1319	monocistronic	BSGatlas-operon-1319	-	3' end	-	S	[2431468, 2431469]	-2.92714	2.67273e-10	0.0372522	0.177517	4.76527	transition	0.000451647	upstream
2203828	UTR	-	5'UTR	BSGatlas-operon-1188	monocistronic	BSGatlas-5'UTR-1444	yopT	3' end	-	S	[2203828, 2203829]	-7.10742	6.31839e-25	0.0140184	0.177509	12.6625	transition	0.103802	upstream
2855786	ORF	-		BSGatlas-operon-1575	polycistronic	BSU_27960	rplU	5' end	-	U	-	-1.53807	0.00171387	0.034432	0.17696	5.13941	transition	4.82144	downstream
2381263	UTR	-	3'UTR	BSGatlas-operon-1288	polycistronic	BSGatlas-3'UTR-869	ndk	5' end	-	U	-	-4.09603	1.60183e-15	0.0177126	0.176345	9.9559	transition	22.0857	downstream
3762084	ORF	-		BSGatlas-operon-2057	monocistronic	BSU_36580	ywnF	5' end	-	U	-	-4.43448	8.15137e-11	0.0320366	0.175263	5.47071	transition	20.6667	downstream
2500062	ORF	-		BSGatlas-operon-1364	polycistronic	BSU_24050	bkdAA	5' end	-	U	-	-6.02528	1.38506e-18	0.0143818	0.173228	12.045	transition	11.7153	downstream
1917574	other ncRNA	sRNA | terminator	other	BSGatlas-operon-1020	monocistronic	BSGatlas-terminator-1193	ncrF	3' end	+	S	[1917573, 1917578]	-5.8148	5.40518e-22	0.0100943	0.172314	17.0705	transition	5.21e-05	upstream	manually assigned as ncRNA
3493101	ORF	-		BSGatlas-operon-1931	polycistronic	BSGatlas-transcript-3947_exon	lutC	3' end	-	U	-	-1.53283	0.000890321	0.0493215	0.171064	3.46834	transition	6.04762	downstream
2869394	UTR	riboswitch	5'UTR	BSGatlas-operon-1579	polycistronic	BSGatlas-transcript-3172_exon	T-box_tboV	5' end	-	U	-	-2.25871	3.40021e-05	0.0338152	0.169943	5.02562	transition	24.1333	downstream
3491566	UTR	riboswitch	3'UTR	BSGatlas-operon-1929	-	BSGatlas-gene-3982	T-box_tboX	5' end	-	U	-	-4.3459	2.80331e-11	0.0109462	0.169338	15.4701	transition	61.3333	downstream	manually assigned annotations
26691	ORF	SRP		BSGatlas-operon-14	polycistronic	BSGatlas-transcript-35_exon	scr	3' end	+	S	[26690, 26693]	-2.73918	1.16453e-07	0.0198782	0.168829	8.49318	transition	0.000180965	upstream
1013816	ORF	-		BSGatlas-operon-535	monocistronic	BSU_09380	nsrR	5' end	-	U	-	-4.57482	1.00423e-14	0.0441672	0.16836	3.81187	transition	42.5	downstream
4118898	UTR	-	5'UTR	BSGatlas-operon-2251	polycistronic	BSGatlas-5'UTR-2753	ahpC	5' end	+	S	[4118896, 4118899]	-9.76693	5.07443e-37	0.0112554	0.167029	14.8399	transition	1598.33	downstream
715512	ORF	-		BSGatlas-operon-371	polycistronic	BSU_06570	yerB	3' end	+	U	-	-5.98357	1.95917e-19	0.0418803	0.166899	3.98514	transition	0.183337	upstream
383435	ORF	-		BSGatlas-operon-168	polycistronic	BSGatlas-operon-168	srfAA	3' end	+	U	-	-3.60024	4.98032e-09	0.039952	0.166741	4.17354	transition	0.15636	upstream
3125838	ORF	-		BSGatlas-operon-1716	polycistronic	BSU_30540	asnB	3' end	-	U	-	-3.03984	2.15451e-08	0.0453768	0.166543	3.67022	transition	0.0412913	upstream
984344	ORF	riboswitch	other	BSGatlas-operon-514	polycistronic	BSU_09100	cspB	3' end	-	S	[984343, 984346]	-5.53745	3.59403e-34	0.0242892	0.165905	6.83037	transition	0.204095	upstream	feature_main manually corrected

## Sheet: Supplementary Data 3
Supplementary Data 3. Overlap between ymcA-dependent cleavages at late exponential and transition phase found in this study and described cleavages at mid-exponential phase
Position in this work	Position described by Deloughery	Type of End	Strand	feature main	operon type	operon	Gene name	growth phase	Y-complex requirement
3482769	3482769	Fend	rev	ORF	polycistronic	cggR-gapA-pgk-tpi-pgm-eno	cggR	late exponential	yes
3787696	3787696	Fend	rev	ORF	polycistronic	atpI-atpB-atpE-atpF-atpH-atpA-atpG-atpD-atpC	atpI	late exponential	yes
3951710	3951710	Fend	rev	UTR	monocistronic	menA	menA	late exponential	yes
129380	129380	Fend	fwd	ORF	polycistronic	rplGB-rpsL-rpsG-fusA-tufA	rplGB	transition	yes
647622	647622	Fend	fwd	ORF	polycistronic	moaC-ydiH-tatAY-tatYC	rex	transition	yes
2832781	2832781	Fend	rev	ORF | UTR	polycistronic	ruvA-ruvB-yrzS-queA-tgt-yrbF	tgt	transition	yes
3482769	3482769	Fend	rev	ORF	polycistronic	cggR-gapA-pgk-tpi-pgm-eno	cggR	transition	yes
3787699	3787696	Fend	rev	ORF	polycistronic	atpI-atpB-atpE-atpF-atpH-atpA-atpG-atpD-atpC	atpI	transition	yes

## Sheet: Supplementary Data 4
Supplementary Data 4. Expression levels of operons at late exp. and transition phase. Transcripts per million (TPM) of operons in WT and ΔymcA at the two growth phases. Information if a cleavage was detected in the respective operon is provided.Operon annotation was retrieved from BSGatlas.
Operon ID (BSGatlas)	genes in operon	locus tag	gene name	operon type	WT late exponential (TPM)	WT transition (TPM)	ΔymcA late exponential (TPM)	ΔymcA transition (TPM)	Cleavage at late exp. phase	Cleavage at transition phase
BSGatlas-operon-2	1	new_24_297_c	S2	monocistronic	5.8877	4.37611	5.86187	3.49712	-	-
BSGatlas-operon-1	2	BSU_00010, BSU_00020	dnaA, dnaN	polycistronic	4.93491	6.32241	3.3759	5.13633	-	-
BSGatlas-operon-3	1	new_299_1067_c	S4	monocistronic	1.40746	1.00934	0	0.536319	-	-
BSGatlas-operon-4	5	BSU_00070, BSU_00030, BSU_00040, BSU_00050, BSU_00060	gyrA, yaaA, recF, remB, gyrB	polycistronic	5.47987	6.36589	5.29603	5.11215	-	-
BSGatlas-operon-5	5	BSU_rRNA_1, BSU_tRNA_5, BSU_tRNA_6, BSU_rRNA_2, BSU_rRNA_3	rrnO-16S, trnO-Ile, trnO-Ala, rrnO-23S, rrnO-5S	polycistronic	13.1937	12.0541	13.4275	13.9013	cleavage	cleavage
BSGatlas-operon-6	1	BSU_00080	yaaC	monocistronic	0.615181	1.36614	0.693332	0.710436	-	-
BSGatlas-operon-7	1	BSU_00090	guaB	monocistronic	8.59896	7.70046	6.71328	7.25139	cleavage	-
BSGatlas-operon-8	1	new_17238_17833_c	S9	monocistronic	2.661	1.43104	2.12437	1.0334	-	-
BSGatlas-operon-9	5	BSU_00100, BSU_00110, BSU_00120, BSU_misc_RNA_1, BSU_00130	dacA, pdxS, pdxT, T-box_tboS, serS	polycistronic	9.17701	8.63542	8.63832	7.74476	-	-
BSGatlas-operon-10	1	new_19194_19923_c	S13	monocistronic	0	0.0596956	0	0.0796911	-	-
BSGatlas-operon-11	1	BSU_tRNA_7	trnSL-Ser1	monocistronic	12.8799	13.1143	13.1154	12.9764	cleavage	cleavage
BSGatlas-operon-12	2	BSU_00140, BSU_00150	dck, dgk	polycistronic	3.681	3.48574	3.67609	4.63012	-	-
BSGatlas-operon-13	2	BSU_00160, BSU_00170	yaaH, yaaI	polycistronic	3.364	2.06459	3.96336	2.16107	-	-
BSGatlas-operon-14	2	BSU_00180, BSU_misc_RNA_2	yaaJ, scr	polycistronic	12.4845	13.7922	12.1857	11.8772	cleavage	cleavage
BSGatlas-operon-15	5	BSU_00190, BSU_00200, BSU_00210, BSU_00220, BSU_00230	dnaX, yaaK, recR, yaaL, bofA	polycistronic	6.90866	7.13781	7.16847	7.00499	-	-
BSGatlas-operon-16	6	BSU_rRNA_4, BSU_tRNA_8, BSU_tRNA_9, BSU_rRNA_5, Bacillaceae-1, BSU_rRNA_26	rrnA-16S, trnA-Ile, trnA-Ala, rrnA-23S, Bacillaceae-1, rrnA-5S	polycistronic	13.7049	12.4561	13.8243	14.3224	cleavage	cleavage
BSGatlas-operon-17	1	BSU_00240	csfB	monocistronic	3.94139	4.38927	2.76434	3.03547	-	-
BSGatlas-operon-18	12	BSU_00250, BSU_00260, BSU_00270, BSU_00280, BSU_00290, BSU_00300, BSU_00310, BSU_00320, BSU_00330, BSU_00340, BSU_00350, BSU_00360	xpaC, yaaN, yaaO, tmk, darA, yaaR, holB, yaaT, yabA, trmN6, yazA, yabC	polycistronic	6.3462	6.9696	6.66478	5.54839	cleavage	cleavage
BSGatlas-operon-19	1	BSU_00370	abrB	monocistronic	5.62014	4.68198	7.23892	6.29893	-	-
BSGatlas-operon-20	2	BSU_00380, BSU_00390	metS, yabD	polycistronic	5.6795	5.07552	5.72208	5.20885	-	-
BSGatlas-operon-21	1	new_47673_50019_c	S25	monocistronic	7.68471	7.95294	8.55338	7.39469	-	cleavage
BSGatlas-operon-22	1	BSU_00400	yabE	monocistronic	6.31712	5.54733	4.87691	5.90881	-	-
BSGatlas-operon-23	2	BSU_00410, BSU_00420	rnmV, ksgA	polycistronic	3.83787	3.81984	4.02594	3.5145	-	-
BSGatlas-operon-24	1	BSU_00430	yabG	monocistronic	1.18097	0.195313	1.69515	0.751144	-	-
BSGatlas-operon-25	1	BSU_00440	veg	monocistronic	10.1202	11.3456	10.8189	11.0782	-	-
BSGatlas-operon-26	1	BSU_00450	sspF	monocistronic	6.93274	3.31194	6.16415	6.21714	-	-
BSGatlas-operon-27	1	new_53363_55717_c	S31	monocistronic	0.287486	0.163922	0.0676265	0.20171	-	-
BSGatlas-operon-28	3	BSU_00460, BSU_00470, BSU_00480	ispE, purR, yabJ	polycistronic	5.59787	6.11843	4.12888	4.97267	-	-
BSGatlas-operon-29	1	BSU_00490	spoVG	monocistronic	14.0626	15.03	11.6478	11.9935	-	-
BSGatlas-operon-30	7	BSU_00500, BSU_00510, BSU_00520, BSU_00530, BSU_00540, BSU_00550, BSU_00560	gcaD, prs, ctc, spoVC, fin, mfd, spoVT	polycistronic	8.11008	6.70016	9.38745	7.49609	-	-
BSGatlas-operon-31	7	BSU_00570, BSU_00580, BSU_00590, BSU_00600, BSU_00610, BSU_00620, BSU_00630	yabM, yabN, yabO, yabP, yabQ, divIC, yabR	polycistronic	7.53896	6.94202	7.58935	6.29251	-	-
BSGatlas-operon-32	1	BSU_tRNA_10	trnSL-Met1	monocistronic	14.3065	13.2862	14.6091	14.9946	-	-
BSGatlas-operon-33	1	BSU_tRNA_11	trnSL-Glu1	monocistronic	9.57322	7.99701	9.97654	9.77157	-	-
BSGatlas-operon-34	6	BSU_00640, BSU_00650, BSU_00660, BSU_00670, BSU_00680, BSU_00690	spoIIE, yabS, yabT, tilS, hprT, ftsH	polycistronic	7.2386	7.71841	6.71284	7.12013	-	cleavage
BSGatlas-operon-35	1	new_71190_71799_c	S37	monocistronic	0	0.0719013	0	0	-	-
BSGatlas-operon-36	4	BSU_00700, BSU_00710, BSU_00720, BSU_00730	coaX, yacC, yacD, cysK	polycistronic	7.55683	6.48901	6.36289	6.43859	-	cleavage
BSGatlas-operon-37	9	BSU_00740, BSU_00750, BSU_00760, BSU_00770, BSU_00780, BSU_00790, BSU_00800, BSU_00810, BSU_00820	pabB, pabA, pabC, sul, folB, folK, yazB, yacF, lysS	polycistronic	6.4174	5.98776	6.42359	7.00436	cleavage	cleavage
BSGatlas-operon-38	1	new_88050_89566_c	S41	monocistronic	0.0746485	0.144237	0.126231	0.220247	-	-
BSGatlas-operon-39	12	BSU_rRNA_6, BSU_rRNA_7, BSU_rRNA_8, BSU_tRNA_12, BSU_tRNA_13, BSU_tRNA_14, BSU_tRNA_15, BSU_tRNA_16, BSU_tRNA_17, BSU_tRNA_18, BSU_tRNA_19, BSU_tRNA_20	rrnJ-16S, rrnJ-23S, rrnJ-5S, trnJ-Val, trnJ-Thr, trnJ-Lys, trnJ-Leu1, trnJ-Gly, trnJ-Leu2, trnJ-Arg, trnJ-Pro, trnJ-Ala	polycistronic	13.7512	12.6807	13.9692	14.2957	cleavage	cleavage
BSGatlas-operon-40	6	BSU_00830, BSU_00840, BSU_00850, BSU_00860, BSU_00870, BSU_00880	ctsR, mcsA, mcsB, clpC, radA, disA	polycistronic	7.89381	8.00142	8.86504	6.37771	cleavage	cleavage
BSGatlas-operon-41	3	BSU_00890, BSU_00900, BSU_00910	yacL, ispD, ispF	polycistronic	7.01823	7.3153	7.54503	6.20923	-	-
BSGatlas-operon-42	7	BSU_00920, T-box, BSU_00930, BSU_00940, BSU_00950, BSU_00960, BSU_00970	gltX, T-box, cysE, cysS, mrnC, yacO, yacP	polycistronic	6.14336	5.47333	5.6267	5.06979	-	cleavage
BSGatlas-operon-43	3	BSU_00980, BSU_00990, BSU_01000	sigH, rpmGB, secE	polycistronic	8.2821	9.416	7.24705	8.03916	-	-
BSGatlas-operon-44	5	BSU_01020, BSU_01030, BSU_misc_RNA_3, BSU_01040, BSU_01050	rplK, rplA, L10-leader_ldlJ, rplJ, rplL	polycistronic	10.3423	10.109	11.7992	10.6831	cleavage	cleavage
BSGatlas-operon-45	2	BSU_01070, BSU_01080	rpoB, rpoC	polycistronic	7.06202	8.48929	7.21667	6.70574	-	cleavage
BSGatlas-operon-46	5	BSU_01090, BSU_01100, BSU_01110, BSU_01120, BSU_01130	rplGB, rpsL, rpsG, fusA, tufA	polycistronic	9.74529	9.35786	10.4752	9.58994	cleavage	cleavage
BSGatlas-operon-47	1	BSU_01140	ybaC	monocistronic	2.63703	2.16576	2.04293	2.29233	-	-
BSGatlas-operon-48	31	BSU_01150, BSU_01160, BSU_01170, BSU_01180, BSU_01190, BSU_01200, BSU_01210, BSU_01220, BSU_01230, BSU_01240, BSU_01250, BSU_01260, BSU_01270, BSU_01280, BSU_01290, BSU_01300, BSU_01310, BSU_01320, BSU_01330, BSU_01340, BSU_01350, BSU_01360, BSU_01370, BSU_01380, BSU_01389, BSU_01390, BSU_01400, BSU_01410, BSU_01420, BSU_01430, BSU_01440	rpsJ, rplC, rplD, rplW, rplB, rpsS, rplV, rpsC, rplP, rpmC, rpsQ, rplN, rplX, rplE, rpsN, rpsH, rplF, rplR, rpsE, rpmD, rplO, secY, adk, map, ybzG, infA, rpmJ, rpsM, rpsK, rpoA, rplQ	polycistronic	8.23146	8.00596	9.24178	8.52532	cleavage	cleavage
BSGatlas-operon-49	4	BSU_01480, BSU_misc_RNA_4, BSU_01490, BSU_01500	truA, ldlM, rplM, rpsI	polycistronic	6.20221	6.61575	5.94607	7.77235	-	cleavage
BSGatlas-operon-50	1	new_153039_153507_c	S58	monocistronic	0	0	0	0.0807347	-	-
BSGatlas-operon-51	1	BSU_01510	ybaJ	monocistronic	8.69448	6.7719	7.05039	5.697	-	-
BSGatlas-operon-52	2	BSU_01520, BSU_01530	ybaK, cwlD	polycistronic	3.21012	1.00534	3.34693	1.45647	-	-
BSGatlas-operon-53	1	BSU_01540	salA	monocistronic	9.53803	8.51349	10.2546	9.19392	-	-
BSGatlas-operon-54	1	BSU_01550	gerD	monocistronic	1.46779	0.805766	1.92658	0.796314	-	-
BSGatlas-operon-56	1	BSU_01560	kbaA	monocistronic	4.51776	5.36909	4.39404	4.39913	-	-
BSGatlas-operon-55	1	BSU_01570	pdaB	monocistronic	0.355335	0.334429	0	0.629908	-	-
BSGatlas-operon-57	1	BSU_rRNA_23	rrnI-16S	monocistronic	11.6895	10.1775	12.0835	12.6064	cleavage	cleavage
BSGatlas-operon-58	1	BSU_01580	ybaR	monocistronic	1.70594	1.69961	2.13802	2.95985	-	-
BSGatlas-operon-59	1	BSU_01590	ybaS	monocistronic	3.19897	3.68468	2.31721	3.51872	-	-
BSGatlas-operon-60	4	BSU_01600, BSU_01610, BSU_01620, BSU_01630	ybbA, feuC, feuB, feuA	polycistronic	6.51416	4.40119	4.41643	7.82815	-	-
BSGatlas-operon-61	1	BSU_01640	btr	monocistronic	3.39478	2.32602	3.41853	4.34669	-	-
BSGatlas-operon-62	6	BSU_01650, BSU_01660, BSU_01670, BSU_01680, BSU_01690, BSU_01700	ybbC, nagZ, amiE, murP, murR, murQ	polycistronic	2.21914	2.68789	1.41386	2.04845	-	-
BSGatlas-operon-63	1	BSU_01720	ybbK	monocistronic	4.44271	3.51911	3.22417	4.09515	-	-
BSGatlas-operon-64	5	BSU_tRNA_75, BSU_tRNA_78, BSU_tRNA_76, BSU_tRNA_77, BSU_tRNA_74	trnSL-Glu2, trnSL-Val1, trnSL-Thr1, trnSL-Tyr1, trnSL-Gln2	polycistronic	15.9547	14.759	16.4447	16.0433	-	-
BSGatlas-operon-65	2	BSU_01730, BSU_01740	sigW, rsiW	polycistronic	8.17274	9.96911	8.14399	7.28027	-	-
BSGatlas-operon-66	5	BSU_01750, BSU_01760, BSU_01770, BSU_misc_RNA_5, BSU_01780	cdaA, cdaR, glmM, glmS ribozyme, glmS	polycistronic	8.42427	7.56508	8.11944	8.92475	cleavage	cleavage
BSGatlas-operon-67	1	BSU_01800	alkA	monocistronic	3.08455	2.72627	2.13711	2.65094	-	-
BSGatlas-operon-68	2	BSU_01810, BSU_01820	adaA, adaB	polycistronic	2.60842	1.29812	2.21266	1.53128	-	-
BSGatlas-operon-69	1	new_204977_205210	S72	monocistronic	11.6443	11.7633	10.7864	9.57671	-	-
BSGatlas-operon-70	5	BSU_01830, BSU_01845, BSU_01860, BSU_01870, BSU_01880	ndhF, ybcC, ybcF, ybcH, ybcI	polycistronic	1.06613	0.953785	1.16399	0.634651	-	-
BSGatlas-operon-71	1	BSU_01889	ybzH	monocistronic	7.6746	8.70884	5.03997	5.33853	-	-
BSGatlas-operon-72	1	BSU_01890	ybcL	monocistronic	0.741523	1.40979	1.10708	0.971905	-	-
BSGatlas-operon-73	1	BSU_01900	ybcM	monocistronic	1.37602	0.259192	1.11307	2.0546	-	-
BSGatlas-operon-74	7	BSU_01910, BSU_01920, BSU_01935, BSU_01950, BSU_01960, BSU_01970, BSU_01980	skfA, skfB, skfC, skfE, skfF, skfG, skfH	polycistronic	2.70694	8.04008	1.65561	2.19418	-	-
BSGatlas-operon-75	1	BSU_02010	ybdK	monocistronic	3.33587	4.44187	3.37869	2.10096	-	-
BSGatlas-operon-76	1	BSU_02019	ybzI	monocistronic	6.56275	6.89956	5.36294	5.44203	-	-
BSGatlas-operon-77	1	BSU_02030	prkD	monocistronic	4.12255	6.0626	2.51491	3.65335	-	-
BSGatlas-operon-78	1	BSU_02040	ybdN	monocistronic	4.40242	6.6527	1.38282	3.51621	-	-
BSGatlas-operon-79	1	BSU_02050	ybdO	monocistronic	5.6146	8.34415	2.39144	4.75456	-	-
BSGatlas-operon-80	1	BSU_02060	ybxG	monocistronic	4.05956	4.85225	3.33793	3.60978	-	-
BSGatlas-operon-81	2	BSU_02070, BSU_02080	csgA, ybxH	polycistronic	3.50146	1.92535	3.17855	2.16206	-	-
BSGatlas-operon-82	1	BSU_02090	ybxI	monocistronic	3.33555	3.16313	1.25722	1.6196	-	-
BSGatlas-operon-83	1	BSU_02100	cypC	monocistronic	4.67224	2.68908	4.79196	2.33894	-	-
BSGatlas-operon-84	1	BSU_02110	ybyB	monocistronic	7.23157	7.1679	6.59418	5.9058	-	-
BSGatlas-operon-85	1	BSU_02120	aimA	monocistronic	7.02604	5.61401	5.52707	6.04618	cleavage	-
BSGatlas-operon-86	2	BSU_02130, BSU_02140	glpQ, glpT	polycistronic	5.67342	4.07161	5.08645	5.01221	-	-
BSGatlas-operon-87	1	new_234998_235624	S81	monocistronic	1.14192	0.354717	0.73991	1.70885	-	-
BSGatlas-operon-88	1	glpP dependent leader	glpP dependent leader	monocistronic	0	0	0	0	-	-
BSGatlas-operon-89	3	BSU_02150, BSU_02160, BSU_02170	ybeF, ybfA, ybfB	polycistronic	3.63333	2.72447	4.18952	2.17176	-	-
BSGatlas-operon-90	4	BSU_02180, BSU_02181, BSU_02190, BSU_02200	ybfE, ybfEn, ybfF, ybfG	polycistronic	6.02044	4.53938	7.01901	6.16434	-	-
BSGatlas-operon-91	2	BSU_02210, BSU_02220	ybfH, ybfI	polycistronic	2.40736	2.07306	1.50417	2.35695	-	-
BSGatlas-operon-92	1	BSU_02230	purT	monocistronic	7.39321	4.07413	4.8953	5.13225	-	-
BSGatlas-operon-93	2	BSU_02240, BSU_02250	mpr, ybfJ	polycistronic	4.92986	5.4341	2.84298	4.43914	-	-
BSGatlas-operon-94	4	BSU_02260, BSU_02270, BSU_02280, BSU_02290	ybfK, pssA, ybfM, psd	polycistronic	4.80244	5.2496	4.8237	4.37152	-	-
BSGatlas-operon-95	3	BSU_02310, BSU_02320, BSU_02330	ybfO, ybfP, ybfQ	polycistronic	5.16271	7.58144	6.6211	5.86522	-	-
BSGatlas-operon-96	1	BSU_02340	gltP	monocistronic	3.24436	5.13768	1.68023	2.81826	-	-
BSGatlas-operon-97	2	BSU_02350, BSU_02360	gamP, gamA	polycistronic	2.96591	3.85903	2.66588	2.41083	-	-
BSGatlas-operon-98	2	BSU_02370, BSU_02380	gamR, ybgB	polycistronic	3.4716	4.08362	2.82452	3.23599	-	-
BSGatlas-operon-99	1	BSU_02390	ybgE	monocistronic	5.30183	5.18486	2.97918	4.04188	-	-
BSGatlas-operon-100	2	BSU_02400, BSU_02410	ybgF, ybgG	polycistronic	3.00972	3.22609	1.04511	1.56987	-	-
BSGatlas-operon-101	2	BSU_02420, BSU_02430	glnT, glsA	polycistronic	0.34224	0.637924	0.362733	0.618964	-	-
BSGatlas-operon-102	2	BSU_02440, BSU_02450	glnK, glnL	polycistronic	4.09694	3.12676	3.84338	3.19619	-	-
BSGatlas-operon-103	7	BSU_02460, BSU_02470, BSU_02480, BSU_02490, BSU_02500, BSU_02510, BSU_02520	ycbC, ycbD, ycbE, ycbF, ycbG, ycbH, ycbJ	polycistronic	3.66563	4.43539	2.35995	2.63748	-	-
BSGatlas-operon-104	2	BSU_02530, BSU_02540	rtpA, ycbK	polycistronic	6.59086	6.53677	3.32885	2.44249	-	-
BSGatlas-operon-105	1	BSU_misc_RNA_6	T-box_tboW	monocistronic	0	0	0	0	-	-
BSGatlas-operon-106	4	BSU_02550, BSU_02560, BSU_02570, BSU_02580	ycbL, ycbM, ycbN, ycbO	polycistronic	3.15401	2.32315	2.31306	1.94041	-	-
BSGatlas-operon-108	1	BSU_02590	ycbP	monocistronic	5.7898	4.41746	4.29968	4.04432	-	-
BSGatlas-operon-109	1	BSU_02600	cwlJ	monocistronic	2.36554	1.57471	1.07581	1.06777	-	-
BSGatlas-operon-110	1	BSU_02610	ycbR	monocistronic	5.40182	5.40512	5.13202	5.07225	-	-
BSGatlas-operon-111	3	BSU_02620, BSU_02630, BSU_02640	phoD, tatAD, tatCD	polycistronic	0.441353	0.211236	0.504744	0.569683	-	-
BSGatlas-operon-112	1	BSU_02650	pcp	monocistronic	4.64905	4.34154	4.24456	3.76128	-	-
BSGatlas-operon-113	1	BSU_02660	ycbU	monocistronic	2.94653	3.16326	2.13014	2.26145	-	-
BSGatlas-operon-114	2	BSU_02670, BSU_02680	lmrB, lmrA	polycistronic	2.21166	3.90047	2.89164	2.01011	-	-
BSGatlas-operon-115	1	BSU_02690	ansZ	monocistronic	0.978612	0.6869	0.564552	0.680889	-	-
BSGatlas-operon-116	1	BSU_02700	lip	monocistronic	4.3249	2.19934	2.14897	3.80622	-	-
BSGatlas-operon-117	1	BSU_02710	yczC	monocistronic	0.425261	2.16552	0.475737	1.7989	-	-
BSGatlas-operon-118	1	BSU_02720	yccF	monocistronic	4.73247	4.08521	5.85553	5.01332	-	-
BSGatlas-operon-119	2	BSU_02730, BSU_02740	natK, natR	polycistronic	3.78782	3.19875	2.68641	3.01027	-	-
BSGatlas-operon-120	2	BSU_02750, BSU_02760	natA, natB	polycistronic	2.40314	1.47979	1.00734	3.23948	-	-
BSGatlas-operon-121	1	BSU_02770	yccK	monocistronic	5.45397	5.01237	4.69991	5.85113	-	-
BSGatlas-operon-122	1	BSU_02780	ycdA	monocistronic	1.25891	5.11461	1.01997	2.80598	-	-
BSGatlas-operon-123	1	BSU_02785	BSGatlas-gene-356	monocistronic	1.09435	7.17806	2.09532	2.58078	-	-
BSGatlas-operon-124	1	BSU_02790	ycdB	monocistronic	2.70189	2.08664	2.28177	2.40714	-	-
BSGatlas-operon-125	1	BSU_02800	ycdC	monocistronic	1.37079	1.91172	0.916822	1.43257	-	-
BSGatlas-operon-126	1	BSU_02810	cwlK	monocistronic	2.73251	2.48528	2.29476	1.99845	-	-
BSGatlas-operon-127	1	BSU_02820	rapJ	monocistronic	6.68503	6.93238	5.35065	5.86503	-	-
BSGatlas-operon-128	2	BSU_02830, BSU_02840	ycdF, ycdG	polycistronic	3.69932	2.37735	3.64105	3.04185	-	-
BSGatlas-operon-129	3	BSU_02850, BSU_02860, BSU_02870	znuA, znuC, znuB	polycistronic	5.13778	5.92607	3.5713	4.52013	-	-
BSGatlas-operon-130	1	BSU_02880	yceB	monocistronic	2.28427	2.90443	0.981922	0.798825	-	-
BSGatlas-operon-131	6	BSU_02890, BSU_02900, BSU_02910, BSU_02920, BSU_02930, BSU_02940	yceC, yceD, yceE, yceF, yceG, yceH	polycistronic	6.79557	8.20606	6.70222	6.05345	cleavage	cleavage
BSGatlas-operon-132	1	BSU_02950	niaP	monocistronic	2.52802	2.77206	2.22951	2.64145	-	-
BSGatlas-operon-133	1	BSU_02960	yceJ	monocistronic	0.167188	0.164741	0	0.0354569	-	-
BSGatlas-operon-134	1	BSU_02970	yceK	monocistronic	5.84356	7.1579	4.90058	6.16115	-	-
BSGatlas-operon-135	3	BSU_02980, BSU_02990, BSU_03000	opuAA, opuAB, opuAC	polycistronic	5.90331	3.11929	4.33565	5.41349	-	-
BSGatlas-operon-136	1	BSU_03010	amhX	monocistronic	2.05328	4.54878	0.276233	1.09017	-	-
BSGatlas-operon-137	1	BSU_03020	ycgA	monocistronic	2.71759	4.5969	1.335	1.81026	-	-
BSGatlas-operon-138	2	BSU_03030, BSU_03040	ycgB, amyE	polycistronic	5.46717	5.26546	4.42114	4.42036	-	-
BSGatlas-operon-139	2	BSU_03050, BSU_03060	ldh, lctP	polycistronic	1.58197	7.93866	2.79448	4.85114	-	-
BSGatlas-operon-140	1	BSU_03070	mdr	monocistronic	2.7662	4.18312	1.589	3.17348	-	-
BSGatlas-operon-141	3	BSU_03080, BSU_03090, BSU_03100	ycgE, ycgF, ycgG	polycistronic	3.69104	3.9141	2.69196	3.32834	-	-
BSGatlas-operon-142	1	BSU_03110	ycgH	monocistronic	0.223879	0.119821	0	0.0588879	-	-
BSGatlas-operon-143	1	BSU_03120	ycgI	monocistronic	0.078393	0.127781	0	0.0636722	-	-
BSGatlas-operon-144	1	BSU_03130	nadE	monocistronic	8.47842	6.76605	9.0838	7.46012	-	-
BSGatlas-operon-145	1	BSU_03140	tmrB	monocistronic	3.67296	2.90626	3.42411	3.48227	-	-
BSGatlas-operon-146	1	new_339807_339955_c	S111	monocistronic	0.871883	0	0	0.531089	-	-
BSGatlas-operon-147	1	BSU_03150	aroK	monocistronic	4.30694	3.37671	4.90992	5.09119	-	-
BSGatlas-operon-148	1	BSU_03160	ycgJ	monocistronic	0.794906	1.69897	0.492255	0.811401	-	-
BSGatlas-operon-149	3	BSU_03170, BSU_03180, BSU_03190	ycgK, cah, ycgL	polycistronic	3.31684	2.66345	1.32077	3.1004	-	-
BSGatlas-operon-150	3	BSU_03200, BSU_03210, BSU_03220	putB, putC, putP	polycistronic	7.05671	10.6411	3.29632	4.61737	-	-
BSGatlas-operon-151	1	new_347670_349525_c	S117	monocistronic	0.692669	0.868539	0.276285	0.938957	-	-
BSGatlas-operon-152	1	BSU_03230	putR	monocistronic	5.63062	6.61167	4.69386	4.61401	-	-
BSGatlas-operon-153	3	BSU_03240, BSU_03250, BSU_03260	ycgQ, ycgR, ycgS	polycistronic	2.27756	2.19885	1.99687	1.67858	-	-
BSGatlas-operon-154	1	BSU_03270	ycgT	monocistronic	4.40703	3.66419	3.2136	5.39801	-	-
BSGatlas-operon-155	5	BSU_03280, BSU_03290, BSU_03300, BSU_03310, BSU_03320	nasF, nasE, nasD, nasC, nasB	polycistronic	3.01426	2.79212	3.02946	2.6785	-	-
BSGatlas-operon-156	1	BSU_03330	nasA	monocistronic	1.8918	1.30593	3.28542	1.65003	-	-
BSGatlas-operon-157	4	BSU_03340, BSU_03350, BSU_03359, BSU_03360	folEB, yciB, yczL, zagA	polycistronic	0.501557	1.08084	0.571688	0.507341	-	-
BSGatlas-operon-158	2	BSU_03370, BSU_03380	yckA, yckB	polycistronic	3.85806	2.67903	6.25137	5.77311	-	-
BSGatlas-operon-159	1	BSU_03385	BSGatlas-gene-421	monocistronic	2.58739	0.847881	0.519592	1.22135	-	-
BSGatlas-operon-160	1	BSU_03390	yckC	monocistronic	6.11927	5.74649	5.68947	4.70712	-	-
BSGatlas-operon-161	1	BSU_03400	yckD	monocistronic	1.09395	1.69125	0	1.35346	-	-
BSGatlas-operon-162	1	BSU_03410	yckE	monocistronic	1.88435	1.03996	1.54446	2.94184	-	-
BSGatlas-operon-163	2	BSU_03420, BSU_03430	nin, nucA	polycistronic	5.22299	5.20382	5.29534	4.24239	-	-
BSGatlas-operon-164	1	BSU_03440	tlpC	monocistronic	3.08223	2.69173	1.44321	2.45559	-	-
BSGatlas-operon-165	2	BSU_03450, BSU_03460	hxlB, hxlA	polycistronic	3.9437	1.4737	1.96038	1.44457	-	-
BSGatlas-operon-166	1	BSU_03470	hxlR	monocistronic	3.48476	4.71234	3.07362	3.62101	-	-
BSGatlas-operon-168	5	BSU_03480, BSU_03490, BSU_03500, BSU_03510, BSU_03520	srfAA, srfAB, comS, srfAC, srfAD	polycistronic	7.84253	9.02664	7.8938	8.3451	-	cleavage
BSGatlas-operon-169	1	BSU_03530	ycxA	monocistronic	2.55978	4.4077	0.991857	1.98014	-	-
BSGatlas-operon-170	2	BSU_03540, BSU_03550	ycxB, ycxC	polycistronic	3.60444	3.62188	2.15585	2.72237	-	-
BSGatlas-operon-171	1	BSU_03560	ycxD	monocistronic	0.888458	1.10443	0.903513	0.958327	-	-
BSGatlas-operon-172	1	BSU_03570	sfp/2	monocistronic	5.26234	3.63668	3.85458	4.47529	-	-
BSGatlas-operon-173	1	BSU_03580	yczE	monocistronic	4.32853	3.14269	2.70252	3.7444	-	-
BSGatlas-operon-174	3	BSU_03590, BSU_03600, BSU_03610	tcyC, tcyB, tcyA	polycistronic	5.13728	3.32127	5.04432	3.63922	-	-
BSGatlas-operon-175	1	BSU_03620	bsdA	monocistronic	2.33237	1.22343	2.78695	1.28016	-	-
BSGatlas-operon-176	3	BSU_03630, BSU_03640, BSU_03651	bsdB, bsdC, bsdD	polycistronic	1.58093	0.924452	2.20307	1.10821	-	-
BSGatlas-operon-177	1	BSU_03652	yclD	monocistronic	2.18536	1.41674	1.5991	1.10151	-	-
BSGatlas-operon-178	1	BSU_03660	yclE	monocistronic	4.31271	3.0078	4.00411	3.46196	-	-
BSGatlas-operon-179	1	BSU_03670	dtpT	monocistronic	2.23411	3.10654	1.03367	2.28243	-	-
BSGatlas-operon-180	1	BSU_03680	yclG	monocistronic	2.24158	2.73201	1.35798	1.55062	-	-
BSGatlas-operon-181	1	BSU_03690	gerKD	monocistronic	0	0	0	0.151167	-	-
BSGatlas-operon-182	3	BSU_03700, BSU_03710, BSU_03720	gerKA, gerKC, gerKB	polycistronic	0.864582	0.921117	0.294095	0.396748	-	-
BSGatlas-operon-183	2	BSU_03730, BSU_03740	yclH, yclI	polycistronic	0.556864	0.440357	0.125549	0.544073	-	-
BSGatlas-operon-184	2	BSU_03750, BSU_03760	yclJ, yclK	polycistronic	3.74758	3.65809	2.46645	2.78255	-	-
BSGatlas-operon-185	2	BSU_03770, BSU_03780	rapC, phrC	polycistronic	8.57963	9.34606	7.08885	7.61563	-	-
BSGatlas-operon-186	2	BSU_03788, BSU_03789	yczM, yczN	polycistronic	7.18995	6.91997	3.8919	3.43415	-	-
BSGatlas-operon-187	1	BSU_03790	thrD	monocistronic	3.13992	3.24259	0.789715	2.72154	-	-
BSGatlas-operon-188	4	BSU_03800, BSU_03810, BSU_03820, BSU_03830	fpbN, fpbO, fpbP, fpbQ	polycistronic	6.81449	5.55668	6.53799	6.8851	-	-
BSGatlas-operon-189	2	BSU_03840, BSU_03850	ycnB, ycnC	polycistronic	1.40782	3.97263	1.24714	2.21262	-	-
BSGatlas-operon-190	2	BSU_03860, BSU_03870	ycnD, ycnE	polycistronic	3.97763	4.02749	2.30548	3.09994	-	-
BSGatlas-operon-191	1	BSU_03880	yczG	monocistronic	6.8297	6.64081	6.30833	5.79196	-	-
BSGatlas-operon-192	1	BSU_03890	gabR	monocistronic	1.74161	1.77262	0.328381	0.417879	-	-
BSGatlas-operon-193	2	BSU_03900, BSU_03910	gabT, gabD	polycistronic	5.21915	6.69535	5.4526	3.06408	-	-
BSGatlas-operon-194	2	BSU_03920, BSU_03930	glcU, gdh	polycistronic	0.57082	0.659704	0.726038	0.469625	-	-
BSGatlas-operon-195	3	BSU_03940, BSU_03950, BSU_03960	ycnI, ycnJ, ycnK	polycistronic	3.65827	4.47563	3.01041	2.36665	-	-
BSGatlas-operon-196	1	BSU_03970	ycnL	monocistronic	3.52696	3.69469	1.85009	3.88418	-	-
BSGatlas-operon-197	3	BSU_03981, BSU_03982, BSU_03990	mtlA, mtlF, mtlD	polycistronic	4.84083	1.98449	5.78438	3.63207	-	-
BSGatlas-operon-198	1	BSU_04000	ycsA	monocistronic	7.98721	5.77387	6.84405	6.10348	-	-
BSGatlas-operon-199	1	BSU_04010	sipU	monocistronic	5.95479	3.95287	4.72133	3.6069	-	-
BSGatlas-operon-200	1	BSU_04020	yczH	monocistronic	3.50452	3.64773	2.5882	2.47026	-	-
BSGatlas-operon-201	1	BSU_04030	ycsD	monocistronic	6.77135	6.63738	4.12222	5.93084	-	-
BSGatlas-operon-202	1	BSU_04039	yczO	monocistronic	8.3366	7.32267	9.60336	9.06826	-	-
BSGatlas-operon-203	1	BSU_04040	ycsE	monocistronic	7.84621	5.48411	7.29201	6.03541	-	-
BSGatlas-operon-204	7	BSU_04050, BSU_04060, BSU_04070, BSU_04080, BSU_04090, BSU_04100, BSU_04110	pxpA, ycsG, ycsI, pxpB, pxpC, kipR, lipC	polycistronic	4.29977	6.87462	3.90369	3.57066	-	-
BSGatlas-operon-206	1	BSU_04120	yczI	monocistronic	3.06108	4.36007	1.88757	3.58683	-	-
BSGatlas-operon-205	1	BSU_04130	yczJ	monocistronic	5.79543	3.92235	2.78586	4.63683	-	-
BSGatlas-operon-207	2	BSU_04140, BSU_04150	pbpC, ycsN	polycistronic	7.12758	6.46955	6.91398	5.78065	-	-
BSGatlas-operon-208	1	BSU_04160	mtlR	monocistronic	5.17309	5.84015	3.73585	3.9222	-	-
BSGatlas-operon-209	1	BSU_04170	ydaB	monocistronic	3.47353	1.24661	3.77683	2.23699	-	-
BSGatlas-operon-210	1	BSU_04180	ydaC	monocistronic	3.07771	1.03527	4.98867	1.93963	-	-
BSGatlas-operon-211	4	BSU_04190, BSU_04200, BSU_04210, BSU_04220	ydaD, ydaE, ydaF, ydaG	polycistronic	6.81186	5.07025	7.70413	7.78346	cleavage	-
BSGatlas-operon-212	1	new_474268_474634	S140	monocistronic	8.21441	8.00006	8.79164	9.28734	-	-
BSGatlas-operon-213	1	BSU_misc_RNA_64	bsrC	monocistronic	0	0.196834	0	0	-	-
BSGatlas-operon-214	1	BSU_04230	amj	monocistronic	4.49817	3.92244	4.42302	2.35161	-	-
BSGatlas-operon-215	1	BSU_04240	ydzA	monocistronic	5.25765	6.9184	4.22202	6.37945	-	-
BSGatlas-operon-216	2	BSU_04250, BSU_04260	lrpC, topB	polycistronic	3.73512	3.74953	2.2684	3.61806	-	-
BSGatlas-operon-217	5	BSU_04270, BSU_04280, BSU_04290, BSU_04300, BSU_04310	ydaJ, ydaK, ydaL, ydaM, ydaN	polycistronic	2.27421	1.659	2.81081	1.51476	-	-
BSGatlas-operon-218	1	BSU_04320	kimA	monocistronic	4.72318	4.98114	4.53054	4.86901	-	-
BSGatlas-operon-219	1	BSU_misc_RNA_7	c-di-AMP riboswitch	monocistronic	0	0	0	0	-	-
BSGatlas-operon-220	1	BSU_04340	ydaP	monocistronic	5.8072	3.61451	6.51503	5.15916	-	-
BSGatlas-operon-221	1	new_490527_490638_c	S144	monocistronic	0.570419	1.50972	0	0	-	-
BSGatlas-operon-222	1	BSU_04345	BSGatlas-gene-529	monocistronic	6.47065	7.31279	5.50822	6.29742	-	-
BSGatlas-operon-223	1	new_490639_490854	S145	monocistronic	4.54391	2.65339	5.73153	4.61782	-	-
BSGatlas-operon-224	1	BSU_04359	ydzK	monocistronic	6.67358	7.29801	6.54269	5.4852	-	-
BSGatlas-operon-225	1	BSU_04360	mntH	monocistronic	5.34512	9.62684	3.35478	5.80361	-	cleavage
BSGatlas-operon-226	2	BSU_04370, BSU_04380	ydaS, ydaT	polycistronic	6.03683	6.22906	6.23838	6.64538	-	cleavage
BSGatlas-operon-227	1	BSU_04390	ydbA	monocistronic	5.53166	3.91817	4.54925	4.35271	-	-
BSGatlas-operon-228	1	BSU_04400	gsiB	monocistronic	11.2809	8.36716	11.6237	7.68411	-	-
BSGatlas-operon-230	2	BSU_04410, BSU_04420	ydbB, ydbC	polycistronic	6.17648	5.38809	4.519	5.02912	-	-
BSGatlas-operon-229	2	BSU_04430, BSU_04440	ydbD, dctB	polycistronic	5.11131	3.82954	5.08174	5.00664	-	-
BSGatlas-operon-231	3	BSU_04450, BSU_04460, BSU_04470	dctS, dctR, dctP	polycistronic	9.17584	4.00351	7.97558	3.48145	cleavage	-
BSGatlas-operon-232	1	BSU_04480	ydbI	monocistronic	4.18531	4.87862	3.43753	4.15923	-	-
BSGatlas-operon-233	1	TERMseq-predicted-riboswitch	TERMseq-predicted-riboswitch	monocistronic	6.9786	7.44667	8.02213	7.16052	-	cleavage
BSGatlas-operon-234	1	BSU_04510	ydbL	monocistronic	6.04652	9.88219	6.73363	7.21047	-	-
BSGatlas-operon-235	1	BSU_04520	ydbM	monocistronic	4.48863	5.32057	4.18359	4.79269	-	-
BSGatlas-operon-236	2	BSU_04530, BSU_04536	fbpB, fbpA	polycistronic	9.47036	7.51126	10.2502	11.9282	-	-
BSGatlas-operon-237	1	BSU_04540	ydbO	monocistronic	4.64863	4.65329	4.67112	3.33348	-	-
BSGatlas-operon-238	1	BSU_04550	ydbP	monocistronic	9.33008	8.8652	9.30281	8.75839	cleavage	-
BSGatlas-operon-239	2	BSU_04560, BSU_04570	ddl, murF	polycistronic	5.97292	6.65715	6.31368	6.03679	-	-
BSGatlas-operon-240	1	BSU_04580	cshA	monocistronic	7.07427	7.47606	6.54223	6.87237	-	-
BSGatlas-operon-241	2	BSU_04590, BSU_04600	ydbS, ydbT	polycistronic	5.85795	7.0783	5.95686	5.39271	-	-
BSGatlas-operon-243	1	Bacillaceae-1	Bacillaceae-1	monocistronic	7.43112	10.8819	6.61102	9.55571	-	-
BSGatlas-operon-242	1	BSU_04610	ydcA	monocistronic	4.93227	4.39239	4.27538	3.69454	-	-
BSGatlas-operon-244	2	BSU_04620, BSU_04630	acpS, ydcC	polycistronic	3.06182	3.51998	2.63983	2.86564	-	-
BSGatlas-operon-245	3	BSU_04640, BSU_04650, BSU_04660	alr, ndoAI, ndoA	polycistronic	6.95837	6.7196	5.34432	7.08767	-	-
BSGatlas-operon-246	1	new_519083_519559_c	S163	monocistronic	3.09768	2.32209	1.72603	2.02626	-	-
BSGatlas-operon-247	8	BSU_04670, BSU_04680, BSU_04690, BSU_04700, BSU_04710, BSU_04720, BSU_04730, BSU_04740	rsbR, rsbS, rsbT, rsbU, rsbV, rsbW, sigB, rsbX	polycistronic	6.98005	6.34268	6.75939	6.31345	cleavage	-
BSGatlas-operon-248	1	BSU_04745	BSGatlas-gene-575	monocistronic	1.37313	1.62651	0.466251	2.03065	-	-
BSGatlas-operon-249	3	BSU_04750, BSU_04760, BSU_04770	ydcF, ydcG, pamR	polycistronic	4.22995	4.15414	2.34954	3.70336	-	-
BSGatlas-operon-250	2	new_525021_528076_c, G8J2-20	S166, cmpA	polycistronic	0.345638	0.500788	0.125031	0.118187	-	-
BSGatlas-operon-251	1	BSU_04780	ydcI	monocistronic	5.30466	4.10837	5.32366	4.60237	-	-
BSGatlas-operon-252	1	BSU_04790	ydcK	monocistronic	4.21381	3.94683	4.38603	2.84795	-	-
BSGatlas-operon-253	1	BSU_tRNA_45	trnS-Asn	monocistronic	16.7354	16.2662	17.0323	16.9227	-	-
BSGatlas-operon-255	1	BSU_tRNA_50	trnS-Leu1	monocistronic	12.5975	10.5695	12.4681	12.4866	-	-
BSGatlas-operon-256	1	BSU_tRNA_51	trnS-Leu2	monocistronic	13.1771	12.9319	12.8497	14.0347	-	-
BSGatlas-operon-254	3	BSU_04800, BSU_04810, BSU_04820	int, immA, immR	polycistronic	6.89868	6.87527	4.67872	5.02841	-	-
BSGatlas-operon-257	20	BSU_04830, BSU_04839, BSU_04840, BSU_04849, BSU_04850, BSU_04860, BSU_04870, Bacillus-plasmid, BSU_04880, BSU_04890, BSU_04900, BSU_04910, BSU_04920, BSU_04930, BSU_04940, BSU_04950, BSU_04960, BSU_04970, BSU_04980, BSU_04990	xis, ydzL, ydcO, BSGatlas-gene-597, ydcP, ydcQ, nicK, Bacillus-plasmid, ydcS, ydcT, yddA, conB, conC, conD, conE, yddF, conG, cwlT, yddI, yddJ	polycistronic	3.34193	2.90652	2.33626	2.6647	-	-
BSGatlas-operon-258	1	BSU_misc_RNA_65	sncO	monocistronic	10.0525	11.0777	9.97743	10.8126	-	-
BSGatlas-operon-259	1	BSU_05000	yddK	monocistronic	6.45316	5.82694	5.35204	5.4697	-	-
BSGatlas-operon-260	2	BSU_05010, BSU_05020	rapI, phrI	polycistronic	5.69726	6.29886	3.87791	4.07467	-	-
BSGatlas-operon-262	1	BSU_05040	yddN	monocistronic	2.3244	2.27741	1.84032	1.71733	-	-
BSGatlas-operon-263	1	BSU_05050	lrpA	monocistronic	4.26245	3.24317	4.80269	3.26104	-	-
BSGatlas-operon-264	1	BSU_05060	lrpB	monocistronic	2.91836	2.73597	2.4947	1.68713	-	-
BSGatlas-operon-265	1	BSU_05080	yddR	monocistronic	2.87496	1.37774	4.06254	2.38472	-	-
BSGatlas-operon-267	1	BSU_05100	yddT	monocistronic	7.29499	5.73232	7.66684	5.79621	-	-
BSGatlas-operon-268	1	BSU_05109	ydzN	monocistronic	7.10037	7.07555	6.60348	6.94847	-	-
BSGatlas-operon-269	2	cspA, BSU_05120	cspA, cspC	polycistronic	11.5065	11.4973	10.9208	10.9765	-	-
BSGatlas-operon-271	1	BSU_05130	ydeB	monocistronic	7.03592	7.80035	6.9526	6.30886	-	-
BSGatlas-operon-272	1	new_560621_561166	S181	monocistronic	3.17217	2.6092	2.98865	2.74837	-	-
BSGatlas-operon-273	2	BSU_05140, BSU_05150	ydzE, ydeC	polycistronic	2.19593	2.85032	1.6386	2.05707	-	-
BSGatlas-operon-274	1	BSU_05160	ydeD	monocistronic	2.20524	2.29845	1.3327	1.11925	-	-
BSGatlas-operon-275	1	BSU_05170	ydeE	monocistronic	1.89359	1.86334	1.35372	1.42895	-	-
BSGatlas-operon-276	1	BSU_05180	ydeF	monocistronic	2.31022	2.24322	1.7366	1.76704	-	-
BSGatlas-operon-277	1	BSU_05200	ydeH	monocistronic	2.96244	5.59462	0.745219	2.09325	-	-
BSGatlas-operon-278	1	BSU_05210	ydeI	monocistronic	4.67987	3.64971	2.79984	2.73382	-	-
BSGatlas-operon-279	1	BSU_05220	ydeJ	monocistronic	5.43243	4.70921	4.38223	4.08299	-	-
BSGatlas-operon-280	1	BSU_05230	ydeK	monocistronic	1.48868	1.43325	0.667937	1.48187	-	-
BSGatlas-operon-281	1	BSU_05240	ydeL	monocistronic	1.79269	1.63024	0.584017	1.05129	-	-
BSGatlas-operon-282	1	BSU_05250	ydeM	monocistronic	6.04069	5.208	4.18076	4.06213	-	-
BSGatlas-operon-283	2	BSU_05260, BSU_05270	ydeN, ydzF	polycistronic	3.4229	3.07661	2.81247	2.04013	-	-
BSGatlas-operon-284	1	BSU_05280	ydeO	monocistronic	5.91224	5.37954	5.03956	3.93218	-	-
BSGatlas-operon-285	1	BSU_05290	ydeP	monocistronic	2.74615	3.33308	0.966057	3.43135	-	-
BSGatlas-operon-286	1	BSU_05300	ydeQ	monocistronic	1.08687	1.70862	0.159587	1.62172	-	-
BSGatlas-operon-287	1	BSU_05310	ydeR	monocistronic	0.0434186	0.478954	0.0908879	0.0513043	-	-
BSGatlas-operon-288	2	BSU_05320, BSU_05329	ydeS, ydzO	polycistronic	3.6419	3.63365	3.08233	2.80805	-	-
BSGatlas-operon-289	4	BSU_05330, BSU_05340, BSU_05343, BSU_05344	aseR, aseA, ydzS/1, ydzS/2	polycistronic	1.48269	2.0358	2.14019	1.82652	-	-
BSGatlas-operon-290	1	BSU_05350	ydfB	monocistronic	5.04392	4.61911	3.81136	3.31272	-	-
BSGatlas-operon-291	1	BSU_05360	ydfC	monocistronic	0.571683	0.250842	1.03257	0.434365	-	-
BSGatlas-operon-292	1	BSU_05370	ydfD	monocistronic	1.58771	1.33074	0.667492	0.754884	-	-
BSGatlas-operon-293	1	BSU_05380	ydfE	monocistronic	3.96111	3.03459	3.13533	4.44522	-	-
BSGatlas-operon-294	1	BSU_05390	ydfF	monocistronic	5.20185	4.68748	5.24769	3.68034	-	-
BSGatlas-operon-295	1	BSU_05400	ydfG	monocistronic	7.29474	6.65503	6.75706	5.68006	-	-
BSGatlas-operon-296	2	BSU_05410, BSU_05420	ydfH, ydfI	polycistronic	2.60026	2.87474	1.73856	1.99117	-	-
BSGatlas-operon-297	1	BSU_05430	ydfJ	monocistronic	0.458867	0.596004	0.568574	0.395084	-	-
BSGatlas-operon-298	1	BSU_05440	nap	monocistronic	2.94926	3.20367	3.67357	2.30367	-	-
BSGatlas-operon-299	1	BSU_05450	ydfK	monocistronic	0.4417	0.761278	0.975046	0.181228	-	-
BSGatlas-operon-300	1	BSU_05460	ydfL	monocistronic	5.51185	4.63441	4.50159	3.29393	-	-
BSGatlas-operon-301	1	BSU_05470	mneP	monocistronic	3.36165	1.71844	3.71387	2.03421	-	-
BSGatlas-operon-302	3	BSU_05480, BSU_05490, BSU_05500	mhqN, mhqO, mhqP	polycistronic	1.10739	1.0903	0.697626	1.12512	-	-
BSGatlas-operon-303	1	BSU_05510	ydfQ	monocistronic	4.56908	3.52651	4.56657	3.81354	-	-
BSGatlas-operon-304	1	BSU_05520	ydzH	monocistronic	0.934991	1.4062	0	0.634472	-	-
BSGatlas-operon-306	1	BSU_05529	ydzR	monocistronic	1.97034	0.784046	0	0.329947	-	-
BSGatlas-operon-307	1	BSU_05530	ydfR	monocistronic	0.140264	0.0832338	0	0.08071	-	-
BSGatlas-operon-305	1	BSU_05540	ydfS	monocistronic	4.58726	3.695	2.68859	3.29559	-	-
BSGatlas-operon-308	3	BSU_05550, BSU_05560, BSU_05570	cotP, ydgA, ydgB	polycistronic	0.392757	0.089503	0.106306	0.138967	-	-
BSGatlas-operon-309	3	BSU_05580, BSU_05590, BSU_05600	ydgC, ydgD, ydgE	polycistronic	6.57318	7.76773	5.12604	4.73395	-	-
BSGatlas-operon-310	1	BSU_05610	vmlR	monocistronic	2.17492	2.99756	1.80524	2.68353	-	-
BSGatlas-operon-311	1	new_606414_606611_c	ncr1575	monocistronic	11.3817	11.4934	10.2363	11.993	-	cleavage
BSGatlas-operon-312	1	BSU_05620	ydgF	monocistronic	5.98109	5.5924	3.91686	4.69293	-	-
BSGatlas-operon-313	1	BSU_05630	bstG	monocistronic	3.85812	4.26693	2.14966	5.01313	-	-
BSGatlas-operon-314	2	BSU_05640, BSU_05650	ydgG, ydgH	polycistronic	1.84579	2.04013	1.61244	1.78279	-	-
BSGatlas-operon-315	2	BSU_05660, BSU_05670	ydgI, ydgJ	polycistronic	1.77882	1.70408	2.15423	1.54793	-	-
BSGatlas-operon-316	1	BSU_05680	ydgK	monocistronic	3.07425	3.02488	2.73941	3.30044	-	-
BSGatlas-operon-317	1	BSU_05690	ydhB	monocistronic	1.57453	0.912474	0.927625	0.784011	-	-
BSGatlas-operon-318	1	BSU_05700	ydhC	monocistronic	6.17958	4.74412	6.61944	4.874	-	-
BSGatlas-operon-319	1	BSU_05710	ydhD	monocistronic	0.940239	0.495402	0.625229	0.409443	-	-
BSGatlas-operon-320	1	BSU_05720	ydhE	monocistronic	3.76415	3.45988	3.95205	3.07705	-	-
BSGatlas-operon-321	2	BSU_05730, BSU_05740	ydhF, phoB	polycistronic	1.14744	1.4949	0.758787	1.15908	-	-
BSGatlas-operon-322	1	BSU_05750	fra	monocistronic	5.09183	5.49198	4.16106	5.30911	-	-
BSGatlas-operon-323	2	BSU_05760, BSU_05770	ydhH, ydhI	polycistronic	5.27505	4.96214	4.36277	4.42988	-	-
BSGatlas-operon-324	1	BSU_05780	ydhJ	monocistronic	2.05769	2.82246	1.50421	1.87765	-	-
BSGatlas-operon-325	1	BSU_05790	ydhK	monocistronic	4.91874	3.44135	5.92164	6.76891	-	-
BSGatlas-operon-326	1	BSU_05800	pbuE	monocistronic	4.99315	4.15535	5.22774	7.11353	-	-
BSGatlas-operon-327	1	BSU_misc_RNA_8	Purine_aswA	monocistronic	0	0	0	0	cleavage	cleavage
BSGatlas-operon-328	8	BSU_05810, BSU_05820, BSU_05830, BSU_05840, BSU_05850, BSU_05860, BSU_05870, BSU_05880	gmuB, gmuA, gmuC, gmuD, gmuR, gmuE, gmuF, gmuG	polycistronic	3.8612	3.11325	4.41732	3.79793	-	-
BSGatlas-operon-329	2	BSU_05890, BSU_05899	ydhU/1, ydhU/2	polycistronic	0.346072	0.137435	0.26483	0	-	-
BSGatlas-operon-330	1	BSU_tRNA_79	trnE-Arg	monocistronic	14.7852	13.0615	14.9298	14.6366	-	-
BSGatlas-operon-332	3	BSU_rRNA_30, BSU_rRNA_12, BSU_rRNA_13	rrnE-16S, rrnE-23S, rrnE-5S	polycistronic	13.2873	11.9951	13.4598	14.0272	cleavage	cleavage
BSGatlas-operon-333	1	BSU_tRNA_22	trnE-Asp	monocistronic	15.4619	14.0535	16.0559	15.0877	-	-
BSGatlas-operon-334	5	BSU_05900, BSU_05910, BSU_05920, BSU_05930, BSU_05940	thiL, tsaE, tsaB, ydiD, tsaD	polycistronic	4.62334	4.12234	3.76217	4.37528	-	-
BSGatlas-operon-335	1	BSU_05950	ydiF	monocistronic	3.6007	3.33809	3.79268	3.59193	-	-
BSGatlas-operon-336	4	BSU_05960, BSU_05970, BSU_05980, BSU_05990	ydiG, rex, tatAY, tatCY	polycistronic	6.91734	7.8973	6.43259	7.41584	cleavage	cleavage
BSGatlas-operon-337	2	BSU_06000, BSU_06010	ydiK, ydiL	polycistronic	6.45429	6.877	7.55087	6.78246	-	-
BSGatlas-operon-338	2	BSU_06020, BSU_06030	groES, groEL	polycistronic	9.09745	7.64959	10.6645	7.76362	-	-
BSGatlas-operon-339	2	BSU_06060, BSU_06070	ydiO, ydiP	polycistronic	5.47892	5.19734	6.87868	5.21974	-	-
BSGatlas-operon-340	1	BSU_06073	ydzW/1	monocistronic	5.49509	7.64176	4.2843	5.31743	-	-
BSGatlas-operon-341	1	new_658495_658899	S214	monocistronic	3.45496	3.80248	3.90161	2.86264	-	-
BSGatlas-operon-2317	1	BSU_06083	ydzW/7	monocistronic	5.19859	6.06945	3.13883	4.71092	-	-
BSGatlas-operon-343	3	BSU_06090, BSU_06100, BSU_06110	ydiR, ydiS, ydjA	polycistronic	6.5762	6.16304	6.15334	5.32158	-	-
BSGatlas-operon-344	1	BSU_06130	ydjC	monocistronic	3.84965	4.64684	3.4369	4.21156	-	-
BSGatlas-operon-345	1	BSU_06140	gutR	monocistronic	3.46043	3.18413	3.05633	3.24727	-	-
BSGatlas-operon-346	3	BSU_06150, BSU_06160, BSU_06170	gutB, gutP, fruC	polycistronic	7.30843	5.66746	5.46508	5.4052	-	-
BSGatlas-operon-347	4	BSU_06180, BSU_06190, BSU_06200, BSU_06210	pspA, ydjG, ydjH, ydjI	polycistronic	5.9213	7.48814	4.8931	4.41123	-	-
BSGatlas-operon-348	1	BSU_06220	ydjJ	monocistronic	2.08868	1.2883	0.308399	0.966422	-	-
BSGatlas-operon-349	1	BSU_06230	iolT	monocistronic	4.38743	5.56944	2.54469	2.07756	-	-
BSGatlas-operon-350	1	BSU_06240	bdhA	monocistronic	7.89221	8.42644	8.86152	8.40887	-	-
BSGatlas-operon-351	2	BSU_06250, BSU_06260	ydjM, ydjN	polycistronic	5.31802	2.83063	3.13803	4.96724	-	-
BSGatlas-operon-353	1	BSU_06269	ydzJ	monocistronic	5.58133	7.12858	2.48503	5.51543	-	-
BSGatlas-operon-354	3	BSU_06270, BSU_06280, BSU_06290	ydjO, ydjP, yeaA	polycistronic	5.11065	6.69914	5.06821	5.48185	-	-
BSGatlas-operon-355	1	BSU_06300	cotA	monocistronic	1.31321	1.35289	0.214513	0.448946	-	-
BSGatlas-operon-356	1	BSU_06310	gabP	monocistronic	4.0688	6.18289	0.948505	2.79077	-	-
BSGatlas-operon-357	1	BSU_06320	mneS	monocistronic	5.01511	3.96782	4.57784	4.0028	-	-
BSGatlas-operon-358	1	BSU_06330	yeaC	monocistronic	5.01514	4.11797	4.40702	3.49045	-	-
BSGatlas-operon-360	1	BSU_06360	guaA	monocistronic	6.11964	6.58576	5.19341	5.334	-	-
BSGatlas-operon-359	1	TERMseq-predicted-riboswitch	TERMseq-predicted-riboswitch	monocistronic	0	0	0	0	-	-
BSGatlas-operon-361	1	BSU_06370	pbuG	monocistronic	6.19947	8.39167	6.08259	9.02795	-	-
BSGatlas-operon-362	1	BSU_misc_RNA_9	Purine_gswC	monocistronic	0	0	0	0	-	-
BSGatlas-operon-363	1	BSU_06380	yebC	monocistronic	4.25678	4.36193	5.43922	3.97119	-	-
BSGatlas-operon-364	1	BSU_06390	yebD	monocistronic	6.25813	9.5246	4.02405	5.08386	-	-
BSGatlas-operon-365	2	BSU_06400, BSU_06410	yebE, yebG	polycistronic	4.55662	3.49115	7.08667	5.08594	-	-
BSGatlas-operon-366	1	BSU_misc_RNA_10	Purine_gswD	monocistronic	3.71041	3.27501	5.49872	2.73477	-	-
BSGatlas-operon-367	13	Purine, BSU_06420, BSU_06430, BSU_06440, BSU_06450, BSU_06460, BSU_06470, BSU_06480, BSU_06490, BSU_06500, BSU_06510, BSU_06520, BSU_06530	Purine, purE, purK, purB, purC, purS, purQ, purL, purF, purM, purN, purH, purD	polycistronic	4.03347	4.20965	4.5048	5.68578	-	-
BSGatlas-operon-368	1	BSU_06540	yezC	monocistronic	2.85332	2.30634	1.19177	3.25305	-	-
BSGatlas-operon-369	1	BSU_06550	yecA	monocistronic	0.665747	0.451719	0.457561	1.37786	-	-
BSGatlas-operon-370	1	BSU_06559	yezF	monocistronic	0.0767182	0.48715	0	0.466484	-	-
BSGatlas-operon-371	3	BSU_06560, BSU_06570, BSU_06580	yerA, yerB, yerC	polycistronic	6.63008	8.41929	5.24248	6.90782	-	cleavage
BSGatlas-operon-372	1	BSU_06590	yerD	monocistronic	3.87493	2.4618	3.40862	2.62812	-	-
BSGatlas-operon-373	4	BSU_06600, BSU_06610, BSU_06620, BSU_06630	pcrB, pcrA, ligA, yerH	polycistronic	3.94403	4.23364	3.57485	4.38725	-	-
BSGatlas-operon-374	1	BSU_06640	yerI	monocistronic	5.13802	6.75373	3.3569	6.20958	-	-
BSGatlas-operon-375	1	BSU_06650	sapB	monocistronic	5.40311	3.83376	3.72438	3.51566	-	-
BSGatlas-operon-376	1	BSU_06660	opuE	monocistronic	2.80993	2.25541	2.69134	2.16895	-	-
BSGatlas-operon-377	3	BSU_06670, BSU_06680, BSU_06690	gatC, gatA, gatB	polycistronic	5.8966	6.26041	5.68043	5.05627	-	-
BSGatlas-operon-378	1	BSU_06700	yerO	monocistronic	2.41008	4.09503	1.29747	2.50578	-	-
BSGatlas-operon-379	1	BSU_06710	swrC	monocistronic	6.00473	7.91041	5.51311	5.62771	-	-
BSGatlas-operon-380	6	BSU_06720, BSU_06730, BSU_06750, BSU_06760, BSU_06770, BSU_06780	dgkB, rlmCD, yefC, dnmA, yeeB, yeeC	polycistronic	4.39156	3.83456	3.83709	3.78107	-	-
BSGatlas-operon-381	1	BSU_06740	yefB	monocistronic	1.07656	0.85163	0.312692	0.374448	-	-
BSGatlas-operon-382	2	BSU_06811, BSU_06812	yezG, yeeF	polycistronic	4.90604	5.46328	4.85198	5.31473	-	-
BSGatlas-operon-383	2	BSU_06830, BSU_06839	rapH, phrH	polycistronic	3.90441	6.66845	1.76619	4.02577	-	-
BSGatlas-operon-384	1	BSU_06840	yeeI	monocistronic	6.24492	5.78324	5.43389	5.19865	-	-
BSGatlas-operon-385	1	BSU_06850	yeeK	monocistronic	6.48369	6.363	5.24382	5.8871	-	-
BSGatlas-operon-386	1	BSU_06860	yezE	monocistronic	4.44888	7.19303	2.83947	3.66893	-	-
BSGatlas-operon-387	2	BSU_06870, BSU_06880	yesE, yesF	polycistronic	1.86443	2.83073	1.3647	0.756671	-	-
BSGatlas-operon-388	5	BSU_06890, BSU_06900, BSU_06910, BSU_06920, BSU_06930	cotJA, cotJB, cotJC, yesJ, yesK	polycistronic	2.20849	2.53682	1.21929	2.63923	-	-
BSGatlas-operon-389	3	BSU_06940, BSU_06950, BSU_06960	yesL, yesM, yesN	polycistronic	4.80708	5.27146	2.43436	2.68119	-	-
BSGatlas-operon-2318	4	BSU_06970, BSU_06980, BSU_06990, BSU_07000	rhiL, rhiF, rhiG, rhiN	polycistronic	0.932212	1.11516	0.510171	1.34747	-	-
BSGatlas-operon-391	8	BSU_07010, BSU_07020, BSU_07030, BSU_07040, BSU_07050, BSU_07060, BSU_07070, BSU_07080	rhgR, yesT, yesU, yesV, yesW, yesX, yesY, yesZ	polycistronic	0.845381	0.868559	0.54814	0.968796	-	-
BSGatlas-operon-392	2	BSU_07130, BSU_07140	lplD, yetF	polycistronic	1.98305	2.0187	1.98405	2.14252	-	-
BSGatlas-operon-393	1	BSU_07150	hmoA	monocistronic	9.36443	8.99199	8.55649	8.71818	-	-
BSGatlas-operon-394	1	BSU_07160	yetH	monocistronic	7.70658	6.75502	5.52206	6.25383	-	-
BSGatlas-operon-395	1	new_785976_786536_c	S249	monocistronic	0.886483	0.360003	0.393743	0.443833	-	-
BSGatlas-operon-396	2	BSU_07170, BSU_07180	yetI, yezB	polycistronic	5.65929	4.17293	7.27693	6.99407	-	-
BSGatlas-operon-397	3	BSU_07190, BSU_07200, BSU_07210	yezD, yetJ, yetK	polycistronic	4.05666	5.37019	2.21326	4.52143	-	-
BSGatlas-operon-398	1	BSU_07220	yetL	monocistronic	2.99985	2.76859	1.86799	2.37603	-	-
BSGatlas-operon-399	1	BSU_07230	yetM	monocistronic	0.713182	0.581857	0.24603	0.787405	-	-
BSGatlas-operon-400	1	BSU_07240	yetN	monocistronic	2.23471	1.84774	1.97133	2.22307	-	-
BSGatlas-operon-401	1	BSU_07250	yetO	monocistronic	1.24066	0.58895	2.3457	0.645951	-	-
BSGatlas-operon-403	1	BSU_07260	yfnI	monocistronic	5.51887	6.06437	4.82674	4.59819	-	-
BSGatlas-operon-404	5	BSU_07270, BSU_07280, BSU_07290, BSU_07300, BSU_07310	yfnH, yfnG, yfnF, yfnE, yfnD	polycistronic	1.87207	0.898454	0.444909	1.10111	-	-
BSGatlas-operon-405	1	BSU_07320	yfnC	monocistronic	3.66926	4.84132	1.77526	3.86647	-	-
BSGatlas-operon-406	2	BSU_07330, BSU_07340	yfnB, mtrA	polycistronic	3.7099	2.63544	2.61162	2.41249	-	-
BSGatlas-operon-407	2	BSU_07350, BSU_07360	yfmT, yfmS	polycistronic	7.60807	6.7003	5.06512	6.60303	-	-
BSGatlas-operon-408	1	BSU_07370	yfmR	monocistronic	5.50169	4.56162	5.17509	4.62938	-	-
BSGatlas-operon-409	1	BSU_07380	yfmQ	monocistronic	5.08029	6.33476	6.48628	6.30429	-	-
BSGatlas-operon-410	2	BSU_07390, BSU_07400	yfmP, yfmO	polycistronic	3.19594	3.28336	2.74806	2.83821	-	-
BSGatlas-operon-411	1	BSU_07420	yfmM	monocistronic	3.41065	2.79597	3.19074	4.68059	-	-
BSGatlas-operon-412	1	BSU_07430	yfmL	monocistronic	6.43106	4.57482	6.54831	5.44941	-	-
BSGatlas-operon-413	1	BSU_07440	yfmK	monocistronic	6.25009	6.58818	4.66143	3.82871	-	-
BSGatlas-operon-414	2	BSU_07450, BSU_07460	yfmJ, yfmI	polycistronic	5.34217	5.81524	4.51177	3.99719	-	-
BSGatlas-operon-415	1	new_818976_820073	S253	monocistronic	2.55346	2.44527	2.08672	1.05057	-	-
BSGatlas-operon-2319	2	new_820648_820823, BSU_07480	yfmH, yfmG	polycistronic	6.31514	10.4883	3.82259	3.95678	-	-
BSGatlas-operon-418	5	BSU_07490, BSU_07500, BSU_07510, BSU_07520, BSU_07530	fecF, fecE, fecD, fecC, yfmB	polycistronic	6.36224	6.20509	4.76396	5.73191	-	cleavage
BSGatlas-operon-419	2	BSU_07540, BSU_07550	yfmA, yflT	polycistronic	5.93604	4.58939	6.9407	6.59075	-	-
BSGatlas-operon-420	1	BSU_07560	pel	monocistronic	7.90574	6.73478	8.6529	7.446	cleavage	-
BSGatlas-operon-421	1	BSU_07570	yflS	monocistronic	2.27658	2.35387	2.99246	4.11174	-	-
BSGatlas-operon-422	3	BSU_07580, BSU_07590, BSU_07600	citS, citT, yflP	polycistronic	4.39678	4.96023	3.20588	4.2	-	-
BSGatlas-operon-423	2	BSU_07610, BSU_07620	citM, yflN	polycistronic	2.54062	1.81173	1.84479	2.03585	-	-
BSGatlas-operon-424	2	BSU_07630, BSU_07650	nos, yflK	polycistronic	3.50259	3.08655	2.07626	3.70992	-	-
BSGatlas-operon-425	1	BSU_07640	yflL	monocistronic	4.2067	3.30596	3.11676	2.24777	-	-
BSGatlas-operon-426	1	BSU_07660	yflJ	monocistronic	4.05898	3.72322	4.16367	3.38523	-	-
BSGatlas-operon-427	1	new_839062_840126	S265	monocistronic	3.09002	2.78232	2.31843	2.83575	-	-
BSGatlas-operon-428	3	BSU_07670, BSU_07680, BSU_07690	yflI, yflH, yflG	polycistronic	6.76245	5.89187	6.64962	5.39892	-	-
BSGatlas-operon-429	1	BSU_07700	nagP	monocistronic	6.64144	6.04739	6.83514	5.15253	-	-
BSGatlas-operon-430	1	BSU_07710	ltaS	monocistronic	5.00671	6.02633	4.22563	5.25853	-	-
BSGatlas-operon-431	3	BSU_07720, BSU_07735, BSU_07750	yflD, yflB, yflA	polycistronic	4.74146	4.6816	4.01016	4.01913	-	-
BSGatlas-operon-432	4	BSU_07760, BSU_07770, BSU_07780, BSU_07790	yfkT, yfkS, yfkR, yfkQ	polycistronic	0.410378	0.480324	0.634134	0.27941	-	-
BSGatlas-operon-433	3	BSU_07800, BSU_07810, BSU_07820	treP, treA, treR	polycistronic	9.57846	4.53868	9.43471	6.16306	-	-
BSGatlas-operon-434	1	BSU_07830	hypO	monocistronic	7.04636	5.3042	6.87876	6.40137	-	-
BSGatlas-operon-435	1	BSU_07840	yfkN	monocistronic	2.77018	5.40032	1.57762	4.05997	-	-
BSGatlas-operon-436	1	BSU_07850	yfkM	monocistronic	6.74483	4.60307	8.14421	7.61774	-	-
BSGatlas-operon-437	2	BSU_07860, BSU_07870	yfkL, yfkK	polycistronic	5.04587	4.87527	3.32213	4.39259	-	-
BSGatlas-operon-438	3	BSU_07880, BSU_07890, BSU_07900	yfkJ, yfkI, yfkH	polycistronic	6.00706	4.20589	6.63194	4.45027	-	-
BSGatlas-operon-439	1	new_863681_863837	S275	monocistronic	5.04601	3.53864	4.10223	4.36805	-	-
BSGatlas-operon-440	1	BSU_07910	yfkF	monocistronic	1.8671	2.18073	0.871056	1.49558	-	-
BSGatlas-operon-441	2	BSU_07920, BSU_07930	chaA, yfkD	polycistronic	3.94039	2.71084	4.35625	3.61819	-	-
BSGatlas-operon-442	2	BSU_07940, BSU_07955	yfkC, yfkA	polycistronic	4.1117	3.61027	5.46872	4.87445	-	-
BSGatlas-operon-443	1	BSU_07970	yfjT	monocistronic	8.41006	6.95853	7.72486	7.07405	-	-
BSGatlas-operon-444	1	BSU_07980	pdaA	monocistronic	2.08405	2.57714	1.37613	1.94092	-	-
BSGatlas-operon-445	1	BSU_07990	yfjR	monocistronic	3.63001	5.03683	2.08742	2.09075	-	-
BSGatlas-operon-446	1	BSU_08000	yfjQ	monocistronic	3.83475	4.01845	3.80979	4.06235	-	-
BSGatlas-operon-447	2	BSU_08010, BSU_08020	yfjP, yfjO	polycistronic	5.36247	4.48368	4.45985	3.65188	-	-
BSGatlas-operon-448	1	BSU_08029	yfzA	monocistronic	5.42635	7.26622	3.61525	4.18337	-	-
BSGatlas-operon-449	1	BSU_08030	yfjN	monocistronic	1.93864	3.9106	1.28197	3.42512	-	-
BSGatlas-operon-450	2	BSU_08040, BSU_08050	yfjM, yfjL	polycistronic	4.1414	3.57903	3.10432	3.57463	-	-
BSGatlas-operon-451	4	BSU_08060, BSU_08070, BSU_08080, BSU_08090	acoA, acoB, acoC, acoL	polycistronic	4.76049	3.08139	2.76998	7.49575	-	-
BSGatlas-operon-452	2	BSU_08100, BSU_08110	acoR, sspH	polycistronic	6.69797	6.31368	4.91432	5.4236	-	-
BSGatlas-operon-453	6	BSU_08120, BSU_08130, BSU_08140, BSU_08150, BSU_08160, BSU_08170	yfjF, yfjE, yfjD, yfjC, yfjB, yfjA	polycistronic	2.53652	4.81043	2.85437	4.57672	-	-
BSGatlas-operon-454	1	new_887222_887809	S283	monocistronic	0.17309	1.19466	0.619758	0	-	-
BSGatlas-operon-455	3	BSU_08180, BSU_08190, BSU_08200	malA, glvR, malP	polycistronic	4.83061	5.58643	5.25391	5.21093	-	-
BSGatlas-operon-456	2	BSU_08210, BSU_08220	yfiB, yfiC	polycistronic	4.07367	3.97421	4.59924	2.78252	-	-
BSGatlas-operon-457	2	BSU_08230, BSU_08240	catD, catE	polycistronic	0.98412	2.03384	0.200239	0.804273	-	-
BSGatlas-operon-458	1	BSU_08250	yfiF	monocistronic	1.74635	1.56456	0.43625	1.04875	-	-
BSGatlas-operon-459	3	BSU_08260, BSU_08270, BSU_08280	yfiG, yfiH, yfiI	polycistronic	3.62342	3.36666	2.62086	2.60675	-	-
BSGatlas-operon-460	2	BSU_08300, BSU_08290	lnrK, lnrJ	polycistronic	4.11149	3.88936	3.6129	3.86488	-	-
BSGatlas-operon-461	3	BSU_08310, BSU_08320, BSU_08330	lnrL, lnrM, lnrN	polycistronic	0.202331	0.113705	0	0.185965	-	-
BSGatlas-operon-462	1	BSU_08340	padR	monocistronic	5.09552	4.80483	3.24876	3.1093	-	-
BSGatlas-operon-463	1	BSU_08350	lipB	monocistronic	2.92261	2.38505	1.29962	3.33088	-	-
BSGatlas-operon-464	1	BSU_08360	yfiQ	monocistronic	1.16922	1.49682	1.76622	3.32903	-	-
BSGatlas-operon-465	1	new_911330_911718_c	S286	monocistronic	1.34516	1.63237	2.00731	0.930659	-	-
BSGatlas-operon-466	2	BSU_08370, BSU_08380	yfiR, yfiS	polycistronic	3.69304	3.7485	2.56268	3.38995	-	-
BSGatlas-operon-467	1	BSU_08390	bstA	monocistronic	5.08532	4.9057	4.88637	4.39398	-	-
BSGatlas-operon-468	1	BSU_08400	yfiU	monocistronic	0.37187	0.893042	0.18349	0.391695	-	-
BSGatlas-operon-469	1	BSU_08410	yfiV	monocistronic	4.05328	4.08384	3.70935	3.89828	-	-
BSGatlas-operon-470	1	BSU_08425	mprF	monocistronic	3.94194	4.13955	3.67883	3.38344	-	-
BSGatlas-operon-471	1	BSU_08440	yfiY	monocistronic	8.95849	6.23426	7.4782	8.62019	-	-
BSGatlas-operon-472	2	BSU_08450, BSU_08460	yfiZ, yfhA	polycistronic	4.65332	3.80918	3.82344	4.38536	-	-
BSGatlas-operon-473	2	BSU_08470, BSU_08480	yfhB, yfhC	polycistronic	5.99954	5.52933	4.11802	6.13406	-	-
BSGatlas-operon-474	3	BSU_08490, BSU_08500, BSU_08510	yfhD, yfhE, yfhF	polycistronic	3.65963	2.19903	3.60548	2.8662	-	-
BSGatlas-operon-475	2	BSU_08520, BSU_08530	recX, yfhH	polycistronic	5.13884	5.05409	4.88715	5.19273	-	-
BSGatlas-operon-476	1	BSU_08540	yfhI	monocistronic	1.08068	1.14673	0.771813	1.46309	-	-
BSGatlas-operon-477	1	BSU_08550	sspK	monocistronic	1.76219	0.956451	0.500047	0.204007	-	-
BSGatlas-operon-478	1	BSU_08560	yfhJ	monocistronic	6.68505	6.59366	6.73157	5.23254	-	-
BSGatlas-operon-479	3	BSU_08570, BSU_08580, BSU_08590	yfhK, yfhL, yfhM	polycistronic	6.88862	7.77387	7.12316	7.01566	-	-
BSGatlas-operon-480	2	BSU_08600, BSU_08610	csbB, yfhO	polycistronic	6.51684	5.16815	7.94761	5.99598	-	-
BSGatlas-operon-481	1	BSU_08620	yfhP	monocistronic	5.54159	5.17214	5.14577	4.98463	-	-
BSGatlas-operon-482	3	BSU_08630, BSU_08650, BSU_08660	mutY, fabL, sspE	polycistronic	7.07401	4.87552	5.35677	4.74818	cleavage	-
BSGatlas-operon-483	1	BSU_08640	yfhS	monocistronic	0.270451	0	0	0	-	-
BSGatlas-operon-484	1	BSU_08670	ygaB	monocistronic	3.17563	5.17959	0.259786	3.02916	-	-
BSGatlas-operon-485	2	BSU_08680, BSU_08690	ygaC, ygaD	polycistronic	5.86324	6.1424	4.95472	4.77217	-	-
BSGatlas-operon-486	1	BSU_08700	ygaE	monocistronic	4.48515	3.59314	5.11529	4.14085	-	-
BSGatlas-operon-487	1	BSU_08710	gsaB	monocistronic	4.85195	4.77184	4.63969	5.25498	-	-
BSGatlas-operon-488	2	BSU_08720, BSU_08730	ygaF, perR	polycistronic	6.99712	8.03122	8.01976	6.53737	-	-
BSGatlas-operon-489	1	BSU_08740	ygzB	monocistronic	7.22614	7.36914	6.29546	7.29051	-	-
BSGatlas-operon-490	20	BSU_08750, BSU_rRNA_22, BSU_rRNA_17, BSU_rRNA_18, BSU_tRNA_29, BSU_tRNA_30, BSU_tRNA_31, BSU_tRNA_32, BSU_tRNA_33, BSU_tRNA_34, BSU_tRNA_35, BSU_tRNA_36, BSU_tRNA_37, BSU_tRNA_38, BSU_tRNA_39, BSU_tRNA_40, BSU_tRNA_41, BSU_tRNA_42, BSU_tRNA_43, BSU_tRNA_44	ygxA, rrnD-16S, rrnD-23S, rrnD-5S, trnD-Asn, trnD-Ser, trnD-Glu, trnD-Val, trnD-Met, trnD-Asp, trnD-Phe, trnD-Thr, trnD-Tyr, trnD-Trp, trnD-His, trnD-Gln, trnD-Gly, trnD-Cys, trnD-Leu1, trnD-Leu2	polycistronic	13.7177	13.0242	13.9584	14.4052	cleavage	cleavage
BSGatlas-operon-491	1	Bacillaceae-1	Bacillaceae-1	monocistronic	0	0	0	0	-	-
BSGatlas-operon-492	1	BSU_08760	spo0M	monocistronic	7.88786	9.77674	7.84676	7.76971	cleavage	-
BSGatlas-operon-493	1	BSU_08770	ygzA	monocistronic	1.71278	2.38927	1.09947	2.17239	-	-
BSGatlas-operon-494	1	BSU_08779	ygzC	monocistronic	0.990368	1.96279	1.09921	2.05522	-	-
BSGatlas-operon-495	1	BSU_08780	ygaJ	monocistronic	3.4891	3.21868	2.63147	2.88025	-	-
BSGatlas-operon-496	1	BSU_misc_RNA_11	Thi-box	monocistronic	12.4409	11.1782	11.3038	13.9082	-	-
BSGatlas-operon-497	1	BSU_08790	thiC	monocistronic	7.61741	7.20798	9.64923	11.8014	-	-
BSGatlas-operon-498	1	BSU_08800	ygaK	monocistronic	0.502023	0.27424	0.108773	0.343185	-	-
BSGatlas-operon-499	1	BSU_08810	senS	monocistronic	0.149859	0.410941	0.28401	0	-	-
BSGatlas-operon-500	1	BSU_08820	katA	monocistronic	3.53866	8.33322	7.31344	4.22908	-	-
BSGatlas-operon-501	1	new_961009_961338	S309	monocistronic	0.261834	0	0	0.350889	-	-
BSGatlas-operon-502	5	BSU_08830, BSU_08840, BSU_08850, BSU_08860, BSU_08870	ssuB, ssuA, ssuC, ssuD, ygaN	polycistronic	4.63419	3.13438	1.41803	2.28068	-	-
BSGatlas-operon-503	1	BSU_08880	rpsNB	monocistronic	1.13761	4.07023	1.63264	0.65333	-	-
BSGatlas-operon-504	2	BSU_08890, BSU_08899	ygaO, ygzD	polycistronic	5.75445	5.94778	4.42364	5.37992	-	-
BSGatlas-operon-505	1	BSU_tRNA_82	trnSL-Gly1	monocistronic	14.4244	12.7509	14.9508	14.3683	-	-
BSGatlas-operon-506	1	BSU_08900	yhzB	monocistronic	3.65195	3.42184	3.50127	2.73838	-	-
BSGatlas-operon-507	1	BSU_08910	queG	monocistronic	1.13398	1.5212	1.15106	1.27142	-	-
BSGatlas-operon-508	2	BSU_08920, BSU_08930	yhbB, cspR	polycistronic	3.57564	2.76437	3.49756	4.44669	-	-
BSGatlas-operon-509	3	BSU_08940, BSU_08950, BSU_08960	yhbD, yhbE, yhbF	polycistronic	4.09652	4.98075	3.84052	2.9536	-	-
BSGatlas-operon-510	1	new_972833_973008_c	S313	monocistronic	11.5229	11.0779	9.63496	9.73854	-	-
BSGatlas-operon-511	1	BSU_08970	prkA	monocistronic	0.714463	0.921695	0.411631	0.823035	-	-
BSGatlas-operon-512	1	BSU_08980	yhbH	monocistronic	2.39432	1.6738	2.81393	2.21427	-	-
BSGatlas-operon-513	11	BSU_08990, BSU_09000, BSU_09010, BSU_09020, BSU_09030, BSU_09040, BSU_09050, BSU_09060, BSU_09070, BSU_09080, BSU_09090	yhbI, yhbJ, yhcA, yhcB, yhcC, yhcD, yhcE, yhcF, yhcG, yhcH, yhcI	polycistronic	2.55956	2.27166	3.61515	2.58366	-	-
BSGatlas-operon-514	2	cspA, BSU_09100	cspA, cspB	polycistronic	12.6261	13.3154	10.9985	11.8033	-	cleavage
BSGatlas-operon-515	1	BSU_09110	yhcJ	monocistronic	5.41375	4.80943	3.42054	3.80006	-	-
BSGatlas-operon-516	1	BSU_09120	dgcK	monocistronic	3.30494	2.46023	3.61746	3.84332	-	-
BSGatlas-operon-517	1	BSU_09130	tcyP	monocistronic	3.90858	3.00266	4.51639	3.64202	-	-
BSGatlas-operon-518	1	BSU_09140	yhcM	monocistronic	4.66867	3.89916	4.88008	4.5173	-	-
BSGatlas-operon-519	1	BSU_09150	yhcN	monocistronic	3.57414	2.50991	2.45572	2.88821	-	-
BSGatlas-operon-520	1	BSU_09165	yhcO	monocistronic	2.1022	0.748622	0.350402	0.14982	-	-
BSGatlas-operon-521	1	BSU_09180	yhcQ	monocistronic	3.0231	2.34147	1.35918	1.81476	-	-
BSGatlas-operon-522	2	BSU_09190, BSU_09200	yhcR, yhcS	polycistronic	4.42454	6.10587	3.30718	3.64018	-	-
BSGatlas-operon-523	1	BSU_09210	yhcT	monocistronic	1.69306	1.41688	1.35636	1.39282	-	-
BSGatlas-operon-524	1	BSU_09220	yhcU	monocistronic	5.45431	4.47255	5.27025	4.10833	-	-
BSGatlas-operon-525	1	BSU_09230	yhcV	monocistronic	4.70676	2.1996	2.08141	2.52807	-	-
BSGatlas-operon-526	2	BSU_09240, BSU_09250	yhcW, yhcX	polycistronic	4.56875	3.65571	4.78437	3.89331	-	-
BSGatlas-operon-527	2	BSU_09260, BSU_09270	yhxA, glpP	polycistronic	6.3758	5.62479	5.73606	6.0379	-	-
BSGatlas-operon-528	2	BSU_09280, BSU_09290	glpF, glpK	polycistronic	4.72806	4.22127	5.75386	5.16763	cleavage	cleavage
BSGatlas-operon-529	1	BSU_09300	glpD	monocistronic	2.7677	2.55627	4.58899	2.75356	-	-
BSGatlas-operon-530	1	BSU_09310	pgcA	monocistronic	7.36069	6.40955	7.63018	6.00409	-	-
BSGatlas-operon-531	3	BSU_09320, BSU_09330, BSU_09340	yhcY, yhcZ, yhdA	polycistronic	4.59874	4.74111	3.71484	4.09454	-	-
BSGatlas-operon-532	1	BSU_09350	yhdB	monocistronic	1.48975	1.58576	0	0.312056	-	-
BSGatlas-operon-533	1	BSU_09360	yhdC	monocistronic	2.09156	2.04106	1.79751	1.86919	-	-
BSGatlas-operon-534	1	BSU_09370	lytF	monocistronic	6.21903	6.38983	2.74378	5.04895	-	-
BSGatlas-operon-535	1	BSU_09380	nsrR	monocistronic	5.85564	7.2725	4.11517	6.06351	-	cleavage
BSGatlas-operon-536	1	new_1013861_1013971	S326	monocistronic	1.35953	1.45978	0	0.756196	-	-
BSGatlas-operon-537	1	BSU_09390	ygxB	monocistronic	3.55336	2.73359	2.1685	1.83123	-	-
BSGatlas-operon-538	1	BSU_09400	spoVR	monocistronic	1.5204	0.855846	1.01958	1.14873	-	-
BSGatlas-operon-539	1	BSU_09410	phoA	monocistronic	2.54545	4.95469	1.18754	2.01597	-	-
BSGatlas-operon-541	1	BSU_09420	lytE	monocistronic	7.22561	4.91349	5.0752	8.46068	-	-
BSGatlas-operon-542	1	BSU_09430	citR	monocistronic	2.06516	1.98531	0.3733	1.5049	-	-
BSGatlas-operon-543	2	BSU_09440, BSU_09450	citA, yhdF	polycistronic	5.21268	4.179	5.06295	3.96214	-	-
BSGatlas-operon-544	1	BSU_09460	bcaP	monocistronic	4.84583	5.45536	1.03068	2.91839	-	-
BSGatlas-operon-545	1	BSU_09470	yhdH	monocistronic	2.82488	3.1451	3.94285	3.70802	-	-
BSGatlas-operon-546	1	BSU_09480	yhdI	monocistronic	1.29071	1.81062	1.38275	2.68776	-	-
BSGatlas-operon-547	1	BSU_09490	yhdJ	monocistronic	4.8945	3.886	2.70833	3.7534	-	-
BSGatlas-operon-548	3	BSU_09500, BSU_09510, BSU_09520	yhdK, yhdL, sigM	polycistronic	4.5486	5.55253	4.06736	4.24107	-	-
BSGatlas-operon-549	2	BSU_09530, BSU_09540	yhdN, plsC	polycistronic	7.27502	6.71882	5.67507	6.642	-	-
BSGatlas-operon-550	2	BSU_09550, BSU_09560	mpfA, yhdQ	polycistronic	6.54649	7.7593	5.02924	6.06967	-	cleavage
BSGatlas-operon-551	1	BSU_09570	yhdR	monocistronic	4.7462	4.41141	1.89617	3.89915	-	-
BSGatlas-operon-552	1	BSU_09590	yhdT	monocistronic	7.43325	7.36103	5.02367	7.03741	-	-
BSGatlas-operon-553	3	BSU_09600, BSU_09610, BSU_09620	fluC, yhdV, yhdW	polycistronic	3.25917	5.22227	1.43265	3.70119	-	-
BSGatlas-operon-554	1	BSU_09630	yhdX	monocistronic	9.10507	9.85994	9.80924	11.1237	-	-
BSGatlas-operon-555	1	BSU_09640	yhdY	monocistronic	4.24884	3.45974	5.06326	7.62747	-	-
BSGatlas-operon-556	1	BSU_09650	srtN	monocistronic	4.25471	4.66254	4.03373	5.22496	-	-
BSGatlas-operon-557	1	BSU_09660	yheN	monocistronic	6.69863	7.60733	5.63117	7.20734	cleavage	cleavage
BSGatlas-operon-558	1	BSU_09670	dat	monocistronic	7.41126	9.12492	4.30573	6.48663	-	-
BSGatlas-operon-559	1	BSU_09680	nhaC	monocistronic	0.855344	0.340199	1.1018	1.34266	-	-
BSGatlas-operon-560	1	BSU_09690	nhaX	monocistronic	6.08603	6.21561	6.69302	6.73707	-	-
BSGatlas-operon-561	3	BSU_09700, BSU_09710, BSU_09720	bmrB, bmrC, bmrD	polycistronic	5.4981	8.09089	2.43947	3.80043	-	-
BSGatlas-operon-562	1	BmrCD leader	BmrCD leader	monocistronic	0	0	0	0	-	-
BSGatlas-operon-563	2	BSU_09730, BSU_09740	yheG, yheF	polycistronic	5.45169	4.211	5.69251	4.94034	-	-
BSGatlas-operon-564	1	BSU_09750	sspB	monocistronic	2.36177	1.45836	0.241936	2.12896	-	-
BSGatlas-operon-565	1	BSU_09760	yheE	monocistronic	4.18242	4.6368	4.49094	5.05537	-	-
BSGatlas-operon-566	2	BSU_09770, BSU_09780	yheD, yheC	polycistronic	0.685615	0.686386	0.200324	0.428138	-	-
BSGatlas-operon-567	2	BSU_09790, BSU_09800	yheB, yheA	polycistronic	6.64621	4.94632	6.60308	5.16961	-	-
BSGatlas-operon-568	1	BSU_09810	yhaZ	monocistronic	3.20398	3.40552	1.85438	2.88665	-	-
BSGatlas-operon-569	1	new_1056384_1056537	rosA	monocistronic	13.0409	13.5204	14.0184	12.4306	-	-
BSGatlas-operon-570	1	BSU_09830	yhaX	monocistronic	2.29006	3.34226	3.88727	4.27813	-	-
BSGatlas-operon-571	1	BSU_09840	hemZ	monocistronic	2.95373	2.0816	3.44597	2.65542	-	-
BSGatlas-operon-572	3	BSU_09850, BSU_09860, BSU_09870	khtU, khtT, khtS	polycistronic	6.47156	7.23689	5.40188	4.65146	-	-
BSGatlas-operon-573	1	BSU_09880	yhaR	monocistronic	3.79084	5.0923	1.63295	4.37342	-	-
BSGatlas-operon-574	1	BSU_09889	yhzD	monocistronic	4.86646	6.455	2.29538	3.80965	-	-
BSGatlas-operon-575	2	BSU_09890, BSU_09900	yhaQ, yhaP	polycistronic	4.46137	4.13367	4.96787	3.93267	-	-
BSGatlas-operon-576	3	BSU_09910, BSU_09920, BSU_09930	yhaO, sbcE, yhaM	polycistronic	5.70588	4.75574	5.85853	5.20106	-	-
BSGatlas-operon-577	1	BSU_09940	yhaL	monocistronic	4.05475	3.73571	4.57735	5.28259	-	-
BSGatlas-operon-578	1	BSU_09950	prsA	monocistronic	8.6529	8.74348	7.4291	8.33491	cleavage	cleavage
BSGatlas-operon-579	2	BSU_09958, BSU_09959	sscA, sscB	polycistronic	5.6032	4.04816	0.80269	0.591648	-	-
BSGatlas-operon-580	1	new_1071709_1071971_c	S348	monocistronic	5.64343	5.59361	5.30464	5.32503	-	-
BSGatlas-operon-581	1	BSU_09965	yhaJ	monocistronic	4.48567	4.53297	3.89701	4.53245	-	-
BSGatlas-operon-582	1	BSU_09980	yhaI	monocistronic	8.05345	7.45394	9.01382	8.17359	-	cleavage
BSGatlas-operon-583	1	BSU_09990	scoC	monocistronic	7.81953	7.96803	5.14505	6.53565	-	-
BSGatlas-operon-584	1	BSU_10009	yhzF	monocistronic	0.162775	2.14277	0	0.606672	-	-
BSGatlas-operon-585	1	BSU_10000	yhaH	monocistronic	7.33713	8.76369	6.03116	6.7792	cleavage	-
BSGatlas-operon-586	2	BSU_10010, BSU_10020	trpP, serC	polycistronic	7.62821	6.71446	7.0872	8.05605	-	-
BSGatlas-operon-587	1	BSU_10030	hit	monocistronic	6.9069	6.6087	6.00477	6.86023	-	-
BSGatlas-operon-588	1	new_1077024_1077320_c	S357	monocistronic	10.9309	7.68552	6.53998	7.40625	cleavage	-
BSGatlas-operon-589	3	BSU_10040, BSU_10050, BSU_10060	ecsA, ecsB, ecsC	polycistronic	5.26764	5.28831	4.85974	4.59353	-	-
BSGatlas-operon-590	2	BSU_10070, BSU_10080	sndC, yhfA	polycistronic	3.8426	5.33868	0.992937	2.36028	-	-
BSGatlas-operon-591	1	BSU_10100	hmoB	monocistronic	4.70711	5.81569	3.39289	5.69204	-	-
BSGatlas-operon-592	1	BSU_10110	pbpF	monocistronic	3.24501	2.70118	3.26906	2.34454	-	-
BSGatlas-operon-593	3	BSU_10120, BSU_10130, BSU_10140	hemE, hemH, hemY	polycistronic	3.91857	5.27776	3.94689	4.24383	-	-
BSGatlas-operon-594	2	BSU_10150, BSU_10160	yhgD, yhgE	polycistronic	4.63443	3.79167	3.22661	3.29956	-	-
BSGatlas-operon-595	1	BSU_10170	fabHB	monocistronic	2.14841	1.36719	0.511102	1.78409	-	-
BSGatlas-operon-596	1	BSU_10180	yhfC	monocistronic	3.94451	4.09158	2.48394	3.14127	-	-
BSGatlas-operon-597	1	new_1094366_1094987_c	S359	monocistronic	6.33004	5.25842	0	0.560811	-	-
BSGatlas-operon-598	2	BSU_10200, BSU_10210	yhfE, yhfF	polycistronic	4.74821	5.32674	4.77713	5.01695	-	-
BSGatlas-operon-599	1	BSU_10220	gltT	monocistronic	5.79979	7.98756	3.50517	6.3628	-	cleavage
BSGatlas-operon-600	1	BSU_10230	yhfH	monocistronic	9.92075	12.1324	8.37885	11.3799	-	-
BSGatlas-operon-601	3	BSU_10240, BSU_10250, BSU_10260	yhfI, lplJ, yhfK	polycistronic	7.0609	6.06795	7.38081	5.66435	-	-
BSGatlas-operon-602	1	BSU_10270	lcfB	monocistronic	3.0601	3.1679	3.97524	3.8143	-	-
BSGatlas-operon-603	1	BSU_10280	yhfM	monocistronic	1.62205	1.69149	3.06786	2.8974	-	-
BSGatlas-operon-604	1	BSU_10290	yhfN	monocistronic	2.74418	2.71328	2.52815	2.06966	-	-
BSGatlas-operon-605	1	BSU_10300	aprE	monocistronic	2.69168	6.07387	0.634206	2.30282	-	-
BSGatlas-operon-606	3	BSU_10310, BSU_10320, BSU_10330	yhfO, yhfP, yhfQ	polycistronic	6.99245	5.5182	6.45075	7.36361	-	-
BSGatlas-operon-607	4	BSU_10340, BSU_10350, BSU_10360, BSU_10370	yhfR, yhfS, yhfT, yhfU	polycistronic	3.09191	2.85805	2.89224	2.9248	-	-
BSGatlas-operon-608	1	BSU_10380	hemAT	monocistronic	5.21723	6.04621	1.62191	5.19265	-	-
BSGatlas-operon-609	1	BSU_10390	yhfW	monocistronic	0.0715053	0.148867	0.217878	0.0771204	-	-
BSGatlas-operon-610	1	BSU_10400	yhxC	monocistronic	0.567495	0.517366	0.271142	0.908168	-	-
BSGatlas-operon-611	1	BSU_10410	yhzC	monocistronic	10.9422	11.7546	6.76745	10.2817	-	-
BSGatlas-operon-612	1	BSU_10420	comK	monocistronic	4.19594	4.1633	1.21978	3.10532	-	-
BSGatlas-operon-613	1	BSU_10430	yhxD	monocistronic	3.22162	3.20117	1.97416	2.72804	-	-
BSGatlas-operon-615	1	BSU_10440	yhjA	monocistronic	7.42638	6.14023	6.38586	7.19616	-	-
BSGatlas-operon-616	2	BSU_10450, BSU_10460	yhjB, yhjC	polycistronic	1.33177	4.20989	0.114816	1.05646	-	-
BSGatlas-operon-617	1	BSU_10470	yhjD	monocistronic	0.984735	0.848497	0.63282	2.2422	-	-
BSGatlas-operon-618	2	BSU_10480, BSU_10490	yhjE, sipV	polycistronic	4.04295	5.24179	3.7627	3.90951	-	-
BSGatlas-operon-619	2	BSU_10500, BSU_10510	yhjG, yhjH	polycistronic	2.6411	2.3275	2.02296	1.51452	-	-
BSGatlas-operon-620	4	BSU_10520, BSU_10530, BSU_10540, BSU_10550	glcP, ntdC, ntdB, ntdA	polycistronic	2.83931	2.60176	2.83946	2.0068	cleavage	-
BSGatlas-operon-621	1	new_1125843_1126369	S372	monocistronic	0.930258	1.05892	0.184935	0.691616	-	-
BSGatlas-operon-622	1	BSU_10560	ntdR	monocistronic	2.5106	4.54249	1.55565	1.78952	-	-
BSGatlas-operon-623	1	BSU_10570	yhjN	monocistronic	5.33251	3.15282	2.53867	4.15525	-	-
BSGatlas-operon-624	1	BSU_10590	yhjP	monocistronic	2.7386	2.31866	3.13463	2.16374	-	-
BSGatlas-operon-625	2	BSU_10600, BSU_10610	yhjQ, yhjR	polycistronic	0.343025	0.56721	0.157591	0.454131	-	-
BSGatlas-operon-626	5	BSU_10620, BSU_10630, BSU_10640, BSU_10650, BSU_10660	addB, addA, sbcD, sbcC, hlpB	polycistronic	4.45568	4.86937	4.99923	3.72302	-	-
BSGatlas-operon-627	6	BSU_10670, BSU_10680, BSU_10690, BSU_10700, BSU_10710, BSU_10720	gerPF, gerPE, gerPD, gerPC, gerPB, gerPA	polycistronic	0.741099	2.7445	0.199028	0.489571	-	-
BSGatlas-operon-628	1	new_1150464_1151119	S381	monocistronic	8.12413	6.64865	6.56098	5.84616	cleavage	-
BSGatlas-operon-629	2	BSU_10730, BSU_10740	yisI, yisJ	polycistronic	2.5921	4.99851	1.67016	1.85269	-	-
BSGatlas-operon-630	2	BSU_10750, BSU_10760	yisK, yisL	polycistronic	7.23123	7.6988	5.56329	7.85759	-	-
BSGatlas-operon-631	1	BSU_10770	wprA	monocistronic	7.8771	8.51222	5.09977	6.99593	-	-
BSGatlas-operon-632	1	BSU_10780	yisN	monocistronic	0.661477	0.358257	0.674972	0.430885	-	-
BSGatlas-operon-633	1	BSU_10790	asnO	monocistronic	0.326071	0.364523	0	0.128305	-	-
BSGatlas-operon-634	1	BSU_10800	bstH	monocistronic	3.63611	4.21455	2.64998	3.0569	-	-
BSGatlas-operon-635	1	BSU_10810	yisP	monocistronic	4.06684	2.95057	3.11156	3.69517	-	-
BSGatlas-operon-636	1	BSU_10820	yisQ	monocistronic	0.0788789	0.111765	0.0798657	0.215869	-	-
BSGatlas-operon-637	2	BSU_10830, BSU_10840	yisR, iolQ	polycistronic	2.39763	2.82702	2.31097	3.50861	-	-
BSGatlas-operon-638	1	BSU_10850	iolX	monocistronic	2.65197	5.87946	1.48167	2.50876	-	-
BSGatlas-operon-639	1	BSU_10860	bstC	monocistronic	5.11711	6.71093	2.68597	5.80895	-	-
BSGatlas-operon-640	1	BSU_10880	yisV	monocistronic	1.51032	2.11643	0.904684	0.914125	-	-
BSGatlas-operon-641	1	BSU_10890	yisX	monocistronic	3.94954	4.10786	2.5926	2.80183	-	-
BSGatlas-operon-642	1	BSU_10900	yisY	monocistronic	1.07912	1.46571	0	0.986149	-	-
BSGatlas-operon-643	3	BSU_10910, BSU_10920, BSU_10930	yisZ, yitA, yitB	polycistronic	0.67249	0.112743	0	0.373785	-	-
BSGatlas-operon-644	2	BSU_10940, BSU_10950	yitC, yitD	polycistronic	0.685434	0.613464	0.254266	0.15535	-	-
BSGatlas-operon-645	1	BSU_10960	yitE	monocistronic	0.252523	0.255587	0	0	-	-
BSGatlas-operon-646	2	BSU_10970, BSU_10980	yitF, yitG	polycistronic	1.18636	0.757713	0.462609	0.985917	-	-
BSGatlas-operon-647	2	BSU_10990, BSU_11000	yitH, yitI	polycistronic	6.84494	4.97267	5.41654	4.79057	-	-
BSGatlas-operon-648	1	BSU_11010	yitJ	monocistronic	8.42528	9.77264	5.97968	9.10267	-	-
BSGatlas-operon-649	1	BSU_misc_RNA_12	SAM_mswK	monocistronic	0	0	0	0	-	-
BSGatlas-operon-650	1	BSU_11020	yitK	monocistronic	5.73931	5.51448	4.20883	5.4328	-	-
BSGatlas-operon-651	1	BSU_11030	yitL	monocistronic	6.08754	5.11017	6.31814	5.97973	-	-
BSGatlas-operon-2320	3	BSU_11040, BSU_11055, BSU_11070	yitM, yitO, yitP	polycistronic	0.69212	3.95744	0.409257	0.786754	-	-
BSGatlas-operon-654	3	BSU_11079, BSU_11080, BSU_11090	yizB, yitQ, yitR	polycistronic	3.02034	4.62818	2.5882	3.4818	-	-
BSGatlas-operon-655	1	BSU_11100	nprB	monocistronic	1.63641	3.79535	1.09373	1.83556	-	-
BSGatlas-operon-656	1	BSU_11110	yitS	monocistronic	4.71961	5.34006	3.98158	3.65746	-	-
BSGatlas-operon-657	2	BSU_11120, BSU_11130	yitT, ipi	polycistronic	5.48309	5.73088	6.36605	5.38031	-	-
BSGatlas-operon-658	2	BSU_11139, BSU_11140	yizC, yitU	polycistronic	7.88517	6.72965	7.86006	6.49271	cleavage	-
BSGatlas-operon-659	2	BSU_11150, BSU_11160	yitV, yitW	polycistronic	7.05929	6.33091	6.8949	5.61376	-	-
BSGatlas-operon-660	1	BSU_11180	yitZ	monocistronic	4.18186	4.14268	3.42031	3.47756	-	-
BSGatlas-operon-661	7	BSU_11190, BSU_11200, BSU_11210, BSU_11220, BSU_11230, BSU_11240, BSU_11250	argC, argJ, argB, argD, carA, carB, argF	polycistronic	1.8866	10.0948	2.2636	1.43417	-	-
BSGatlas-operon-663	1	BSU_11260	yjzC	monocistronic	0.977734	4.03719	1.03622	0.707391	-	-
BSGatlas-operon-662	1	BSU_11270	yjzD	monocistronic	11.1656	10.2342	10.4613	10.1864	-	-
BSGatlas-operon-664	4	BSU_11280, BSU_11290, BSU_11300, BSU_11310	yjaU, yjaV, med, comZ	polycistronic	5.89347	4.54551	5.83479	4.57601	-	-
BSGatlas-operon-665	1	new_1205658_1206260_c	S400	monocistronic	1.07773	0.817019	0.558434	0.958701	-	-
BSGatlas-operon-666	1	BSU_11320	yjzB	monocistronic	1.86407	1.44254	1.24536	1.15935	-	-
BSGatlas-operon-667	2	BSU_11330, BSU_11340	fabHA, fabF	polycistronic	5.84843	6.57918	6.01617	6.56954	-	-
BSGatlas-operon-668	1	BSU_11350	yjaZ	monocistronic	2.34659	1.74912	0.631495	0.969814	-	-
BSGatlas-operon-669	6	BSU_11360, BSU_11370, BSU_11381, BSU_11382, BSU_11390, BSU_11400	appD, appF, appA/1, appA/2, appB, appC	polycistronic	4.91936	9.169	2.0392	4.79208	-	-
BSGatlas-operon-670	1	BSU_11410	yjbA	monocistronic	2.43342	5.18821	0.308724	1.53216	-	-
BSGatlas-operon-671	1	BSU_11420	trpS	monocistronic	6.05448	4.34042	3.91544	5.51482	-	-
BSGatlas-operon-672	1	BSU_misc_RNA_13	T-box_tboWA	monocistronic	0	0	0	0	cleavage	cleavage
BSGatlas-operon-674	5	BSU_11430, BSU_11440, BSU_11450, BSU_11460, BSU_11470	oppA, oppB, oppC, oppD, oppF	polycistronic	7.91098	8.86078	4.35812	7.80678	-	-
BSGatlas-operon-675	1	BSU_11480	yjbB	monocistronic	2.27067	2.19764	0.666283	1.35544	-	-
BSGatlas-operon-676	2	BSU_11490, BSU_11500	yjbC, spx	polycistronic	10.0869	10.1801	11.1172	10.0962	cleavage	cleavage
BSGatlas-operon-677	1	BSU_11510	yjbE	monocistronic	0.901559	0.424412	0.733258	0.366878	-	-
BSGatlas-operon-678	1	BSU_11515	BSGatlas-gene-1369	monocistronic	9.36372	9.15623	9.53037	9.29576	-	-
BSGatlas-operon-679	1	BSU_11520	mecA	monocistronic	8.48306	8.86354	9.02312	8.99063	-	-
BSGatlas-operon-680	2	BSU_11530, BSU_11540	coiA, pepF	polycistronic	5.40277	5.18265	4.88645	4.93477	-	-
BSGatlas-operon-681	1	BSU_11549	yizD	monocistronic	0	0.375493	0	0.398431	-	-
BSGatlas-operon-682	1	BSU_misc_RNA_67	roxS	monocistronic	11.7759	13.0141	13.8966	11.9282	-	-
BSGatlas-operon-683	2	BSU_11550, BSU_11560	yjbH, yjbI	polycistronic	6.4455	6.38608	6.62787	5.36653	-	-
BSGatlas-operon-684	1	new_1233877_1235778	S416	monocistronic	0.349907	0.631675	0.160728	0.0838203	-	-
BSGatlas-operon-685	2	BSU_11570, BSU_11580	cwlQ, yjbK	polycistronic	8.69439	9.19443	5.95305	7.07907	-	-
BSGatlas-operon-686	4	BSU_11590, BSU_11600, BSU_11610, BSU_11620	yjbL, sasB, nadF, yjbO	polycistronic	6.11484	4.87823	6.58263	5.44945	-	-
BSGatlas-operon-687	1	BSU_11630	prpE	monocistronic	2.7252	2.85107	2.66077	2.81631	-	-
BSGatlas-operon-688	1	BSU_11640	cpaA	monocistronic	1.50461	1.9539	1.98543	0.659859	-	-
BSGatlas-operon-689	7	BSU_11650, BSU_11660, BSU_11670, BSU_11680, BSU_11690, BSU_11700, BSU_11710	tenA, tenI, thiO, thiS, thiG, thiF, thiD	polycistronic	6.64296	6.78922	6.23321	5.61975	cleavage	cleavage
BSGatlas-operon-690	1	BSU_misc_RNA_14	TPP_tswA	monocistronic	0	0	0	0	-	-
BSGatlas-operon-691	1	BSU_11720	fabI	monocistronic	7.46016	7.02277	7.72041	7.30525	-	-
BSGatlas-operon-692	1	BSU_11730	cotO	monocistronic	1.83074	1.08562	1.26168	2.51522	-	-
BSGatlas-operon-693	2	BSU_11740, BSU_11750	cotZ, cotY	polycistronic	2.9073	0.537535	0.32868	0.509161	-	-
BSGatlas-operon-694	1	BSU_11790	yjcA	monocistronic	0.537872	0.409704	0.13454	0.523865	-	-
BSGatlas-operon-695	3	BSU_11760, BSU_11770, BSU_11780	cotX, cotW, cotV	polycistronic	4.24737	1.69398	0	0.341572	-	-
BSGatlas-operon-696	1	BSU_11798	BSGatlas-gene-1403	monocistronic	0	0	0	0	-	-
BSGatlas-operon-697	1	new_1252566_1252752	S423	monocistronic	5.16947	2.70119	0.485267	2.12268	-	-
BSGatlas-operon-698	4	BSU_11799, BSU_11800, BSU_11809, BSU_11810	yjzK, yjcB, yjcZ, spoVIF	polycistronic	5.2555	4.22565	0.93203	1.41279	-	-
BSGatlas-operon-699	1	BSU_11820	yjcD	monocistronic	1.75307	1.75592	2.22813	2.13077	-	-
BSGatlas-operon-700	1	BSU_11839	yjzE	monocistronic	8.87598	7.2782	10.0497	8.66882	-	-
BSGatlas-operon-701	3	BSU_11840, BSU_11850, BSU_11860	yjcF, yjcG, yjcH	polycistronic	7.74748	8.32825	5.95638	7.294	-	-
BSGatlas-operon-702	2	BSU_11870, BSU_11880	metI, metC	polycistronic	7.08142	8.55748	2.51543	7.12935	-	-
BSGatlas-operon-703	1	BSU_misc_RNA_15	SAM_mswA	monocistronic	0	0	0	0	-	-
BSGatlas-operon-704	1	BSU_tRNA_83	trnSL-Val2	monocistronic	11.4881	10.8506	12.0834	11.7983	-	cleavage
BSGatlas-operon-705	2	BSU_11890, BSU_11900	yjcK, yjcL	polycistronic	3.29967	4.96975	1.5581	2.37161	-	-
BSGatlas-operon-706	1	BSU_11910	yjcM	monocistronic	8.21473	8.0181	4.80156	6.32637	-	-
BSGatlas-operon-707	1	BSU_11920	yjcN	monocistronic	9.72178	9.37405	7.09114	7.5897	-	-
BSGatlas-operon-708	2	BSU_11940, BSU_11950	yjcP, yjcQ	polycistronic	8.6664	9.53281	6.31344	7.01535	-	-
BSGatlas-operon-709	2	BSU_11970, BSU_11980	yjcS, yjdA	polycistronic	6.77948	5.67165	5.19499	5.24382	-	-
BSGatlas-operon-710	1	BSU_11990	yjdB	monocistronic	3.12114	7.21814	2.59255	2.9868	-	-
BSGatlas-operon-711	1	BSU_12000	manR	monocistronic	7.46753	5.22297	7.33639	5.28976	-	-
BSGatlas-operon-712	4	BSU_12010, BSU_12020, yjdF, BSU_12030	manP, manA, yjdF, yjdF	polycistronic	4.7117	3.6199	3.62528	4.03912	-	-
BSGatlas-operon-713	1	BSU_12040	yjdG	monocistronic	4.70834	6.01003	2.7324	4.44851	-	-
BSGatlas-operon-714	1	BSU_12050	yjdH	monocistronic	0.380894	3.09182	0.324485	0.817914	-	-
BSGatlas-operon-715	1	BSU_12060	yjdI	monocistronic	5.58713	4.48727	4.80241	4.17213	-	-
BSGatlas-operon-716	1	BSU_12069	yjzH	monocistronic	6.5773	9.50609	7.24308	6.70272	-	-
BSGatlas-operon-717	1	BSU_12070	yjdJ	monocistronic	1.41752	3.49157	1.99247	0.374991	-	-
BSGatlas-operon-718	1	new_1279022_1279523	S444	monocistronic	5.51271	4.90806	4.12423	4.33221	-	-
BSGatlas-operon-719	1	BSU_12080	ctaO	monocistronic	0.910689	6.01989	0.87117	1.45179	-	-
BSGatlas-operon-720	2	BSU12090, BSU_12090	cotT, cotT	polycistronic	3.08872	1.13033	0.990238	1.07608	-	-
BSGatlas-operon-721	1	BSU_12100	pdaC	monocistronic	5.52878	6.77937	7.09751	5.78213	-	-
BSGatlas-operon-722	1	BSU_12110	yjfA	monocistronic	1.9951	3.12274	0.412824	3.22021	-	-
BSGatlas-operon-723	1	BSU_12120	yjfB	monocistronic	6.62617	7.78123	2.91308	6.0989	-	-
BSGatlas-operon-724	1	BSU_12130	yjfC	monocistronic	0	0.143302	0	0.112344	-	-
BSGatlas-operon-725	2	BSU_12140, BSU_12150	yjgA, yjgB	polycistronic	4.13595	4.69473	3.79263	4.4629	-	-
BSGatlas-operon-726	2	BSU_12160, BSU_12170	yjgC, yjgD	polycistronic	3.94222	2.45781	4.16086	2.43635	-	-
BSGatlas-operon-727	2	BSU_12180, BSU_12190	yjhA, yjhB	polycistronic	4.1571	6.07279	3.03987	4.59404	-	-
BSGatlas-operon-728	1	BSU_12200	yjiA	monocistronic	2.97459	2.51965	1.08334	2.10926	-	-
BSGatlas-operon-729	2	BSU_12210, BSU_12220	yjiB, yjiC	polycistronic	2.01325	3.28056	1.42181	1.40112	-	-
BSGatlas-operon-730	1	BSU_12229	yjzI	monocistronic	5.93155	5.05158	4.00851	4.62806	-	-
BSGatlas-operon-731	1	BSU_12230	yjjA	monocistronic	5.03806	4.00951	3.3531	3.68526	-	-
BSGatlas-operon-732	2	BSU_12240, BSU_12250	yjkA, yjkB	polycistronic	1.82642	2.05061	1.38224	1.33262	-	-
BSGatlas-operon-733	1	BSU_12260	yjlA	monocistronic	4.42818	4.9677	3.34804	3.23575	-	-
BSGatlas-operon-734	3	BSU_12270, BSU_12280, BSU_12290	yjlB, yjlC, ndh	polycistronic	7.44629	7.60414	7.22384	7.67291	-	-
BSGatlas-operon-735	10	BSU_12300, BSU_12310, BSU_12320, BSU_12330, BSU_12340, BSU_12350, BSU_12360, BSU_12370, BSU_12380, BSU_12390	uxaC, yjmB, yjmC, yjmD, uxuA, yjmF, exuT, exuR, uxaB, uxaA	polycistronic	2.11965	2.9024	1.6898	2.14083	-	-
BSGatlas-operon-736	1	BSU_12400	yjnA	monocistronic	1.75327	3.42007	0.211655	2.06168	-	-
BSGatlas-operon-737	1	BSU_12410	bstD	monocistronic	4.4758	3.38999	4.52045	3.90779	-	-
BSGatlas-operon-738	1	BSU_12420	yjoB	monocistronic	4.85035	5.90529	6.50621	4.3073	-	-
BSGatlas-operon-739	2	BSU_12430, BSU_12440	rapA, phrA	polycistronic	6.22745	9.47888	5.21919	8.13563	-	cleavage
BSGatlas-operon-740	1	BSU_12450	yjpA	monocistronic	7.43113	6.75574	5.99287	6.29944	-	-
BSGatlas-operon-741	1	BSU_12460	xlyB	monocistronic	3.18679	3.04585	1.22018	2.99159	-	-
BSGatlas-operon-742	2	BSU_12480, BSU_12490	pghB, yjqC	polycistronic	3.24232	2.72677	1.68979	3.43236	-	-
BSGatlas-operon-743	1	BSU_12470	yjqA	monocistronic	5.94154	4.30488	6.47044	4.90202	-	-
BSGatlas-operon-744	1	BSU_12500	xkdA	monocistronic	5.19015	5.43765	3.59745	4.13657	-	cleavage
BSGatlas-operon-745	1	BSU_12510	xre	monocistronic	7.28706	7.2907	5.72444	6.01525	-	-
BSGatlas-operon-746	6	BSU_12519, BSU_12520, BSU_12530, BSU_12539, BSU_12540, BSU_12550	yjzJ, xkdB, xkdC, ykzK, xkdD, xtrA	polycistronic	1.41244	1.05969	0.433675	1.70554	-	-
BSGatlas-operon-747	29	BSU_12570, BSU_12580, BSU_12590, BSU_12600, BSU_12610, BSU_12619, BSU_12620, BSU_12630, BSU_12640, BSU_12649, BSU_12650, BSU_12660, BSU_12671, BSU_12672, BSU_12680, BSU_12690, BSU_12700, BSU_12710, BSU_12720, BSU_12730, BSU_12740, BSU_12749, BSU_12750, BSU_12760, BSU_12770, BSU_12780, BSU_12790, BSU_12800, BSU_12810	xtmA, xtmB, xkdE, xkdF, xkdG, ykzL, xkdH, xkdI, xkdJ, ykzM, xkdK, xkdM, xkdN, xkzB, xkdO, xkdP, xkdQ, xkdR, xkdS, xkdT, xkdU, xkzA, xkdV, xkdW, xkdX, xepA, xhlA, xhlB, xlyA	polycistronic	5.58267	4.63704	5.33992	5.71846	-	-
BSGatlas-operon-748	1	BSU_12815	spoIISC	monocistronic	3.73124	3.21794	2.47144	4.62315	-	-
BSGatlas-operon-749	2	BSU_12820, BSU_12830	spoIISB, spoIISA	polycistronic	8.18669	8.17607	7.91278	8.81672	cleavage	cleavage
BSGatlas-operon-750	2	BSU_12840, BSU_12850	pit, ykaA	polycistronic	5.77616	5.12438	6.85514	6.31913	-	-
BSGatlas-operon-751	1	BSU_12860	steT	monocistronic	2.2486	3.40239	1.83659	3.79538	-	cleavage
BSGatlas-operon-752	1	BSU_12870	mhqA	monocistronic	2.04397	2.46494	2.18578	2.03919	-	-
BSGatlas-operon-754	2	BSU_12880, BSU_12890	ykcB, ykcC	polycistronic	0.619194	0.521744	0.581578	0.299558	-	-
BSGatlas-operon-755	1	new_1357486_1357852_c	S462	monocistronic	3.18723	7.39873	3.21743	5.3544	-	-
BSGatlas-operon-756	1	BSU_12900	htrA	monocistronic	5.25826	6.14894	5.85881	5.62422	-	-
BSGatlas-operon-757	1	BSU_12910	proG	monocistronic	4.01275	4.37887	1.7498	3.25104	-	-
BSGatlas-operon-758	9	BSU_12920, BSU_12930, BSU_12940, BSU_12950, BSU_12960, BSU_12970, BSU_12980, BSU_12990, BSU_13000	dppA, dppB, dppC, dppD, dppE, ykfA, ykfB, ykfC, ykfD	polycistronic	2.52665	7.22062	1.04403	2.10339	-	-
BSGatlas-operon-759	2	BSU_13010, BSU_13020	ykgB, ykgA	polycistronic	6.60991	5.59614	6.52878	7.33527	-	-
BSGatlas-operon-760	1	BSU_13030	ykhA	monocistronic	5.8117	5.05396	5.366	4.52444	-	-
BSGatlas-operon-761	2	BSU_13040, BSU_13060	hmp, ykjA	polycistronic	1.31581	0.577531	0.917148	0.494125	-	-
BSGatlas-operon-762	1	BSU_13050	ykzH	monocistronic	1.25479	1.19834	0	0.221421	-	-
BSGatlas-operon-763	2	BSU_13070, BSU_13080	bstF, ykkB	polycistronic	3.95446	3.16372	2.58677	2.50182	-	-
BSGatlas-operon-764	2	BSU_13090, BSU_13100	ykkC, ykkD	polycistronic	11.316	11.2399	9.7106	9.92392	-	-
BSGatlas-operon-765	1	BSU_misc_RNA_16	YkkC riboswitch	monocistronic	0	0	0	0	-	-
BSGatlas-operon-766	1	BSU_13110	ykkE	monocistronic	6.33996	5.41462	4.86234	5.36232	-	-
BSGatlas-operon-767	2	BSU_13120, BSU_13130	proB, proA	polycistronic	5.52196	4.41754	3.50344	4.1415	-	-
BSGatlas-operon-768	1	BSU_misc_RNA_17	pswB	monocistronic	0	0	0	0	-	cleavage
BSGatlas-operon-769	1	BSU_13140	ohrA	monocistronic	6.28675	3.7865	4.77416	3.89461	-	-
BSGatlas-operon-770	1	BSU_13150	ohrR	monocistronic	5.46633	4.75905	6.13429	6.98548	-	-
BSGatlas-operon-771	2	BSU_13160, BSU_13169	ohrB, ykzN	polycistronic	8.97365	7.68819	10.224	9.3253	cleavage	-
BSGatlas-operon-772	1	BSU_13170	guaD	monocistronic	2.0481	1.83388	0.502124	1.03888	-	-
BSGatlas-operon-773	1	BSU_13180	metE	monocistronic	7.13142	8.20134	3.58409	7.65508	-	cleavage
BSGatlas-operon-774	1	BSU_misc_RNA_18	SAM_mswB	monocistronic	0	0	0	0	-	-
BSGatlas-operon-775	1	BSU_13190	ispA	monocistronic	1.6761	4.15744	1.55393	2.4158	-	-
BSGatlas-operon-776	1	BSU_13200	rsbRB	monocistronic	6.58584	5.75092	6.57402	6.67594	-	-
BSGatlas-operon-777	4	BSU_13210, BSU_13220, BSU_13230, BSU_13240	thiX, thiW, thiV, thiU	polycistronic	6.50217	6.31549	4.364	6.05933	-	-
BSGatlas-operon-778	1	BSU_misc_RNA_19	TPP_tswB	monocistronic	0	0	0	0	-	-
BSGatlas-operon-779	4	BSU_13250, BSU_13260, BSU_13270, BSU_13280	ykoG, ykoH, ykoI, ykoJ	polycistronic	3.59584	3.41497	3.6332	6.60191	-	-
BSGatlas-operon-780	1	BSU_13290	ykzD	monocistronic	2.92337	2.4804	0.978079	4.41881	-	-
BSGatlas-operon-781	1	BSU_13300	mgtE	monocistronic	5.45944	5.75705	5.18623	5.3906	-	-
BSGatlas-operon-783	1	BSU_13310	tnrA	monocistronic	4.89577	5.40274	3.63556	3.86037	-	-
BSGatlas-operon-784	2	BSU_13320, BSU_13330	ykzB, ykoL	polycistronic	2.18871	2.96315	4.42236	4.80221	-	-
BSGatlas-operon-785	1	BSU_13340	ykoM	monocistronic	10.8084	11.2284	9.41465	9.36147	-	-
BSGatlas-operon-786	1	BSU_13350	ykoN	monocistronic	1.02489	0.906285	1.70282	1.55237	-	-
BSGatlas-operon-787	1	BSU_13360	ykoP	monocistronic	0.535812	1.74795	0.287773	1.02201	-	-
BSGatlas-operon-788	1	BSU_13370	ykoQ	monocistronic	0.999748	1.46064	0.589811	1.917	-	-
BSGatlas-operon-789	2	BSU_13380, BSU_13390	ykoS, ykoT	polycistronic	0.658958	0.931726	0.463012	0.633853	-	-
BSGatlas-operon-790	2	BSU_13400, BSU_13410	ligD, ykoV	polycistronic	0.651809	1.43323	0.449191	1.06299	-	-
BSGatlas-operon-791	1	BSU_13420	dgcW	monocistronic	2.73549	2.63182	0.8089	2.42181	-	-
BSGatlas-operon-792	3	BSU_13430, BSU_misc_RNA_87, BSU_13440	ykoX, mnrW, ykoY	polycistronic	8.2263	8.32425	7.98859	9.43048	-	-
BSGatlas-operon-793	2	BSU_13450, BSU_13460	sigI, rsgI	polycistronic	6.16714	5.72843	6.69547	6.76573	-	cleavage
BSGatlas-operon-794	1	BSU_13470	sspD	monocistronic	1.34892	0.817396	1.31755	2.19223	-	-
BSGatlas-operon-795	1	BSU_13480	ykrK	monocistronic	6.51113	3.77071	6.3928	5.76153	-	-
BSGatlas-operon-796	1	BSU_13490	htpX	monocistronic	6.94143	8.47949	8.00185	6.40918	-	-
BSGatlas-operon-797	1	BSU_13500	ktrD	monocistronic	3.83228	3.10466	3.98435	5.04702	-	-
BSGatlas-operon-798	2	BSU_13509, BSU_13510	ykzP, ykzE	polycistronic	2.0898	0.487284	0	1.12339	-	-
BSGatlas-operon-799	1	BSU_13520	ykrP	monocistronic	1.81183	0.8275	1.44024	1.27012	-	-
BSGatlas-operon-800	2	BSU_13530, BSU_13540	kinE, ogt	polycistronic	4.69274	5.98472	2.80193	3.57673	-	-
BSGatlas-operon-802	1	BSU_13545	BSGatlas-gene-1608	monocistronic	3.7324	5.29584	3.6222	4.12936	-	-
BSGatlas-operon-801	2	BSU_13550, BSU_13560	mtnA, mtnK	polycistronic	8.73229	10.6303	4.11078	8.04595	-	-
BSGatlas-operon-803	1	BSU_misc_RNA_20	SAM_mswC	monocistronic	0	0	0	0	-	cleavage
BSGatlas-operon-804	1	BSU_13570	mtnU	monocistronic	6.57983	6.22629	2.06162	4.29154	-	-
BSGatlas-operon-805	1	BSU_13580	mtnE	monocistronic	4.96484	5.88997	1.57576	3.91648	-	-
BSGatlas-operon-806	4	BSU_13590, BSU_13600, BSU_13610, BSU_13620	mtnW, mtnX, mtnB, mtnD	polycistronic	7.13653	8.40331	3.39601	7.88862	-	-
BSGatlas-operon-807	1	BSU_misc_RNA_21	SAM_mswD	monocistronic	0	0	0	0	-	-
BSGatlas-operon-808	1	BSU_13630	ykvA	monocistronic	5.72712	6.97472	5.8542	7.99386	-	-
BSGatlas-operon-809	1	BSU_13640	spo0E	monocistronic	7.39684	8.60649	6.0716	6.849	-	cleavage
BSGatlas-operon-811	1	BSU_13650	eag	monocistronic	2.95198	4.78715	2.58023	2.95322	-	-
BSGatlas-operon-810	1	BSU_13660	kinD	monocistronic	5.87909	7.34671	4.32547	5.3648	-	cleavage
BSGatlas-operon-812	1	BSU_13670	mhqR	monocistronic	5.44637	5.82389	5.80648	5.86561	-	-
BSGatlas-operon-813	2	BSU_13680, BSU_13690	motB, motA	polycistronic	7.19137	7.62903	4.55256	6.56436	-	-
BSGatlas-operon-814	1	BSU_13700	clpE	monocistronic	3.1011	3.69149	4.1198	4.09664	-	-
BSGatlas-operon-815	1	BSU_13710	ykvI	monocistronic	0.384964	0.341966	0.315614	0.0556597	-	-
BSGatlas-operon-816	4	BSU_13720, BSU_13730, BSU_13740, BSU_13750	queC, queD, queE, queF	polycistronic	6.32374	7.93471	4.78205	6.02471	-	-
BSGatlas-operon-817	1	BSU_misc_RNA_22	qswA	monocistronic	0	0	0	0	-	-
BSGatlas-operon-818	1	BSU_13760	ykvN	monocistronic	4.24333	4.79235	3.01357	3.16918	-	-
BSGatlas-operon-819	1	BSU_13770	ykvO	monocistronic	1.68601	1.89871	1.68831	2.87407	-	-
BSGatlas-operon-820	4	BSU_13780, BSU_13789, BSU_13790, BSU_13799	ykvP, ykzQ, ykvQ, ykzR	polycistronic	1.35738	1.73893	1.36078	2.34109	-	-
BSGatlas-operon-821	1	new_1446289_1447115_c	S498	monocistronic	3.91335	3.25358	4.7995	5.53443	-	-
BSGatlas-operon-822	1	new_1446841_1447052	S499	monocistronic	3.6131	3.17697	2.84898	3.69763	-	-
BSGatlas-operon-823	1	BSU_13800	ykvR	monocistronic	4.8299	6.41811	4.0381	5.02038	-	-
BSGatlas-operon-824	1	BSU_13810	ykvS	monocistronic	7.2941	6.55504	6.02621	5.18025	-	-
BSGatlas-operon-825	2	BSU_13819, BSU_13820	ykzS, ykvT	polycistronic	3.90084	3.51229	3.6999	3.58653	-	-
BSGatlas-operon-826	2	BSU_13830, BSU_13840	ykvU, stoA	polycistronic	2.00093	1.88582	1.85925	1.87971	-	-
BSGatlas-operon-828	1	BSU_13850	pfeT	monocistronic	9.65672	13.0586	10.1941	9.67745	-	-
BSGatlas-operon-830	3	BSU_13860, BSU_13870, BSU_13880	papB, ykvZ, glcT	polycistronic	7.00558	6.55337	6.89141	5.51685	-	-
BSGatlas-operon-829	1	new_1454795_1455013_c	S503	monocistronic	0.371055	0.566785	0.363285	1.7607	-	-
BSGatlas-operon-831	3	BSU_13890, BSU_13900, BSU_13910	ptsG, ptsH, ptsI	polycistronic	7.84441	6.40225	8.6282	6.70107	cleavage	cleavage
BSGatlas-operon-832	2	BSU_13920, BSU_13930	splA, splB	polycistronic	2.42878	0.75264	4.0069	1.90282	-	-
BSGatlas-operon-833	1	BSU_13940	ykwB	monocistronic	3.90462	6.34854	0.194354	2.75234	-	-
BSGatlas-operon-834	1	BSU_13950	mcpC	monocistronic	8.6807	7.94643	6.26503	6.65395	-	-
BSGatlas-operon-835	1	BSU_13960	ykwC	monocistronic	5.88082	3.78968	5.95042	4.57754	-	-
BSGatlas-operon-836	1	BSU_13970	ykwD	monocistronic	2.62288	2.71745	1.69575	3.71558	-	-
BSGatlas-operon-838	1	BSU_13980	pbpH	monocistronic	5.42448	7.12116	3.30599	5.04009	-	-
BSGatlas-operon-839	1	BSU_13990	kinA	monocistronic	4.59043	5.4943	3.21783	3.66972	-	-
BSGatlas-operon-840	2	BSU_14000, BSU_14009	patA, ykzT	polycistronic	6.691	7.3408	4.98022	6.86141	cleavage	-
BSGatlas-operon-841	1	BSU_14010	cheV	monocistronic	7.12737	7.94757	5.08637	6.93391	-	cleavage
BSGatlas-operon-842	1	BSU_14020	kre	monocistronic	7.1794	7.10064	6.26157	6.54341	-	-
BSGatlas-operon-843	3	BSU_14030, BSU_14040, BSU_14050	ykuC, ldt, ykuE	polycistronic	3.95066	4.87757	4.02623	3.60215	-	cleavage
BSGatlas-operon-844	3	BSU_14060, BSU_14071, BSU_14072	fadH, fadG, ykzU	polycistronic	5.2734	5.50154	4.87215	5.83464	-	-
BSGatlas-operon-845	2	BSU_14080, BSU_14090	ykuH, ykuI	polycistronic	6.45507	7.13073	5.60256	6.31092	-	-
BSGatlas-operon-846	1	BSU_misc_RNA_69	fsrA	monocistronic	13.7006	13.912	13.3563	14.2629	-	-
BSGatlas-operon-847	5	BSU_14100, BSU_14110, BSU_14120, BSU_14130, BSU_14140	ykuJ, ykuK, abbA, darB, ccpC	polycistronic	7.17607	7.61787	6.46103	6.72609	-	-
BSGatlas-operon-848	3	BSU_14150, BSU_14160, BSU_14170	ykuN, ykuO, ykuP	polycistronic	6.70665	4.72353	5.29754	8.33181	-	-
BSGatlas-operon-849	3	BSU_14180, BSU_14190, BSU_14200	ykuQ, ykuR, ykuS	polycistronic	6.04358	3.97709	5.93528	6.8107	-	-
BSGatlas-operon-850	1	BSU_14210	ykuT	monocistronic	4.78213	3.8775	5.19359	4.89442	-	-
BSGatlas-operon-851	2	BSU_14220, BSU_14230	ahpA, ahpT	polycistronic	4.98233	5.93689	3.87335	3.67986	-	-
BSGatlas-operon-852	1	BSU_14240	rok	monocistronic	9.28732	9.42094	9.07747	8.53668	-	-
BSGatlas-operon-853	1	BSU_14250	yknT	monocistronic	0.838395	0.889041	0.667687	0.781752	-	-
BSGatlas-operon-854	6	BSU_14260, BSU_14270, BSU_14280, BSU_14290, BSU_14300, BSU_14310	mobA, moeB, moeA, mobB, moaE, moaD	polycistronic	4.21995	3.99963	4.93018	4.11962	-	-
BSGatlas-operon-855	6	BSU_14320, BSU_14330, BSU_14340, BSU_14350, BSU_14360, BSU_14370	yknU, yknV, yknW, yknX, yknY, yknZ	polycistronic	4.83737	8.04979	4.04688	4.7576	-	-
BSGatlas-operon-856	3	BSU_14380, BSU_14390, BSU_14400	fruR, fruK, fruA	polycistronic	4.21949	3.69657	4.96038	2.90444	-	-
BSGatlas-operon-857	1	BSU_14410	sipT	monocistronic	7.72315	6.6846	7.67423	6.34302	-	-
BSGatlas-operon-858	1	BSU_14420	ykoA	monocistronic	6.85026	7.72127	7.62908	8.93304	cleavage	-
BSGatlas-operon-859	2	BSU_14430, BSU_14440	ykpA, ykpB	polycistronic	7.20025	7.07546	6.81058	7.80603	-	-
BSGatlas-operon-860	1	BSU_14450	ampS	monocistronic	6.9975	4.98736	5.9599	4.90678	-	-
BSGatlas-operon-861	2	BSU_14460, BSU_14470	ykpC, mreBH	polycistronic	5.51706	2.41951	6.54285	6.09754	-	-
BSGatlas-operon-862	1	BSU_14480	abh	monocistronic	6.25019	5.83397	5.91153	5.6521	-	-
BSGatlas-operon-863	1	new_1518175_1519804_c	S526	monocistronic	1.45355	1.6242	1.14189	0.798984	-	-
BSGatlas-operon-864	3	BSU_14490, BSU_14500, BSU_14510	kinC, ykqA, ktrC	polycistronic	5.76397	5.42158	5.38948	5.90536	-	-
BSGatlas-operon-865	1	BSU_14520	adeC	monocistronic	4.01082	3.22474	1.68192	3.57665	-	-
BSGatlas-operon-866	2	BSU_14530, BSU_14540	rnjA, rpoY	polycistronic	6.29556	7.51378	5.17849	7.86784	-	-
BSGatlas-operon-867	1	BSU_14550	ykrA	monocistronic	5.3327	4.08805	5.63162	5.50025	-	-
BSGatlas-operon-868	1	BSU_14560	defB	monocistronic	4.78094	5.3488	3.8919	5.33936	-	-
BSGatlas-operon-869	1	BSU_14569	ykzV	monocistronic	4.06125	3.06769	0.412511	2.2062	-	-
BSGatlas-operon-870	1	BSU_14568	BSGatlas-gene-1728	monocistronic	2.12517	0.799322	0.512666	1.24665	-	-
BSGatlas-operon-871	1	BSU_14570	ykyA	monocistronic	4.65229	3.36885	3.44603	3.78151	-	-
BSGatlas-operon-872	4	BSU_14580, BSU_14590, BSU_14600, BSU_14610	pdhA, pdhB, pdhC, pdhD	polycistronic	7.76454	6.55459	9.01034	6.7863	-	cleavage
BSGatlas-operon-873	1	BSU_14620	slp	monocistronic	2.95908	1.8519	2.3029	4.5821	-	-
BSGatlas-operon-874	2	BSU_misc_RNA_70, BSU_14629	srrA, sr1	polycistronic	12.8859	9.35125	11.8318	11.7099	-	-
BSGatlas-operon-875	1	BSU_14630	speA	monocistronic	2.21675	2.95444	4.5332	3.7358	-	-
BSGatlas-operon-876	1	BSU_14640	yktA	monocistronic	6.17252	6.12183	5.11314	7.94817	-	-
BSGatlas-operon-877	1	BSU_14650	yktB	monocistronic	5.58944	5.45544	5.89427	5.33184	-	-
BSGatlas-operon-878	1	BSU_14660	ykzI	monocistronic	9.16723	7.40419	9.89798	8.77847	-	-
BSGatlas-operon-880	2	BSU_14670, BSU_14680	yktC, ykzC	polycistronic	6.72068	6.30492	6.24819	5.97323	-	-
BSGatlas-operon-879	1	BSU_14690	yktD	monocistronic	2.68486	5.02639	1.61628	2.93972	-	-
BSGatlas-operon-881	1	BSU_14700	nprE	monocistronic	2.62033	4.26928	1.17425	4.38945	-	-
BSGatlas-operon-882	4	BSU_14710, BSU_14720, BSU_14730, BSU_14740	ylaA, ylaB, ylaC, ylaD	polycistronic	1.92425	1.30415	1.84258	1.08002	-	-
BSGatlas-operon-883	1	BSU_14750	ylaE	monocistronic	1.62722	2.27188	0.632121	2.17031	-	-
BSGatlas-operon-884	1	BSU_14760	ylaF	monocistronic	9.97948	12.1167	10.3169	11.2065	-	-
BSGatlas-operon-885	2	BSU_14770, BSU_14780	ylaG, ylaH	polycistronic	4.8607	6.37672	5.24798	6.09375	cleavage	-
BSGatlas-operon-886	1	BSU_14790	ylaI	monocistronic	8.60337	7.41408	9.89762	9.20097	cleavage	cleavage
BSGatlas-operon-887	1	BSU_14800	ylaJ	monocistronic	3.96783	4.7148	2.42615	2.89725	-	-
BSGatlas-operon-888	2	BSU_14810, BSU_14830	ylaK, ylaM	polycistronic	2.24572	3.59513	2.72788	2.09202	-	-
BSGatlas-operon-889	1	BSU_14820	ylaL	monocistronic	8.24218	6.95374	8.41207	7.13186	-	-
BSGatlas-operon-890	1	BSU_14840	ylaN	monocistronic	8.24344	9.86804	6.71176	9.86875	cleavage	-
BSGatlas-operon-891	2	BSU_14850, BSU_14860	ftsW, pycA	polycistronic	7.11224	7.7475	6.41924	6.49916	-	-
BSGatlas-operon-892	1	BSU_14870	ctaA	monocistronic	5.53373	7.40536	5.46734	5.49085	-	-
BSGatlas-operon-893	6	BSU_14880, BSU_14890, BSU_14900, BSU_14910, BSU_14920, BSU_14930	ctaB, ctaC, ctaD, ctaE, ctaF, ctaG	polycistronic	5.20751	8.49367	4.67211	6.6968	-	cleavage
BSGatlas-operon-894	1	BSU_14940	ylbA	monocistronic	5.67584	6.06441	3.93169	4.80972	-	-
BSGatlas-operon-895	2	BSU_14950, BSU_14960	ylbB, ylbC	polycistronic	4.79587	5.40887	3.36205	4.13281	-	-
BSGatlas-operon-896	2	BSU_14970, BSU_14980	ylbD, ylbE	polycistronic	1.69907	1.54451	0.599177	0.814152	-	-
BSGatlas-operon-898	5	BSU_14990, BSU_15000, BSU_misc_RNA_23, BSU_15010, BSU_15020	ylbF, ylbG, ylbH_csfG, ylbH, ylbI	polycistronic	6.31141	5.72187	8.19556	7.58878	-	-
BSGatlas-operon-897	1	new_1569226_1569349_c	csfG	monocistronic	7.03637	6.85062	1.08783	7.39876	-	-
BSGatlas-operon-899	1	BSU_15030	spoVV	monocistronic	0.998011	2.3682	0.422786	0.728508	-	-
BSGatlas-operon-900	2	BSU_15040, BSU_15050	ylbK, ddcP	polycistronic	7.16074	7.89206	7.71511	5.67442	-	-
BSGatlas-operon-901	2	BSU_15060, BSU_15069	tmcAL, ylzH	polycistronic	2.51128	2.10483	1.60293	1.92494	-	-
BSGatlas-operon-902	2	BSU_15070, BSU_15080	ylbN, rpmF	polycistronic	9.1043	8.92057	9.14319	8.96262	cleavage	-
BSGatlas-operon-903	1	BSU_15090	gerR	monocistronic	3.04774	1.17404	3.41778	4.53814	-	-
BSGatlas-operon-904	1	BSU_15100	ylbP	monocistronic	8.13452	9.81268	5.77288	7.33804	-	-
BSGatlas-operon-905	2	BSU_15110, BSU_15120	ylbQ, bshC	polycistronic	4.57833	5.2772	4.60609	3.81535	-	-
BSGatlas-operon-906	4	BSU_15130, BSU_15140, BSU_15150, BSU_15160	mraZ, mraW, ftsL, pbpB	polycistronic	7.35701	7.42576	7.19846	7.47759	-	-
BSGatlas-operon-907	1	new_1581224_1582676_c	S555	monocistronic	2.9259	2.12881	2.12748	1.98692	-	-
BSGatlas-operon-908	1	BSU_15170	spoVD	monocistronic	0.206807	0.251976	0.479017	0.762229	-	-
BSGatlas-operon-909	10	BSU_15180, BSU_15190, BSU_15200, BSU_15210, BSU_15220, BSU_15230, BSU_15240, BSU_15250, BSU_15260, BSU_15270	murE, mraY, murD, spoVE, murG, murB, divIB, ylxW, ylxX, sbp	polycistronic	5.0835	5.33369	4.90601	4.9317	-	-
BSGatlas-operon-911	2	BSU_15280, BSU_15290	ftsA, ftsZ	polycistronic	8.26201	8.51808	7.74657	7.95111	-	-
BSGatlas-operon-912	1	BSU_15300	bpr	monocistronic	1.54063	5.36799	2.07986	4.82396	-	-
BSGatlas-operon-913	1	new_1603592_1604734_c	S562	monocistronic	0.0929906	0.132758	0.172829	0.137479	-	-
BSGatlas-operon-914	3	BSU_15310, BSU_15320, BSU_15330	spoIIGA, sigE, sigG	polycistronic	1.36324	3.12284	3.20146	1.69448	-	-
BSGatlas-operon-915	1	BSU_15340	ylmA	monocistronic	3.38379	3.91024	0.122868	1.83804	-	-
BSGatlas-operon-916	1	BSU_15350	ylmB	monocistronic	4.6194	5.67462	4.06475	5.94937	-	-
BSGatlas-operon-917	1	BSU_misc_RNA_24	TPP_tswE	monocistronic	0	0	0	0	-	-
BSGatlas-operon-918	1	BSU_15360	ylmC	monocistronic	3.80021	5.51371	1.22289	3.63065	-	-
BSGatlas-operon-919	5	BSU_15370, BSU_15380, BSU_15390, BSU_15400, BSU_15410	ylmD, ylmE, sepF, ylmG, ylmH	polycistronic	7.2869	7.55517	7.47606	6.9887	-	-
BSGatlas-operon-920	1	BSU_15420	divIVA	monocistronic	8.92522	8.14431	8.19296	7.77766	-	-
BSGatlas-operon-921	1	BSU_15430	ileS	monocistronic	6.83879	6.80624	5.9256	6.48723	-	-
BSGatlas-operon-922	1	BSU_misc_RNA_25	T-box_iswA	monocistronic	0	0	0	0	-	-
BSGatlas-operon-923	1	BSU_15440	ylyA	monocistronic	1.07416	1.39168	0.609554	3.15751	-	-
BSGatlas-operon-924	15	BSU_15450, BSU_15460, BSU_misc_RNA_26, BSU_15470, BSU_misc_RNA_27, BSU_15480, BSU_misc_RNA_28, BSU_15490, BSU_15500, BSU_15510, BSU_15520, BSU_15530, BSU_15540, BSU_15550, BSU_15560	lspA, ylyB, PyrR_pyaA, pyrR, PyrR_pyaB, pyrP, PyrR_pyaC, pyrB, pyrC, pyrAA, pyrAB, pyrK, pyrD, pyrF, pyrE	polycistronic	5.84706	5.71268	7.86356	6.0164	-	-
BSGatlas-operon-925	7	BSU_15570, BSU_15580, BSU_15590, BSU_15600, BSU_15610, BSU_15620, BSU_15630	cysH, cysP, sat, cysC, ylnD, sirB, ylnF	polycistronic	6.72328	6.33866	3.85333	5.23911	-	-
BSGatlas-operon-926	1	BSU_15640	rqcH	monocistronic	2.52106	3.86303	2.41244	3.81546	-	-
BSGatlas-operon-927	11	BSU_15650, BSU_15660, BSU_15670, BSU_15680, BSU_15690, BSU_15700, BSU_15710, BSU_15720, BSU_15730, BSU_15740, BSU_15750	yloB, yloC, remA, gmk, yloH, yloI, priA, defA, fmt, yloM, yloN	polycistronic	5.8839	6.40939	5.89926	6.09091	cleavage	cleavage
BSGatlas-operon-928	1	new_1643910_1644485_c	S572	monocistronic	1.05423	1.19815	0.397866	0.584379	-	-
BSGatlas-operon-929	5	BSU_15760, BSU_15770, BSU_15780, BSU_15790, BSU_15800	prpC, prkC, cpgA, rpe, yloS	polycistronic	6.1275	7.16423	4.98754	5.95426	-	cleavage
BSGatlas-operon-930	1	BSU_15810	spoVM	monocistronic	3.35747	2.52053	3.37071	3.56462	-	-
BSGatlas-operon-931	1	BSU_15820	rpmB	monocistronic	9.47872	9.94207	8.18822	10.1284	cleavage	-
BSGatlas-operon-932	2	BSU_15830, BSU_15840	yloU, fakA	polycistronic	7.9968	7.15245	7.4151	6.74358	-	cleavage
BSGatlas-operon-933	3	BSU_15850, BSU_15860, BSU_15870	sdaAB, sdaAA, recG	polycistronic	5.3579	6.36594	6.24385	5.51675	-	-
BSGatlas-operon-934	5	BSU_15880, BSU_15890, BSU_15900, BSU_15910, BSU_15920	fapR, plsX, fabD, fabG, acpA	polycistronic	7.73239	7.5826	8.47119	8.68668	-	-
BSGatlas-operon-935	3	BSU_15930, BSU_15940, BSU_15950	rnc, smc, ftsY	polycistronic	5.35598	4.93309	5.68522	5.11851	-	-
BSGatlas-operon-936	1	BSU_15960	sivC	monocistronic	3.65289	9.12221	2.29904	5.28267	-	-
BSGatlas-operon-937	9	BSU_15970, BSU_15980, BSU_15990, BSU_16000, BSU_16010, BSU_16020, BSU_16030, BSU_misc_RNA_30, BSU_16040	ylxM, ffh, rpsP, ylqC, ylqD, rimM, trmD, BSGatlas-gene-1891, rplS	polycistronic	7.21347	7.23402	7.42443	7.26043	cleavage	-
BSGatlas-operon-938	4	BSU_16050, BSU_16060, BSU_16070, BSU_16080	rbgA, rnhB, ylqG, ylqH	polycistronic	4.23215	4.97033	3.15779	4.87264	-	-
BSGatlas-operon-939	4	BSU_16090, BSU_16100, BSU_16110, BSU_16120	sucC, sucD, dprA, topA	polycistronic	8.3705	7.9887	5.87834	9.14183	-	cleavage
BSGatlas-operon-940	5	BSU_16130, BSU_16140, BSU_16150, BSU_16160, BSU_16170	trmFO, codV, clpQ, clpY, codY	polycistronic	5.80752	6.46346	6.14804	5.48907	-	-
BSGatlas-operon-941	32	BSU_16180, BSU_16190, BSU_16200, BSU_16210, BSU_16220, BSU_16230, BSU_16240, BSU_16250, BSU_16260, BSU_16270, BSU_16280, BSU_16290, BSU_16299, BSU_16300, BSU_16310, BSU_16320, BSU_16330, BSU_16340, BSU_16350, BSU_16360, BSU_16370, BSU_16380, BSU_16390, BSU_16400, BSU_16410, BSU_16420, BSU_16430, BSU_16440, BSU_16450, BSU_16460, BSU_16470, BSU_16480	flgB, flgC, fliE, fliF, fliG, fliH, fliI, fliJ, ylxF, fliK, flgD, flgE, swrD, fliL, fliM, fliY, cheY, fliZ, fliP, fliQ, fliR, flhB, flhA, flhF, flhG, cheB, cheA, cheW, cheC, cheD, sigD, swrB	polycistronic	6.39226	6.40565	5.48566	6.32881	-	-
BSGatlas-operon-942	4	BSU_16490, BSU_16500, BSU_16510, BSU_16520	rpsB, tsf, pyrH, frr	polycistronic	7.55309	7.75202	7.13731	8.58987	cleavage	cleavage
BSGatlas-operon-943	6	BSU_16530, BSU_16540, BSU_16550, BSU_16560, BSU_16570, BSU_16580	uppS, cdsA, ispC, rasP, proS, polC	polycistronic	5.42441	6.1235	5.50896	5.46577	-	cleavage
BSGatlas-operon-944	1	BSU_misc_RNA_71	surG	monocistronic	5.72809	7.15972	4.63572	5.48211	-	-
BSGatlas-operon-945	7	BSU_16590, BSU_16600, BSU_16610, BSU_16620, BSU_16630, BSU_16640, BSU_16650	ylxS, nusA, ylxR, rplGA, infB, ylxP, rbfA	polycistronic	7.07987	7.87966	7.46106	6.86037	-	-
BSGatlas-operon-946	2	BSU_16670, BSU_16680	ribC, rpsO	polycistronic	9.77897	9.36179	10.7001	8.62918	-	-
BSGatlas-operon-947	1	BSU_16690	pnpA	monocistronic	7.46474	6.83852	7.16577	7.17674	-	-
BSGatlas-operon-948	1	BSU_16710	mlpA	monocistronic	2.59662	2.41423	2.21647	3.68748	-	-
BSGatlas-operon-949	1	BSU_16720	ymxH	monocistronic	3.56853	2.1511	2.99561	4.23516	-	-
BSGatlas-operon-950	5	BSU_16730, BSU_16740, BSU_16750, BSU_16760, BSU_16770	spoVFA, spoVFB, asd, dapG, dapA	polycistronic	7.15069	7.03632	6.83622	6.84358	cleavage	cleavage
BSGatlas-operon-951	1	new_1748711_1749895_c	S601	monocistronic	0	0.111512	0.156371	0.131549	-	-
BSGatlas-operon-952	1	BSU_16780	rnjB	monocistronic	6.39048	7.26956	5.05467	6.46	-	-
BSGatlas-operon-953	2	BSU_16790, BSU_16799	tepA, ylzJ	polycistronic	0.716996	0.751916	1.09755	1.98276	-	-
BSGatlas-operon-954	2	BSU_16800, BSU_16810	spoIIIE, ymfC	polycistronic	4.53509	6.06637	2.66229	4.45378	-	-
BSGatlas-operon-955	3	BSU_16825, BSU_16845, BSU_16860	ymfD, ymfF, ymfH	polycistronic	5.32272	6.0016	4.56729	4.98869	-	-
BSGatlas-operon-956	1	BSU_16880	ymfJ	monocistronic	4.03872	3.69077	3.4397	3.52404	-	-
BSGatlas-operon-957	4	BSU_16890, BSU_16900, BSU_16910, BSU_16920	ymfK/1, ymfK/2, rodZ, pgsA	polycistronic	7.81862	7.30954	7.8136	7.35473	cleavage	-
BSGatlas-operon-958	1	BSU_16940	recA	monocistronic	7.74818	8.11855	8.34606	10.3594	cleavage	-
BSGatlas-operon-959	1	BSU_16950	pbpX	monocistronic	5.19586	3.34964	4.82936	4.71383	-	-
BSGatlas-operon-960	2	BSU_16960, BSU_16970	rny, ymdB	polycistronic	9.21257	9.92085	9.22454	9.42273	-	-
BSGatlas-operon-961	1	BSU_16980	spoVS	monocistronic	9.62379	9.33429	8.27863	8.78193	-	-
BSGatlas-operon-962	2	BSU_16990, BSU_17000	tdh, kbl	polycistronic	7.37913	7.66129	6.48385	9.02226	cleavage	-
BSGatlas-operon-963	2	BSU_17010, BSU_17020	ymcB, ymcA	polycistronic	8.40335	8.30572	6.72233	6.53179	-	-
BSGatlas-operon-964	1	BSU_17030	cotE	monocistronic	3.80226	2.15106	8.35418	5.04201	-	-
BSGatlas-operon-965	2	BSU_17040, BSU_17050	mutS, mutL	polycistronic	3.64829	3.52236	3.92771	4.66468	-	-
BSGatlas-operon-967	1	new_1780399_1780532	ncr952	monocistronic	7.46445	9.1432	4.95639	6.80819	-	-
BSGatlas-operon-968	1	BSU_17060	ymzD	monocistronic	4.41686	4.65955	3.89007	4.75037	-	-
BSGatlas-operon-969	1	BSU_17070	ymcC	monocistronic	2.1075	3.7965	1.65254	1.11077	-	-
BSGatlas-operon-970	1	BSU_17080	pksA	monocistronic	5.12653	5.77492	4.40059	4.96973	-	-
BSGatlas-operon-971	15	BSU_17090, BSU_17099, BSU_17100, BSU_17110, BSU_17120, BSU_17130, BSU_17140, BSU_17150, BSU_17160, BSU_17170, BSU_17180, BSU_17190, BSU_17200, BSU_17210, BSU_17220	pksB, BSGatlas-gene-2005, pksC, pksD, pksE, acpK, pksF, pksG, pksH, pksI, pksJ, pksL, pksM, pksN, pksR	polycistronic	2.39318	3.64885	1.21227	3.47325	-	-
BSGatlas-operon-972	1	BSU_17230	pksS	monocistronic	4.52368	4.05602	3.5326	4.81762	-	-
BSGatlas-operon-973	2	BSU_17240, BSU_17250	ymzB, ymaE	polycistronic	5.26648	4.91345	6.13815	4.78937	-	-
BSGatlas-operon-974	1	BSU_17260	aprX	monocistronic	1.74698	1.59573	0.318172	0.617738	-	-
BSGatlas-operon-975	1	BSU_17266	ymzE/1	monocistronic	6.17895	4.76942	5.25803	5.02238	-	-
BSGatlas-operon-977	1	BSU_17267	ymzE/2	monocistronic	6.33131	6.04217	6.19281	6.39604	-	-
BSGatlas-operon-978	2	BSU_17270, BSU_17280	pghC, ymaD	polycistronic	2.76659	2.34053	3.21072	2.55028	-	-
BSGatlas-operon-976	2	BSU_17290, BSU_17300	ebrB, ebrA	polycistronic	2.58351	3.55464	2.32674	2.29824	-	-
BSGatlas-operon-979	1	BSU_17310	ymaG	monocistronic	0.56933	0.022869	0.0565385	0.0623427	-	-
BSGatlas-operon-980	3	BSU_17320, BSU_17330, BSU_17340	ymaF, miaA, hfq	polycistronic	9.3591	9.74905	7.63534	7.88998	-	cleavage
BSGatlas-operon-981	5	BSU_17360, BSU_17370, BSU_17380, BSU_17390, BSU_17400	ymzA, nrdI, nrdE, nrdF, ymaB	polycistronic	5.76803	6.14779	6.19494	6.41131	-	-
BSGatlas-operon-982	1	BSU_17410	cwlC	monocistronic	0.954488	1.28854	0.169584	0.8417	-	-
BSGatlas-operon-983	1	new_1872786_1873153	S623	monocistronic	0	0.113928	0	0.254042	-	-
BSGatlas-operon-984	1	BSU_17420	spoVK	monocistronic	1.06063	1.53078	0.748868	1.17322	-	-
BSGatlas-operon-985	4	BSU_17430, BSU_17440, BSU_17450, BSU_17460	ynbA, ynbB, glnR, glnA	polycistronic	5.95957	9.17639	5.57793	5.53967	-	-
BSGatlas-operon-986	1	BSU_17470	ynxB	monocistronic	0.994548	2.01337	0.5676	1.92719	-	-
BSGatlas-operon-987	1	BSU_17480	ynzF	monocistronic	2.80756	3.42982	2.80742	3.28496	-	-
BSGatlas-operon-988	2	BSU_17500, BSU_17510	ynaB, ynaC	polycistronic	5.87326	5.60584	6.60079	4.79643	-	-
BSGatlas-operon-989	1	BSU_17520	ynaD	monocistronic	5.40536	5.0965	3.49643	3.30175	-	-
BSGatlas-operon-990	1	BSU_17530	ynaE	monocistronic	6.49244	6.07215	6.01067	4.93272	-	-
BSGatlas-operon-991	2	BSU_17570, BSU_17580	xynP, xynB	polycistronic	1.81352	2.26369	1.47837	2.28567	-	-
BSGatlas-operon-992	1	new_1888890_1889195_c	S632	monocistronic	0.15028	0.442746	0	0	-	-
BSGatlas-operon-993	1	BSU_17590	xylR	monocistronic	3.53067	4.41724	2.56864	2.62673	-	-
BSGatlas-operon-994	2	BSU_17600, BSU_17610	xylA, xylB	polycistronic	5.04967	4.33223	4.3764	3.58121	-	cleavage
BSGatlas-operon-995	1	BSU_17620	yncB	monocistronic	4.92629	3.0479	5.68798	4.65334	-	-
BSGatlas-operon-996	1	BSU_17630	yncC	monocistronic	5.05445	6.85342	4.24319	4.04276	-	-
BSGatlas-operon-997	1	BSU_17640	yncD	monocistronic	0.221425	0.422324	0.251429	0.529795	-	-
BSGatlas-operon-998	1	BSU_17650	yncE	monocistronic	5.17951	3.28864	4.1565	3.91433	-	-
BSGatlas-operon-999	1	BSU_17660	yncF	monocistronic	5.95228	4.92945	4.92341	5.05605	-	-
BSGatlas-operon-1000	1	new_1900570_1900855_c	S641	monocistronic	5.46837	6.34183	4.48911	4.56368	-	-
BSGatlas-operon-1001	1	BSU_17670	cotU	monocistronic	5.62863	5.57346	2.76703	4.34929	-	-
BSGatlas-operon-1002	1	BSU_17679	BSGatlas-gene-2073	monocistronic	4.87444	2.95162	3.55057	2.66039	-	-
BSGatlas-operon-1003	1	BSU_17680	thyA	monocistronic	5.46827	4.73077	5.71276	4.47623	-	-
BSGatlas-operon-1004	1	BSU_17689	BSGatlas-gene-2076	monocistronic	3.82724	7.87645	2.05949	4.28071	-	-
BSGatlas-operon-1005	1	new_1903330_1903490	S645	monocistronic	1.69092	1.57931	1.38958	1.88279	-	-
BSGatlas-operon-1006	1	BSU_17690	yncM	monocistronic	6.12256	8.77864	5.30221	7.72631	-	-
BSGatlas-operon-1007	1	BSU_17699	ynzK	monocistronic	0.679499	0.716378	1.22684	0	-	-
BSGatlas-operon-1008	1	BSU_17700	cotC	monocistronic	7.02087	6.21692	2.4342	3.4597	-	-
BSGatlas-operon-1009	1	BSU_17710	tatAC	monocistronic	9.57443	11.2181	8.17816	9.04324	-	-
BSGatlas-operon-1010	1	BSU_17715	BSGatlas-gene-2082	monocistronic	0	0.329927	0.890639	0	-	-
BSGatlas-operon-1011	2	BSU_17720, BSU_17740	yndA, ynzB	polycistronic	1.33754	2.13815	1.06129	1.1836	-	-
BSGatlas-operon-1012	1	BSU_17730	yndB	monocistronic	6.55929	6.98553	5.99512	7.47737	-	-
BSGatlas-operon-1013	3	BSU_17750, BSU_17760, BSU_17770	yndD, yndE, yndF	polycistronic	0.523196	0.442925	0.425319	0.446325	-	-
BSGatlas-operon-1014	4	BSU_17780, BSU_17790, BSU_17800, BSU_17810	yndG, yndH, yndJ, yndK	polycistronic	2.57762	2.51162	1.81508	2.83734	-	-
BSGatlas-operon-1015	1	new_1912142_1913240_c	S651	monocistronic	0.311708	0.261239	0	0.109608	-	-
BSGatlas-operon-1016	1	BSU_misc_RNA_72	surA	monocistronic	9.99583	13.2744	8.45431	11.8733	-	cleavage
BSGatlas-operon-1017	1	BSU_17820	pghL	monocistronic	2.66719	1.79264	0.209758	1.91043	-	-
BSGatlas-operon-1018	1	BSU_17830	yndM	monocistronic	0.532226	0.583697	0.555831	0.28522	-	-
BSGatlas-operon-1019	1	BSU_17840	fosB	monocistronic	4.2689	6.37145	5.94035	3.58798	-	-
BSGatlas-operon-1020	1	BSU_misc_RNA_73	ncrF	monocistronic	13.7186	16.1627	12.4709	13.5049	cleavage	cleavage
BSGatlas-operon-1021	1	BSU_17850	lexA	monocistronic	4.89716	5.35048	4.37297	5.95813	-	-
BSGatlas-operon-1022	3	BSU_17860, BSU_17870, BSU_17880	yneA, yneB, ynzC	polycistronic	5.3424	5.15406	5.39644	5.65355	-	-
BSGatlas-operon-1023	1	BSU_17890	tkt	monocistronic	8.67833	7.27866	7.92738	9.16973	cleavage	-
BSGatlas-operon-1024	1	new_1921866_1922524_c	S661	monocistronic	0.910718	3.70413	0.98941	0.993574	-	-
BSGatlas-operon-1025	2	BSU_17900, BSU_17910	sirA, yneF	polycistronic	7.84131	7.20228	7.93802	7.96029	cleavage	cleavage
BSGatlas-operon-1026	1	BSU_17920	ynzD	monocistronic	4.63283	6.20833	3.30937	4.45732	-	-
BSGatlas-operon-1027	3	BSU_17930, BSU_17940, BSU_17950	ccdA, yneI, yneJ	polycistronic	6.48358	7.7264	6.51701	5.49389	-	-
BSGatlas-operon-1028	1	BSU_17960	yneK	monocistronic	6.44365	5.79163	4.11707	6.53722	cleavage	-
BSGatlas-operon-1029	1	new_1925528_1925637	S665	monocistronic	9.27324	6.61307	6.75294	5.61399	-	-
BSGatlas-operon-1030	1	BSU_17970	cotM	monocistronic	0.426243	0.703356	0	0.58807	-	-
BSGatlas-operon-1031	2	BSU_18000, BSU_18010	citB, yneN	polycistronic	9.47167	8.22144	5.98138	9.38768	-	-
BSGatlas-operon-1032	2	BSU_17980, BSU_17990	sspP, sspO	polycistronic	0.624919	0.813325	0.28401	0.456842	-	-
BSGatlas-operon-1033	1	BSU_18019	ynzL	monocistronic	1.74109	2.85482	0.909058	2.57444	-	-
BSGatlas-operon-1035	2	BSU_18020, BSU_18030	sspN, tlp	polycistronic	3.68987	1.95964	1.69632	2.58066	-	-
BSGatlas-operon-1036	2	BSU_18040, BSU_18050	yneP, yneQ	polycistronic	5.59253	5.43197	5.51407	4.73271	-	-
BSGatlas-operon-1034	2	BSU_18060, BSU_18070	yneR, plsY	polycistronic	7.80184	7.80411	6.92979	7.55908	-	-
BSGatlas-operon-1037	1	BSU_18080	yneT	monocistronic	8.30364	9.57305	7.64377	7.6481	cleavage	-
BSGatlas-operon-1038	2	BSU_18090, BSU_18100	parE, parC	polycistronic	4.84706	4.21257	3.9907	3.77302	-	-
BSGatlas-operon-1039	1	BSU_18109	ynfCc	monocistronic	8.27562	8.706	6.77968	7.4021	-	-
BSGatlas-operon-1040	1	BSU_18110	ynfC	monocistronic	8.03802	9.00175	5.70454	7.17252	cleavage	cleavage
BSGatlas-operon-1041	1	BSU_18120	alsT	monocistronic	3.57993	4.71711	4.73179	3.63539	-	-
BSGatlas-operon-1042	1	new_1940412_1941158_c	S675	monocistronic	0	0.078339	0	0	-	-
BSGatlas-operon-1043	1	BSU_18130	bglC	monocistronic	1.47068	2.09615	1.87948	2.67085	-	-
BSGatlas-operon-1044	2	BSU_18150, BSU_18160	xynC, xynD	polycistronic	2.77739	4.25707	2.08851	3.34889	-	-
BSGatlas-operon-1045	3	BSU_18170, BSU_18180, BSU_18190	yngA, yngB, yngC	polycistronic	5.62306	5.9401	5.36002	4.69698	-	-
BSGatlas-operon-1046	1	BSU_18200	nrnB	monocistronic	0.500722	0.69465	0.704645	0.548953	-	-
BSGatlas-operon-1047	7	BSU_18210, BSU_18220, BSU_18230, BSU_18239, BSU_18240, BSU_18250, BSU_18260	yngE, yngF, yngG, yngHB, yngH, yngI, yngJ	polycistronic	0.456106	0.602849	0.381638	0.62761	-	-
BSGatlas-operon-1048	1	BSU_18280	yngK	monocistronic	0.231665	0.443981	0.128339	0.450903	-	-
BSGatlas-operon-1049	1	BSU_18290	yngL	monocistronic	0.427366	0.181889	0	0.857331	-	-
BSGatlas-operon-1050	5	BSU_18300, BSU_18310, BSU_18320, BSU_18330, BSU_18340	ppsE, ppsD, ppsC, ppsB, ppsA	polycistronic	3.14661	3.73604	1.27028	3.13879	-	-
BSGatlas-operon-1051	2	BSU_18350, BSU_18360	dacC, galM	polycistronic	4.76228	5.94279	3.80604	4.27741	-	-
BSGatlas-operon-1052	1	BSU_18370	yoeA	monocistronic	3.88607	5.66058	2.47805	3.13505	-	-
BSGatlas-operon-1053	1	BSU_18380	iseA	monocistronic	5.72246	10.6164	7.38624	7.4612	-	-
BSGatlas-operon-1054	1	BSU_18390	yoeC	monocistronic	4.30756	4.03295	4.28062	3.50009	-	-
BSGatlas-operon-1055	1	BSU_18400	yoeD	monocistronic	5.91228	5.03077	5.04901	6.28495	-	-
BSGatlas-operon-1056	1	BSU_18410	ggt	monocistronic	2.33969	4.30075	1.96469	3.96225	-	-
BSGatlas-operon-1057	1	BSU_18420	yofA	monocistronic	3.19157	3.63064	1.75233	3.38133	-	-
BSGatlas-operon-1058	1	BSU_18430	yogA	monocistronic	1.08712	0.357598	0.646666	1.18348	-	-
BSGatlas-operon-1059	2	BSU_18440, BSU_18450	gltB, gltA	polycistronic	3.11093	8.89167	2.68809	2.26457	-	-
BSGatlas-operon-1060	1	BSU_18460	gltC	monocistronic	2.7786	4.47194	1.00854	1.92269	-	-
BSGatlas-operon-1061	2	BSU_18470, BSU_18480	proJ, proH	polycistronic	2.48391	2.88377	1.5914	2.91588	-	-
BSGatlas-operon-1062	1	BSU_18490	rtp	monocistronic	5.38324	5.29185	4.64509	4.53262	-	-
BSGatlas-operon-1063	1	BSU_18500	yoxD	monocistronic	4.52221	3.7918	3.77947	2.78518	-	-
BSGatlas-operon-1064	3	BSU_18510, BSU_18520, BSU_18530	yoxC, yoxB, yoaA	polycistronic	3.54264	3.71531	3.72024	3.61655	-	-
BSGatlas-operon-1065	3	BSU_18540, BSU_18550, BSU_18560	yoaB, yoaC, yoaD	polycistronic	5.96605	6.0291	2.65303	4.96036	-	-
BSGatlas-operon-1066	1	BSU_misc_RNA_31	SAM_mswF	monocistronic	0	0	0	0	cleavage	cleavage
BSGatlas-operon-1067	2	BSU_18570, BSU_18580	yoaE, yoaF	polycistronic	6.02141	8.24846	4.80247	4.95184	-	-
BSGatlas-operon-1068	1	BSU_18590	yoaG	monocistronic	4.54297	6.74788	4.23202	5.4042	-	-
BSGatlas-operon-1069	1	BSU_18596	BSGatlas-gene-2186	monocistronic	1.74553	4.87413	0.810095	2.51364	-	-
BSGatlas-operon-1070	1	BSU_18600	yozQ	monocistronic	1.98556	5.68398	2.29932	3.46416	-	-
BSGatlas-operon-1071	1	BSU_18610	yoaH	monocistronic	2.97885	4.15129	0.614942	3.36077	-	-
BSGatlas-operon-1072	1	BSU_18620	yoaI	monocistronic	1.3866	2.51334	0.63462	0.583026	-	-
BSGatlas-operon-1073	1	BSU_18630	yoaJ	monocistronic	5.12454	6.1669	4.77113	5.97485	-	-
BSGatlas-operon-1074	1	BSU_18660	yoaM	monocistronic	0	0.177791	0	0.154439	-	-
BSGatlas-operon-1075	1	BSU_18669	yozS	monocistronic	5.61362	4.7742	5.86428	5.52162	-	-
BSGatlas-operon-1076	1	BSU_18670	oxdD	monocistronic	0.218725	0.870045	0.0821339	0.0314736	-	-
BSGatlas-operon-1077	1	BSU_18680	yoaO	monocistronic	3.78502	4.14843	3.80598	3.11139	-	-
BSGatlas-operon-1078	1	BSU_18700	yoaQ	monocistronic	0.993421	1.081	0.834568	0.863271	-	-
BSGatlas-operon-1079	3	BSU_18709, BSU_18710, BSU_18720	yozT, yozF, yoaR	polycistronic	1.05143	1.23417	0.808818	0.632814	-	-
BSGatlas-operon-1080	4	BSU_18730, BSU_18740, BSU_18750, BSU_18770	yoaS, yozG, yoaT, yoaV	polycistronic	0.773661	1.56853	0.701161	1.32681	-	-
BSGatlas-operon-1081	1	BSU_18760	yoaU	monocistronic	0.804217	0.979712	0.790284	0.713659	-	-
BSGatlas-operon-1082	1	BSU_18780	yoaW	monocistronic	2.18582	4.02738	0.805865	2.20714	-	-
BSGatlas-operon-1084	1	BSU_18800	penP	monocistronic	4.6096	5.6699	2.94826	5.39772	-	-
BSGatlas-operon-1085	1	BSU_18820	yobB	monocistronic	0.292702	5.39228	0.44023	1.39525	-	-
BSGatlas-operon-1086	1	BSU_18830	pps	monocistronic	1.80198	2.62114	1.98834	1.2484	-	-
BSGatlas-operon-1087	1	new_2053985_2054612	ncr1015	monocistronic	11.4276	13.5257	11.2725	12.691	-	-
BSGatlas-operon-1088	1	BSU_18840	xynA	monocistronic	7.21891	6.29984	6.47249	6.53451	-	-
BSGatlas-operon-1089	1	BSU_18849	yozV	monocistronic	7.47769	4.8416	4.97935	5.20927	-	-
BSGatlas-operon-1090	1	BSU_18850	yobD	monocistronic	4.41747	4.9534	3.08634	4.08419	-	-
BSGatlas-operon-1091	1	BSU_18860	yozH	monocistronic	1.65318	2.92942	0	1.33921	-	-
BSGatlas-operon-1092	1	BSU_18890	yobF	monocistronic	4.88447	5.58815	3.25451	3.8436	-	-
BSGatlas-operon-1093	1	BSU_18880	yobE	monocistronic	2.19797	3.33142	0.81105	2.3039	-	-
BSGatlas-operon-1094	1	BSU_18899	yozX	monocistronic	0.332802	0.525245	0	0.221421	-	-
BSGatlas-operon-1095	1	BSU_18900	yozJ	monocistronic	0.591854	2.03751	0.916256	1.10496	-	-
BSGatlas-operon-1096	1	BSU_18908	yozY	monocistronic	2.24863	6.23523	1.35731	4.12266	-	-
BSGatlas-operon-1097	1	BSU_18909	yozZ	monocistronic	0.201654	0.817492	0	0.64555	-	-
BSGatlas-operon-1098	2	BSU_18910, BSU_18920	rapK, phrK	polycistronic	7.77678	8.60314	5.94557	6.74499	-	-
BSGatlas-operon-1099	3	BSU_18930, BSU_18940, BSU_18950	yobH, yozK, yozL	polycistronic	1.91199	1.39414	0.840664	0.88316	-	-
BSGatlas-operon-1100	1	BSU_18960	yozM	monocistronic	2.60687	5.31651	1.71082	2.40568	-	-
BSGatlas-operon-1101	3	BSU_18970, TERMseq-predicted-riboswitch, BSU_18979	yobI, TERMseq-predicted-riboswitch, yoyA	polycistronic	6.44346	6.10149	6.02865	5.87263	-	-
BSGatlas-operon-1102	1	BSU_misc_RNA_74	SR5	monocistronic	6.30399	7.67726	5.3817	4.92733	-	-
BSGatlas-operon-1103	2	new_2069824_2069977, BSU_18978	SR5, bsrE	polycistronic	8.50383	9.32885	5.20006	8.69627	-	-
BSGatlas-operon-1104	1	new_2069984_2070118_c	bsrE	monocistronic	10.4454	11.5767	8.23969	10.1705	-	-
BSGatlas-operon-1105	1	BSU_18980	yobJ	monocistronic	7.01293	9.15052	7.6514	6.62499	-	-
BSGatlas-operon-1106	1	BSU_18990	yobK	monocistronic	6.48878	7.5673	6.16074	7.09833	-	-
BSGatlas-operon-1107	1	BSU_19000	yobL	monocistronic	5.80052	5.55581	5.67441	5.16876	-	-
BSGatlas-operon-1108	1	BSU_19010	yobM	monocistronic	5.16248	6.0177	4.15971	4.28571	-	-
BSGatlas-operon-1109	2	BSU_19020, BSU_19030	yobN, yobO	polycistronic	1.92351	3.88413	0.691757	2.10561	-	-
BSGatlas-operon-1111	1	BSU_misc_RNA_75	bsrF	monocistronic	13.5098	12.7863	13.7918	12.466	-	-
BSGatlas-operon-1110	5	BSU_19040, BSU_19050, BSU_19060, BSU_19070, BSU_19080	csaA, yobQ, yobR, yobS, yobT	polycistronic	2.91587	3.70222	0.835541	2.41514	-	-
BSGatlas-operon-1112	1	BSU_19090	yobU	monocistronic	1.18162	1.08463	0.185227	0.946486	-	-
BSGatlas-operon-1113	1	BSU_19100	yobV	monocistronic	2.83662	2.55275	1.89692	2.95632	-	-
BSGatlas-operon-1114	1	BSU_19110	yobW	monocistronic	0.740089	0.406481	0	0.0728839	-	-
BSGatlas-operon-1115	1	BSU_19120	czrA	monocistronic	4.93423	5.17427	4.08061	4.71166	-	-
BSGatlas-operon-1116	1	BSU_19130	yocA	monocistronic	6.92482	6.68646	6.88893	6.438	-	-
BSGatlas-operon-1117	1	BSU_19140	yozB	monocistronic	6.57644	8.03609	6.558	6.42644	-	-
BSGatlas-operon-1118	1	BSU_19150	yocB	monocistronic	5.60861	5.08074	6.79027	3.95893	-	-
BSGatlas-operon-1119	2	BSU_19160, BSU_19170	yocC, yocD	polycistronic	4.82129	5.45483	2.60132	3.8589	-	-
BSGatlas-operon-1120	1	BSU_19180	des	monocistronic	5.71939	4.04901	4.46876	4.47333	-	-
BSGatlas-operon-1121	2	BSU_19190, BSU_19200	desK, desR	polycistronic	3.16904	3.95305	2.31474	4.16461	-	-
BSGatlas-operon-1122	1	new_2092326_2092824_c	S731	monocistronic	0.88862	0.360794	0.193473	0.634446	-	-
BSGatlas-operon-1123	1	new_2092817_2093011	S732	monocistronic	0.872498	0.773107	0	1.3835	-	-
BSGatlas-operon-1124	4	BSU_19210, BSU_19220, BSU_misc_RNA_32, BSU_19230	yocH, recQ, bsrB, azoR1	polycistronic	10.9319	10.975	11.8667	11.3073	-	-
BSGatlas-operon-1125	1	BSU_19240	yocK	monocistronic	6.06012	5.52155	7.51201	5.84898	-	-
BSGatlas-operon-1126	1	BSU_19250	yocL	monocistronic	1.81545	5.45585	0.437626	2.35957	-	-
BSGatlas-operon-1127	3	BSU_19259, BSU_19270, BSU_19280	yoyB, yozN, yocN	polycistronic	1.00738	1.92532	0.643981	1.34997	-	-
BSGatlas-operon-1128	1	BSU_19260	yocM	monocistronic	0.085081	4.08431	0.170697	1.41906	-	-
BSGatlas-operon-1129	1	BSU_19290	yozO	monocistronic	6.51923	10.0042	6.11189	7.19395	-	cleavage
BSGatlas-operon-1131	1	BSU_19300	yozC	monocistronic	6.47933	5.35737	6.05521	5.79478	-	-
BSGatlas-operon-1132	1	BSU_19310	dhaS	monocistronic	7.5097	9.48716	5.59713	7.6366	-	-
BSGatlas-operon-1133	2	BSU_19320, BSU_19330	sqhC, sodF	polycistronic	0.490661	0.895167	0.13167	0.740267	-	-
BSGatlas-operon-1134	1	BSU_19340	yocR	monocistronic	3.64209	3.94286	2.7086	5.02905	-	-
BSGatlas-operon-1135	1	BSU_19350	yocS	monocistronic	2.3587	5.11673	0	1.28628	-	-
BSGatlas-operon-1136	2	BSU_19360, BSU_19370	odhB, odhA	polycistronic	9.87788	8.61619	9.54041	9.96665	cleavage	-
BSGatlas-operon-1137	2	BSU_19380, BSU_19390	yojO, yojN	polycistronic	3.85874	4.05776	4.55877	4.43237	-	-
BSGatlas-operon-1138	2	BSU_19400, BSU_19410	yojM, cwlS	polycistronic	5.29519	6.73191	3.8054	4.8333	-	-
BSGatlas-operon-1139	1	BSU_19420	yojK	monocistronic	3.54554	4.25643	2.25091	1.83032	-	-
BSGatlas-operon-1140	1	BSU_19430	cdaS	monocistronic	2.06092	1.19321	3.52366	1.73408	-	-
BSGatlas-operon-1141	2	BSU_19440, BSU_19450	yojI, rsbRC	polycistronic	1.30001	2.35474	1.71126	2.37524	-	-
BSGatlas-operon-1142	4	BSU_19460, BSU_19470, BSU_19479, BSU_19480	bshB2, yojF, yoyC, yojE	polycistronic	4.93262	5.79938	4.29591	5.42309	-	-
BSGatlas-operon-1143	1	BSU_19490	gerT	monocistronic	0.701619	0.635145	0.369602	0.229405	-	-
BSGatlas-operon-1144	2	BSU_19510, BSU_19520	yojB, yojA	polycistronic	1.89781	2.71615	0.586849	0.66342	-	-
BSGatlas-operon-1145	1	BSU_19530	yodA	monocistronic	1.12387	2.80058	0.707515	2.38398	-	-
BSGatlas-operon-1146	1	BSU_19540	yodB	monocistronic	4.72217	4.40071	4.17235	4.05323	-	-
BSGatlas-operon-1147	1	BSU_19550	yodC	monocistronic	4.80381	5.97866	3.27833	4.07096	-	-
BSGatlas-operon-1148	2	BSU_19560, BSU_19570	mhqD, mhqE	polycistronic	1.5431	1.96858	1.90922	1.30812	-	-
BSGatlas-operon-1149	2	BSU_19579, BSU_19580	yoyD, yodF	polycistronic	2.51174	5.09605	0.751454	2.46604	-	-
BSGatlas-operon-1150	1	BSU_19590	ctpA	monocistronic	7.28553	6.97381	7.23697	5.95525	-	-
BSGatlas-operon-1151	2	BSU_19600, BSU_19610	yodH, yodI	polycistronic	4.13007	3.66938	3.1399	2.97477	-	-
BSGatlas-operon-1152	2	BSU_19620, BSU_19630	ldcB, deoD	polycistronic	6.06698	4.87028	6.30652	6.04958	-	-
BSGatlas-operon-1153	1	BSU_19639	yoyE	monocistronic	3.32619	2.11013	0.643363	1.04622	-	-
BSGatlas-operon-1154	1	BSU_19640	yodL	monocistronic	5.41028	6.87315	3.4731	3.50001	-	-
BSGatlas-operon-1155	1	BSU_19650	pgpB	monocistronic	5.86357	6.4178	5.11931	6.78816	-	-
BSGatlas-operon-1156	2	BSU_19660, BSU_19670	yozD, yodN	polycistronic	3.24846	3.21201	1.93686	4.67767	-	-
BSGatlas-operon-1157	1	BSU_19669	yoyF	monocistronic	0.41941	1.31625	0	0.695619	-	-
BSGatlas-operon-1158	8	BSU_19680, BSU_19689, BSU_19690, BSU_19700, BSU_19710, BSU_19720, BSU_19730, BSU_19740	yozE, yokU, kamA, yodP, yodQ, yodR, yodS, yodT	polycistronic	1.81603	2.08982	0.608443	1.65952	-	-
BSGatlas-operon-1159	2	BSU_19749, BSU19749	yoyG, yoyG	polycistronic	4.38404	4.38241	1.39432	2.81462	-	-
BSGatlas-operon-1160	3	BSU_19750, BSU_19760, BSU_19770	cgeE, cgeD, cgeC	polycistronic	2.4949	3.04265	1.20723	2.23808	-	-
BSGatlas-operon-1161	2	BSU_19780, BSU_19790	cgeA, cgeB	polycistronic	2.78102	2.50348	0.765331	0.624688	-	-
BSGatlas-operon-1162	1	BSU_19800	phy	monocistronic	2.02917	2.88586	1.7472	2.61692	-	-
BSGatlas-operon-1163	1	BSU_19810	yodU	monocistronic	1.6406	1.46914	0	0.634446	-	-
BSGatlas-operon-1164	13	BSU_19820, BSU_19830, BSU_19850, BSU_19860, BSU_19870, BSU_19880, BSU_19890, BSU_19900, BSU_19910, BSU_19920, BSU_19930, BSU_19940, BSU_19970	sprB, yotM, yotK, yotJ, yotI, yotH, yotG, yotF, yotE, yotD, yotC, yotB, yosX	polycistronic	1.37053	1.76969	0.787191	1.27675	-	-
BSGatlas-operon-1165	1	BSU_19840	yotL	monocistronic	4.56497	5.48036	3.70369	5.15456	-	-
BSGatlas-operon-1166	1	BSU_19950	sspC	monocistronic	1.55539	1.32883	0.375943	2.23121	-	-
BSGatlas-operon-1167	1	BSU_20000	yosU	monocistronic	2.51009	4.34649	1.00676	2.33179	-	-
BSGatlas-operon-1168	1	BSU_20010	yosT	monocistronic	4.48531	4.089	4.15441	3.2687	-	-
BSGatlas-operon-1169	1	BSU_20040	yosP	monocistronic	2.41052	3.53742	1.35095	0.98172	-	-
BSGatlas-operon-1170	1	BSU_20060	nrdEB	monocistronic	0.916758	0.953403	0.166174	0.151328	-	-
BSGatlas-operon-1171	1	BSU_misc_RNA_33	srdEi	monocistronic	0	0	0	0	-	-
BSGatlas-operon-1172	1	BSU_20070	yosM	monocistronic	1.28082	0.728259	0.329056	0.316744	-	-
BSGatlas-operon-1173	1	BSU_20190	yosA	monocistronic	8.07085	6.41543	4.17275	3.62829	-	-
BSGatlas-operon-1175	1	BSU_20320	yorN	monocistronic	4.0731	4.44628	0.479354	3.07749	-	-
BSGatlas-operon-1177	1	BSU_20420	yorD	monocistronic	10.3776	11.6564	8.29158	9.51186	-	-
BSGatlas-operon-1178	2	BSU_20430, BSU_20440	yorC, yorB	polycistronic	7.4543	7.20556	6.98289	9.23472	-	cleavage
BSGatlas-operon-1179	1	BSU_20450	yorA	monocistronic	3.04252	1.84987	3.06647	0.990468	-	-
BSGatlas-operon-1180	1	BSU_20460	pghZ	monocistronic	1.71212	2.1128	0.524727	1.46111	-	-
BSGatlas-operon-1181	1	BSU_20490	yoqW	monocistronic	8.88612	8.92969	9.01384	10.8699	-	-
BSGatlas-operon-1182	1	BSU_20470	yoqY	monocistronic	3.52202	2.72279	1.73803	3.41685	-	-
BSGatlas-operon-1183	1	BSU_20510	yoqU	monocistronic	0.604802	0.897715	0.298153	0.456627	-	-
BSGatlas-operon-1184	1	BSU_20520	yoqT	monocistronic	0.566077	2.52648	1.23873	0.528376	-	-
BSGatlas-operon-1185	1	BSU_20560	yoqO	monocistronic	5.65548	8.23858	3.6093	6.28955	-	-
BSGatlas-operon-1186	1	BSU_20570	yoqN	monocistronic	0.970863	0.870647	0	0.495544	-	-
BSGatlas-operon-1187	1	BSU_20580	yoqM	monocistronic	3.76445	10.6337	3.92802	5.80561	-	-
BSGatlas-operon-1188	1	BSU_20770	yopT	monocistronic	7.01442	8.12622	5.26396	6.0601	cleavage	cleavage
BSGatlas-operon-1189	1	BSU_20780	yopS	monocistronic	9.75113	10.9907	6.90788	8.35679	-	-
BSGatlas-operon-1190	6	BSU_20790, BSU_20800, BSU_20810, BSU_20820, BSU_20830, BSU_20840	yopR, yopQ, yopP, yopO, yopN, yopM	polycistronic	5.60913	7.3646	5.40213	5.25917	-	-
BSGatlas-operon-1191	1	new_2208373_2208745	S784	monocistronic	3.42297	4.58779	2.11875	2.39582	-	-
BSGatlas-operon-1192	1	BSU_ncRNA_1	aimX	monocistronic	9.86985	10.6495	7.97704	9.72861	-	cleavage
BSGatlas-operon-1193	1	BSU_20850	aimP	monocistronic	5.11382	9.54728	4.70527	7.7492	-	-
BSGatlas-operon-1194	1	BSU_20860	aimR	monocistronic	3.95163	6.29658	3.40663	4.9203	-	-
BSGatlas-operon-1195	1	BSU_20920	yopE	monocistronic	5.97599	6.65865	3.31091	4.49592	-	-
BSGatlas-operon-1196	1	BSU_20928	yoyH	monocistronic	5.96883	6.29016	4.83404	6.11426	-	-
BSGatlas-operon-1198	1	BSU_20940	yopC	monocistronic	5.27035	5.68282	4.77948	5.07548	-	-
BSGatlas-operon-1199	1	BSU_20960	yopA	monocistronic	5.66742	6.12375	5.03863	5.3466	-	-
BSGatlas-operon-1200	1	BSU_20970	yonX	monocistronic	3.14306	2.70723	0.691126	1.23998	-	-
BSGatlas-operon-1201	4	BSU_20980, BSU_20990, BSU_20999, BSU_21000	yonV, yonU, yoyJ, yonT	polycistronic	5.29429	6.30688	4.78558	5.60398	-	-
BSGatlas-operon-1202	1	BSU_misc_RNA_90	apbT	monocistronic	11.5584	13.9316	11.3196	12.6433	-	-
BSGatlas-operon-1203	2	BSU_21010, BSU_21020	yonS, yonR	polycistronic	6.08543	7.56712	3.79353	5.88506	-	-
BSGatlas-operon-1204	1	new_2221639_2221791	S796	monocistronic	4.65027	3.62577	3.56201	1.94672	-	-
BSGatlas-operon-1205	1	new_2221793_2222297	S797	monocistronic	1.40775	1.26369	1.75668	1.83781	-	-
BSGatlas-operon-1206	3	BSU_21030, BSU_21040, BSU_21050	yonP, yonO, yonN	polycistronic	2.67593	3.04825	1.19721	1.89848	-	-
BSGatlas-operon-2310	1	BSU_21058	BSGatlas-gene-2477	monocistronic	4.12544	3.65836	0.940712	2.28662	-	-
BSGatlas-operon-1208	3	BSU_21060, BSU_21070, BSU_21090	yonK, yonJ, yonH	polycistronic	2.20428	2.05664	0.396355	0.877448	-	-
BSGatlas-operon-1209	1	BSU_21080	yonI	monocistronic	5.23615	3.76489	5.95896	4.46037	-	-
BSGatlas-operon-1210	1	BSU_21100	yonG	monocistronic	1.28902	1.07823	0.200764	0.541523	-	-
BSGatlas-operon-1211	1	BSU_21300	yomM	monocistronic	0.359337	1.0526	0.21306	0.596138	-	-
BSGatlas-operon-1212	1	BSU_21310	yozP	monocistronic	3.00133	2.88761	1.29611	2.1361	-	-
BSGatlas-operon-1213	1	BSU_21330	yomK	monocistronic	3.39476	4.90409	1.63483	3.38013	-	-
BSGatlas-operon-1214	1	BSU_21340	yomJ	monocistronic	6.10091	8.02255	4.90294	6.72872	-	-
BSGatlas-operon-2311	1	BSU_21410	blyA	monocistronic	0.46491	0.719208	0	0.126597	-	-
BSGatlas-operon-1217	1	BSU_21430	bhlB	monocistronic	3.3209	3.99872	1.52484	2.37811	-	-
BSGatlas-operon-1216	5	BSU_21440, BSU_21450, BSU_21460, BSU_21470, BSU_21480	bdbB, yolJ, bdbA, sunT, sunA	polycistronic	10.5551	11.4076	6.46077	8.91478	-	-
BSGatlas-operon-1218	1	BSU_21490	sunI	monocistronic	10.8238	11.4369	10.0658	9.32128	-	-
BSGatlas-operon-1219	2	BSU_21500, BSU_21510	uvrX, yolD	polycistronic	1.07751	0.938394	1.403	1.29931	-	-
BSGatlas-operon-1220	1	BSU_21520	yolC	monocistronic	3.75288	5.51071	1.97725	2.53034	-	-
BSGatlas-operon-1221	2	BSU_21530, BSU_21540	yolB, yolA	polycistronic	11.6063	10.5256	8.9292	10.7692	-	-
BSGatlas-operon-1222	2	new_2273515_2273748, BSU_21546	bsrG, bsrG	polycistronic	11.0103	12.395	8.35567	10.5658	-	-
BSGatlas-operon-1223	1	BSU_misc_RNA_77	asrG	monocistronic	11.3012	11.738	10.9886	10.5575	-	-
BSGatlas-operon-1224	1	new_2273801_2274302	S811	monocistronic	5.04279	5.67109	2.28143	5.11304	-	-
BSGatlas-operon-1225	4	BSU_21550, BSU_21560, BSU_21570, BSU_21580	yokL, yokK, yokJ, yokI	polycistronic	6.37005	6.03055	5.85776	5.27165	-	-
BSGatlas-operon-1226	1	BSU_21600	yokG	monocistronic	6.90386	7.20703	5.29991	6.20102	-	-
BSGatlas-operon-1227	2	BSU_21610, BSU_21620	yokF, yokE	polycistronic	5.93704	5.53455	4.47189	5.34238	-	-
BSGatlas-operon-1229	1	BSU_21630	yokD	monocistronic	5.66809	6.07513	5.0887	5.11436	-	-
BSGatlas-operon-2312	1	BSU_21640	yokC	monocistronic	7.98893	7.50199	8.5764	8.62836	-	-
BSGatlas-operon-1231	1	BSU_21650	yokB	monocistronic	5.13954	4.80055	3.18464	3.90679	-	-
BSGatlas-operon-1232	2	BSU_21660, BSU_21670	sprA, ypqP	polycistronic	3.10729	4.76674	1.23682	3.89477	-	-
BSGatlas-operon-1233	2	BSU_21680, BSU_21690	msrB, msrA	polycistronic	4.77074	5.83619	3.61773	5.91969	-	cleavage
BSGatlas-operon-1234	1	BSU_21700	ypoP	monocistronic	6.37091	7.44082	6.18103	7.22542	-	-
BSGatlas-operon-1235	1	BSU_21710	ypnP	monocistronic	2.37018	3.02833	2.48707	2.09759	-	-
BSGatlas-operon-1236	4	BSU_21720, BSU_21730, BSU_21740, BSU_21750	ypmT, ypmS, ypmR, sco	polycistronic	6.3502	7.53067	5.02477	5.34119	cleavage	-
BSGatlas-operon-1237	2	BSU_21760, BSU_21770	ypmP, ilvA	polycistronic	6.70708	7.61716	5.85332	6.61862	-	-
BSGatlas-operon-1238	2	BSU_21780, BSU_21790	yplP, yplQ	polycistronic	3.34965	4.05927	1.70145	3.66171	-	-
BSGatlas-operon-1239	5	BSU_21800, BSU_21810, BSU_21820, BSU_21830, BSU_21840	ypkP, dfrA, thyB, ypjQ, ypjP	polycistronic	6.96591	8.04043	6.21003	6.45546	-	cleavage
BSGatlas-operon-1240	1	new_2298463_2299409	S821	monocistronic	5.38933	7.19154	4.82455	5.8301	-	-
BSGatlas-operon-1241	2	BSU_21850, BSU_21860	ypiP, brxA	polycistronic	5.64708	6.61645	4.82337	5.97654	cleavage	-
BSGatlas-operon-1242	1	BSU_21870	ilvD	monocistronic	5.12165	6.68395	1.69591	3.77336	-	-
BSGatlas-operon-1243	3	BSU_21880, BSU_21890, BSU_21900	ypgR, ypgQ, bsaA	polycistronic	7.00538	6.35604	6.66523	5.54216	-	-
BSGatlas-operon-1244	2	BSU_21910, BSU_21920	metA, ugtP	polycistronic	6.06863	6.51453	4.65295	5.60007	-	-
BSGatlas-operon-1245	1	new_2306683_2307712_c	S827	monocistronic	0.258201	0.992615	0	0.173918	-	-
BSGatlas-operon-1246	2	cspA, BSU_21930	cspA, cspD	polycistronic	14.1902	12.7908	14.1539	13.3713	-	-
BSGatlas-operon-1247	1	BSU_21940	degR	monocistronic	7.21155	7.52196	5.876	7.42731	-	-
BSGatlas-operon-1248	1	BSU_21950	ypzA	monocistronic	2.20283	6.50598	3.69752	5.89103	-	-
BSGatlas-operon-1249	2	BSU_21960, BSU_21970	ypeQ, ypeP	polycistronic	3.40017	4.82693	2.13312	3.02217	-	-
BSGatlas-operon-1250	2	BSU_21980, BSU_21990	ypdP, ypdQ	polycistronic	4.21982	4.41937	2.66534	2.96626	-	-
BSGatlas-operon-1251	1	BSU_22000	sspL	monocistronic	3.47668	4.05631	1.77086	4.21756	-	-
BSGatlas-operon-1252	1	BSU_22010	exoR	monocistronic	3.70367	5.59017	2.84873	5.32472	-	-
BSGatlas-operon-1253	3	BSU_22019, BSU_22020, BSU_22030	ypzF, ypbS, dynA	polycistronic	5.95415	5.07758	4.28711	5.28022	cleavage	cleavage
BSGatlas-operon-2313	2	BSU_22036, new_2316227_2316424_c	fbpC, fbpC	polycistronic	11.3661	10.7865	11.0441	13.43	-	cleavage
BSGatlas-operon-1256	2	BSU_22040, BSU_22050	bpsB, bpsA	polycistronic	0.468169	0.272098	0.905952	0.216806	-	-
BSGatlas-operon-1257	2	BSU_22060, BSU_22070	pbuX, xpt	polycistronic	4.5528	6.26494	4.31964	6.35442	-	-
BSGatlas-operon-1258	1	BSU_misc_RNA_34	Purine_gswA	monocistronic	6.4148	8.41247	3.98666	5.94566	cleavage	-
BSGatlas-operon-1259	1	BSU_22080	ypwA	monocistronic	6.78301	5.4529	6.51009	6.05649	-	-
BSGatlas-operon-1260	4	BSU_22090, BSU_22100, BSU_22110, BSU_22120	kdgT, kdgA, kdgK, kdgR	polycistronic	3.61811	4.30687	4.03048	3.79561	-	-
BSGatlas-operon-1261	2	BSU_22130, BSU_22140	kduI, kduD	polycistronic	5.00231	4.63223	5.18746	3.05383	-	-
BSGatlas-operon-1262	1	BSU_22150	ypvA	monocistronic	3.78305	4.77659	3.02104	3.53896	-	-
BSGatlas-operon-1263	1	BSU_22160	yptA	monocistronic	3.06515	4.28933	2.52503	2.9703	-	-
BSGatlas-operon-1264	1	BSU_22169	ypzG	monocistronic	4.9849	4.38278	3.36767	4.94195	-	-
BSGatlas-operon-1265	3	BSU_22170, BSU_misc_RNA_35, BSU_22180	ypsC, rnpB, gpsB	polycistronic	12.9389	12.2368	12.8462	11.3138	-	-
BSGatlas-operon-1266	4	BSU_22200, BSU_22205, BSU_22210, BSU_22220	cotD, BSGatlas-gene-2616, mrfB, mrfA	polycistronic	4.86046	4.21294	5.221	5.25389	-	-
BSGatlas-operon-1267	1	BSU_22230	ptsA	monocistronic	8.19846	7.42015	8.47681	8.20997	-	-
BSGatlas-operon-1268	1	BSU_22240	ypqA	monocistronic	0.342812	0.257293	0	0	-	-
BSGatlas-operon-1269	1	BSU_22250	yppG	monocistronic	1.24838	1.17386	0.602216	1.50204	-	-
BSGatlas-operon-1270	1	BSU_22260	yppF	monocistronic	10.2659	8.11239	8.98017	8.95783	-	-
BSGatlas-operon-1271	2	BSU_22270, BSU_22280	yppE, yppD	polycistronic	4.87251	4.69428	5.18905	5.42158	-	-
BSGatlas-operon-1272	1	BSU_22290	sspM	monocistronic	2.73092	0.569473	0	1.98112	-	-
BSGatlas-operon-1273	1	BSU_22300	yppC	monocistronic	0.621759	0.39843	0.184633	0.294357	-	-
BSGatlas-operon-1274	2	BSU_22310, BSU_22320	recU, ponA	polycistronic	5.49411	5.90079	5.53244	6.17652	-	-
BSGatlas-operon-1275	4	BSU_22330, BSU_22340, BSU_22350, BSU_22360	ypoC, nth, dnaD, asnS	polycistronic	7.60062	7.38799	8.15154	7.75656	cleavage	cleavage
BSGatlas-operon-1276	3	BSU_22370, BSU_22380, BSU_22390	aspB, tseB, ypmA	polycistronic	6.80969	6.39558	6.24386	6.47276	-	-
BSGatlas-operon-1277	1	new_2349590_2349664	S849	monocistronic	1.15213	0	0	0	-	-
BSGatlas-operon-1278	1	BSU_22430	panB	monocistronic	5.25463	4.93085	5.33626	5.71922	-	-
BSGatlas-operon-1279	7	BSU_22440, BSU_22450, BSU_22460, BSU_22470, BSU_22480, BSU_22490, BSU_22500	birA, cca, bshA, bshB1, mgsA, dapB, ypjD	polycistronic	4.51332	3.1435	4.88287	4.18876	-	-
BSGatlas-operon-1280	1	BSU_22510	ypjC	monocistronic	4.08195	3.85306	3.41137	4.0755	-	-
BSGatlas-operon-1281	1	BSU_22520	ypjB	monocistronic	2.86774	4.16161	2.62384	2.76363	-	-
BSGatlas-operon-1282	3	BSU_22540, BSU_22550, BSU_22560	qcrC, qcrB, qcrA	polycistronic	6.68176	9.02577	5.37254	7.49022	-	-
BSGatlas-operon-1283	1	BSU_22570	ypiF	monocistronic	6.85244	6.8331	6.08979	6.69192	-	-
BSGatlas-operon-1284	2	BSU_22580, BSU_22590	reoY, ypiA	polycistronic	7.39485	9.12568	7.10091	7.69516	cleavage	-
BSGatlas-operon-1285	9	BSU_22600, BSU_22610, BSU_22620, BSU_22630, BSU_22640, BSU_22650, BSU_22660, BSU_22670, BSU_22680	aroE, tyrA, hisC, trpA, trpB, trpF, trpC, trpD, trpE	polycistronic	5.22172	3.58895	3.94121	7.65186	-	cleavage
BSGatlas-operon-1286	1	new_2377495_2377626_c	Trp-leader-2	monocistronic	0	0	0	0	-	-
BSGatlas-operon-1287	4	BSU_22690, BSU_22700, BSU_22710, BSU_22720	aroH, aroB, aroF, cheR	polycistronic	6.10112	5.00485	4.35537	5.33817	-	-
BSGatlas-operon-1288	4	BSU_22730, BSU_22740, BSU_22750, BSU_22760	ndk, hepT, menH, hepS	polycistronic	9.23955	7.57801	8.12719	8.67229	-	cleavage
BSGatlas-operon-1289	2	BSU_22770, BSU_22780	mtrB, folE	polycistronic	7.16542	7.66754	5.41627	6.44274	-	-
BSGatlas-operon-1290	1	BSU_22790	hbs	monocistronic	13.0722	11.9808	13.4415	11.4925	-	-
BSGatlas-operon-1291	1	BSU_22800	spoIVA	monocistronic	2.31281	3.38928	1.10218	2.47676	-	-
BSGatlas-operon-1292	2	BSU_22810, BSU_22820	yphF, yphE	polycistronic	4.10111	7.09912	2.33248	4.9812	-	-
BSGatlas-operon-1293	1	new_2388935_2389134_c	S863	monocistronic	6.80552	6.45496	6.05412	4.87736	-	-
BSGatlas-operon-1294	5	BSU_22830, BSU_22840, BSU_22849, BSU_22850, BSU_22860	gpsA, yphC, ypzH, seaA, yphA	polycistronic	3.86255	4.03962	3.97602	4.29195	-	-
BSGatlas-operon-1295	1	BSU_22869	ypzI	monocistronic	3.02271	2.32993	3.45231	3.97168	-	-
BSGatlas-operon-1296	5	BSU_22870, BSU_22880, BSU_22890, BSU_22900, BSU_22910	fni, ypfD, cmk, ypfB, motI	polycistronic	7.73151	7.67295	6.46923	7.07032	cleavage	-
BSGatlas-operon-1297	2	BSU_22920, BSU_22930	ypeB, sleB	polycistronic	1.64821	1.8634	1.45181	2.09957	-	-
BSGatlas-operon-1298	1	BSU_22940	prsW	monocistronic	4.87567	5.59904	4.99341	5.01256	-	-
BSGatlas-operon-1299	1	BSU_22950	ypdA	monocistronic	5.65706	5.32699	6.18814	6.33789	cleavage	-
BSGatlas-operon-1300	1	new_2401843_2402036	S869	monocistronic	0.403274	0	0.580978	0.847234	-	-
BSGatlas-operon-1301	1	BSU_22960	gudB	monocistronic	9.60441	7.3383	9.75837	9.23386	-	-
BSGatlas-operon-1302	1	BSU_22970	ypbH	monocistronic	7.825	7.50282	6.70283	7.07655	-	-
BSGatlas-operon-1303	1	BSU_22980	ypbG	monocistronic	3.42284	3.50381	2.64759	1.9017	-	-
BSGatlas-operon-1304	1	BSU_22990	ypbF	monocistronic	2.39838	4.06946	1.73585	3.16432	-	-
BSGatlas-operon-1305	1	BSU_23000	ypbE	monocistronic	4.58213	5.32345	4.22985	5.60466	-	-
BSGatlas-operon-1306	1	BSU_23010	ypbD	monocistronic	3.2336	4.19814	2.928	3.47401	-	-
BSGatlas-operon-1307	1	BSU_23030	ypbB	monocistronic	4.39137	5.08819	3.66348	4.55321	-	-
BSGatlas-operon-1308	1	BSU_23040	fer	monocistronic	7.13149	7.24915	7.53574	7.88397	-	-
BSGatlas-operon-1309	2	BSU_23050, BSU_23060	ribU, ypzE	polycistronic	8.69551	8.82789	7.23409	7.18824	-	cleavage
BSGatlas-operon-1310	1	BSU_23070	serA	monocistronic	7.48235	6.20341	3.27201	6.25873	-	-
BSGatlas-operon-1311	1	BSU_23080	aroC	monocistronic	5.65691	5.22876	5.26438	5.07959	-	-
BSGatlas-operon-1312	2	BSU_23090, BSU_23100	rsiX, sigX	polycistronic	6.78562	7.24406	6.71368	6.27092	-	-
BSGatlas-operon-1313	1	new_2415264_2415371	S877	monocistronic	2.73129	4.19151	2.63008	3.57714	-	-
BSGatlas-operon-1314	6	BSU_23110, BSU_23120, BSU_23130, BSU_23140, BSU_23150, BSU_23160	resE, resD, resC, resB, resA, rluB	polycistronic	6.78856	8.10554	6.41227	7.25027	-	cleavage
BSGatlas-operon-1315	3	BSU_23170, BSU_23180, BSU_23190	spmB, spmA, dacB	polycistronic	0.472748	0.493047	0.506126	0.63719	-	-
BSGatlas-operon-1316	3	BSU_23200, BSU_23210, BSU_23220	ypuI, scpB, scpA	polycistronic	3.90337	4.20584	3.84546	4.0548	-	-
BSGatlas-operon-1317	1	BSU_23230	ypuF	monocistronic	6.36685	5.54496	6.57127	6.30332	-	-
BSGatlas-operon-1318	5	BSU_23240, BSU_23250, BSU_23260, BSU_23270, BSU_23280	ribT, ribH, ribA, ribE, ribD	polycistronic	8.32906	8.67707	7.2134	7.74365	cleavage	-
BSGatlas-operon-1319	1	BSU_misc_RNA_36	FMN_fswA	monocistronic	0	0	0	0	cleavage	cleavage
BSGatlas-operon-1320	1	BSU_23300	ypuD	monocistronic	6.54013	7.58028	7.81506	6.46567	-	-
BSGatlas-operon-1321	1	new_2432160_2433082	S882	monocistronic	0.117206	0.509422	0.206245	0.230328	-	-
BSGatlas-operon-1322	2	BSU_23310, BSU_23328	sipS, ypzJ	polycistronic	6.13787	6.9962	5.16992	5.88969	cleavage	-
BSGatlas-operon-1323	1	BSU_23320	ypzC	monocistronic	0	0.331203	0	0	-	-
BSGatlas-operon-1324	3	BSU_23329, BSU_23330, BSU_23340	ypuC/1, ypuC/2, ypuB	polycistronic	0.483905	0.924393	0	0.317	-	-
BSGatlas-operon-1325	1	new_2433788_2434859	S885	monocistronic	0.611018	0.276967	0	0.191564	-	-
BSGatlas-operon-1326	1	BSU_23350	ypzD	monocistronic	3.20821	1.03518	0	0	-	-
BSGatlas-operon-1327	1	BSU_23360	ppiB	monocistronic	8.64257	8.06553	8.42013	9.50047	-	cleavage
BSGatlas-operon-1328	1	BSU_23370	ypuA	monocistronic	6.3584	5.87158	6.55172	4.85272	-	-
BSGatlas-operon-1329	8	BSU_23380, BSU_23390, BSU_23401, BSU_23402, BSU_23410, BSU_23420, BSU_23430, BSU_23440	lysA, spoVAF, spoVAEA, spoVAEB, spoVAD, spoVAC, spoVAB, spoVAA	polycistronic	4.50425	3.60652	2.91928	3.21385	-	-
BSGatlas-operon-1330	4	BSU_23450, BSU_23460, BSU_23470, BSU_23480	sigF, spoIIAB, spoIIAA, dacF	polycistronic	4.87002	6.30757	3.34514	4.01579	-	-
BSGatlas-operon-1331	2	BSU_23490, BSU_23500	pupG, drm	polycistronic	7.74316	8.0486	9.4848	8.32883	-	cleavage
BSGatlas-operon-1332	1	BSU_23519	yqzK	monocistronic	7.63211	7.68728	7.42085	6.7161	-	cleavage
BSGatlas-operon-1333	1	BSU_23520	fur	monocistronic	6.43288	8.67022	6.43501	7.19643	-	-
BSGatlas-operon-1334	1	BSU_23530	spoIIM	monocistronic	0.193221	0.522405	0.738998	0.24517	-	-
BSGatlas-operon-1335	1	BSU_23540	brfA	monocistronic	3.42915	4.66497	3.88169	4.90995	-	-
BSGatlas-operon-1336	4	BSU_23550, BSU_23560, BSU_23570, BSU_23580	mleA, mleN, ansB, ansA	polycistronic	4.23513	3.08875	5.33958	4.49363	-	-
BSGatlas-operon-1337	1	BSU_23590	ansR	monocistronic	3.78564	4.20864	2.11968	2.75132	-	-
BSGatlas-operon-1338	2	BSU_23600, BSU_23610	yqxK, nudF	polycistronic	5.53232	3.86583	5.44181	5.09108	-	-
BSGatlas-operon-1339	2	BSU_23616, BSU_23620	mciZ, yqkF	polycistronic	5.38876	4.60745	5.50186	4.61761	-	-
BSGatlas-operon-1340	1	BSU_23630	yqkE	monocistronic	5.86853	4.76979	5.14402	5.41539	-	-
BSGatlas-operon-1341	1	BSU_23640	yqkD	monocistronic	3.53871	4.23016	3.2472	3.40995	-	-
BSGatlas-operon-1342	7	BSU_23650, BSU_23660, BSU_23670, BSU_23680, BSU_23690, BSU_23700, BSU_23710	yqkC, yqkB, yqkA, yqjZ, yqjY, yqjX, polY2	polycistronic	4.1738	4.57264	3.08623	4.1832	-	-
BSGatlas-operon-1343	1	BSU_23720	yqzH	monocistronic	3.9302	3.26066	2.97116	4.58721	-	-
BSGatlas-operon-1344	3	BSU_23730, BSU_23740, BSU23740	yqjV, yqjU, yqjU	polycistronic	2.38637	3.38484	1.25873	2.30231	-	-
BSGatlas-operon-1345	5	BSU_23750, BSU_23760, BSU_23770, BSU_23780, BSU_23790	yqjT, coaA, dsdA, yqjQ, yqjP	polycistronic	4.33862	4.06097	3.56883	3.65207	-	-
BSGatlas-operon-1347	1	BSU_23800	proI	monocistronic	5.71756	6.47083	3.27845	4.94461	-	cleavage
BSGatlas-operon-1348	1	BSU_23810	yqjN	monocistronic	4.24106	3.15534	3.49688	2.56894	-	-
BSGatlas-operon-1349	1	BSU_23820	yqjM	monocistronic	3.35933	4.40802	2.90961	1.63123	-	-
BSGatlas-operon-1350	1	BSU_23830	yqjL	monocistronic	5.69427	5.22449	5.66908	4.3337	-	-
BSGatlas-operon-1351	4	new_2477758_2477958_c, BSU_23836, BSU_23837, BSU_23840	rpmGC, rpmGCc, rpmGCn, rnz	polycistronic	3.94104	3.62099	2.54298	3.26286	-	-
BSGatlas-operon-1352	1	BSU_23850	zwf	monocistronic	6.90698	6.23891	6.80802	6.27217	-	-
BSGatlas-operon-1353	2	BSU_23860, BSU_23870	gndA, polY1	polycistronic	6.66808	5.9328	5.712	6.76909	-	-
BSGatlas-operon-1354	2	BSU_23880, BSU_23890	mifM, yidC2	polycistronic	6.33256	6.63223	6.16277	6.67712	-	-
BSGatlas-operon-1356	1	BSU_23900	yqjF	monocistronic	1.51265	1.30641	0.399992	1.95902	-	-
BSGatlas-operon-1355	1	BSU_23910	yqjE	monocistronic	6.63914	5.75947	6.9463	6.31441	-	-
BSGatlas-operon-1357	1	BSU_23920	yqjD	monocistronic	6.38538	5.9318	6.31278	6.25722	-	cleavage
BSGatlas-operon-1358	2	BSU_23930, BSU_23940	yqjC, yqjB	polycistronic	1.94746	4.49337	0.618661	2.28394	-	-
BSGatlas-operon-1359	1	new_2488815_2488968	S907	monocistronic	7.67565	8.70158	7.21078	7.95786	-	cleavage
BSGatlas-operon-1360	1	BSU_23950	yqjA	monocistronic	3.02797	5.28334	1.62023	2.83061	-	-
BSGatlas-operon-1361	3	BSU_23960, BSU_23970, BSU_23980	artR, artQ, artP	polycistronic	3.01191	10.0783	2.97846	2.59965	-	-
BSGatlas-operon-1362	1	BSU_23990	brxB	monocistronic	7.9566	7.65792	7.85962	7.41433	-	-
BSGatlas-operon-1363	3	BSU_24000, BSU_24010, BSU_24020	bmrU, bmr, bmrR	polycistronic	3.52608	3.33861	4.92173	5.26898	-	-
BSGatlas-operon-1364	7	BSU_24030, BSU_24040, BSU_24050, BSU_24060, BSU_24070, BSU_24080, BSU_24090	bkdB, bkdAB, bkdAA, lpdV, buk, bcd, ptb	polycistronic	6.96163	9.18628	7.74244	7.71154	cleavage	cleavage
BSGatlas-operon-1365	1	BSU_24100	bkdR	monocistronic	3.38158	5.35462	5.24625	2.341	-	-
BSGatlas-operon-1366	1	BSU_24110	yqzF	monocistronic	4.56353	5.79935	3.46359	4.79118	-	-
BSGatlas-operon-1367	6	BSU_24120, BSU_24130, BSU_24140, BSU_24150, BSU_24160, BSU_24170	mmgF, mmgE, mmgD, mmgC, mmgB, mmgA	polycistronic	1.69134	1.95703	1.76444	1.47966	-	-
BSGatlas-operon-1368	3	BSU_24180, BSU_24190, BSU_24200	yqiK, yqiI, yqiH	polycistronic	3.50133	3.45666	2.79344	1.47592	-	-
BSGatlas-operon-1369	1	BSU_24205	BSGatlas-gene-2841	monocistronic	0.471372	0.392363	0.663788	0	-	-
BSGatlas-operon-1370	1	BSU_24210	yqiG	monocistronic	3.48936	2.88825	4.30326	3.13295	-	-
BSGatlas-operon-1371	1	new_2517585_2517755_c	S912	monocistronic	5.04924	7.17045	7.41687	7.02321	-	-
BSGatlas-operon-1372	1	BSU_24220	spo0A	monocistronic	6.82981	7.86856	6.18276	6.49782	-	-
BSGatlas-operon-1373	1	BSU_24230	spoIVB	monocistronic	1.01368	1.03154	1.04886	1.04805	-	-
BSGatlas-operon-1374	4	BSU_24240, BSU_24250, BSU_24260, BSU_24270	recN, ahrC, yqxC, dxs	polycistronic	5.40122	5.92225	5.34016	4.92153	-	-
BSGatlas-operon-1375	1	TERMseq-predicted-riboswitch	TERMseq-predicted-riboswitch	monocistronic	9.35446	9.1475	8.99792	8.46197	-	-
BSGatlas-operon-1376	2	BSU_24310, BSU_24320	folD, nusB	polycistronic	6.84898	5.94126	6.70578	6.88177	-	-
BSGatlas-operon-1377	3	BSU_24330, BSU_24340, BSU_24350	yqhY, accC, accB	polycistronic	6.92791	6.86771	6.60064	7.17201	-	-
BSGatlas-operon-1378	9	BSU_24360, BSU_24370, BSU_24380, BSU_24390, BSU_24400, BSU_24410, BSU_24420, BSU_24430, BSU_24440	spoIIIAH, spoIIIAG, spoIIIAF, spoIIIAE, spoIIIAD, spoIIIAC, spoIIIAB, spoIIIAA, yqhV	polycistronic	0.530677	0.619977	0.193395	0.996297	-	-
BSGatlas-operon-1379	4	BSU_24450, BSU_24460, BSU_24470, BSU_24480	efp, papA, yqhS, yqhR	polycistronic	6.24511	6.14886	6.15518	6.22747	-	-
BSGatlas-operon-1380	2	BSU_24490, BSU_24500	yqhQ, yqhP	polycistronic	6.24088	6.93361	5.90662	6.0843	-	-
BSGatlas-operon-1381	1	BSU_24510	yqhO	monocistronic	2.88337	1.41139	2.77087	1.91791	-	-
BSGatlas-operon-1382	2	BSU_24520, BSU_24530	mntR, lipM	polycistronic	6.96888	7.49576	6.77833	7.22185	-	-
BSGatlas-operon-1383	1	BSU_24540	yqhL	monocistronic	6.81768	6.44749	7.43405	6.27486	-	-
BSGatlas-operon-1384	3	BSU_24550, BSU_24560, BSU_24570	gcvPB, gcvPA, gcvT	polycistronic	5.75688	6.9772	4.73737	6.98267	cleavage	cleavage
BSGatlas-operon-1385	1	BSU_misc_RNA_38	Gly-box	monocistronic	0	0	0	0	cleavage	cleavage
BSGatlas-operon-1386	2	BSU_24580, BSU_24590	yqhH, yqhG	polycistronic	0.632096	0.935318	0.79536	0.967542	-	-
BSGatlas-operon-1387	2	BSU_24600, BSU_24610	sinI, sinR	polycistronic	8.24241	8.81784	8.24567	8.12211	-	cleavage
BSGatlas-operon-1388	3	BSU_24620, BSU_24630, BSU_24640	tasA, sipW, tapA	polycistronic	5.27672	3.37601	0.860495	4.25929	-	-
BSGatlas-operon-1389	1	BSU_24650	yqzG	monocistronic	1.08976	2.06263	0.485267	1.23938	-	-
BSGatlas-operon-1390	8	BSU_24660, BSU_24670, BSU_24680, BSU_24690, BSU_24700, BSU_24710, BSU_24720, BSU_24730	spoIIIL, comGG, comGF, comGE, comGD, comGC, comGB, comGA	polycistronic	0.843494	0.989936	0.374878	0.888504	-	-
BSGatlas-operon-1391	1	BSU_24740	corA	monocistronic	4.78269	2.67823	5.31637	3.77272	-	-
BSGatlas-operon-1392	1	BSU_24750	yqhB	monocistronic	4.60455	3.86122	5.01763	3.36914	-	-
BSGatlas-operon-1393	1	BSU_24760	rsbRD	monocistronic	5.30121	4.2962	5.57165	4.39562	-	-
BSGatlas-operon-1394	1	BSU_tRNA_73	trnSL-Gln1	monocistronic	8.18424	5.67939	8.70886	8.06433	-	-
BSGatlas-operon-1395	1	BSU_24770	mgsR	monocistronic	9.81183	9.22714	9.13343	9.29048	cleavage	-
BSGatlas-operon-1396	1	BSU_24780	yqgY	monocistronic	6.68701	9.51658	4.93509	7.77979	-	-
BSGatlas-operon-1397	1	BSU_24790	yqgX	monocistronic	7.99442	5.67974	7.3748	6.58676	-	-
BSGatlas-operon-1398	1	BSU_24800	yqgW	monocistronic	8.24262	10.2752	6.91735	9.50749	-	-
BSGatlas-operon-1399	3	BSU_24810, BSU_24820, BSU_24830	yqgV, yqgU, yqgT	polycistronic	7.55102	7.3011	7.21601	6.62933	-	-
BSGatlas-operon-1400	5	BSU_24840, BSU_24850, BSU_24860, BSU_24870, BSU_24880	yqgS, glcK, yqgQ, yqgP, yqgO	polycistronic	5.49047	6.37185	4.62868	5.50578	-	-
BSGatlas-operon-1401	1	new_2569624_2570653	S931	monocistronic	2.08019	1.30094	1.29375	1.52644	-	-
BSGatlas-operon-1402	3	BSU_24900, BSU_24910, BSU_24920	rpmGA, yqgM, yqgL	polycistronic	6.86668	5.86626	8.03644	6.5329	-	-
BSGatlas-operon-1403	2	BSU_24930, BSU_24940	sweD, sweC	polycistronic	7.68287	6.11976	8.63867	7.95099	-	-
BSGatlas-operon-1404	5	BSU_24950, BSU_24960, BSU_24970, BSU_24980, BSU_24990	pstBB, pstBA, pstA, pstC, pstS	polycistronic	1.18165	1.80363	0.819702	3.23754	-	-
BSGatlas-operon-1405	1	BSU_25000	pbpA	monocistronic	4.81133	5.28321	4.82392	5.09392	-	-
BSGatlas-operon-1406	1	BSU_25010	yqgE	monocistronic	1.3018	0.504099	2.8929	1.53517	-	-
BSGatlas-operon-1407	2	BSU_25020, BSU_25030	sodA, yqgC	polycistronic	9.81696	8.29337	10.343	8.98851	cleavage	cleavage
BSGatlas-operon-1408	1	BSU_25040	yqgB	monocistronic	3.93019	3.99061	1.65848	3.14516	-	-
BSGatlas-operon-1409	1	BSU_25050	yqgA	monocistronic	11.604	11.0252	10.6648	10.8284	-	-
BSGatlas-operon-1410	2	BSU_25060, BSU_25070	yqfZ, ispG	polycistronic	6.60885	6.12443	6.72112	6.22495	-	-
BSGatlas-operon-1411	1	BSU_25080	yqfX	monocistronic	3.65481	1.56211	1.19217	1.62125	-	-
BSGatlas-operon-1412	1	BSU_25090	yqfW	monocistronic	6.12643	5.58003	7.45448	7.2696	-	-
BSGatlas-operon-1413	4	BSU_25100, BSU_25110, BSU_25130, BSU_25140	zur, yqfU, nfo, cshB	polycistronic	5.11104	6.13653	6.36283	6.14594	-	-
BSGatlas-operon-1414	1	BSU_25120	yqfT	monocistronic	1.90636	2.03718	1.00323	0.647703	-	-
BSGatlas-operon-1415	2	BSU_25150, BSU_25160	yqfQ, ispH	polycistronic	9.50583	9.57299	9.64707	9.83852	-	-
BSGatlas-operon-1416	2	BSU_25170, BSU_25180	yqfO, trmK	polycistronic	5.38185	5.19464	5.59106	5.3862	-	-
BSGatlas-operon-1417	1	BSU_25190	cccA	monocistronic	8.35686	8.51968	7.99912	8.26199	cleavage	-
BSGatlas-operon-1418	1	new_2600156_2602305	S951	monocistronic	3.29042	5.33658	2.3278	4.05421	-	-
BSGatlas-operon-1419	3	BSU_25200, BSU_25210, BSU_25230	sigA, dnaG, yqxD	polycistronic	8.6441	9.17871	6.84323	7.54431	cleavage	cleavage
BSGatlas-operon-1420	1	BSU_25220	antE	monocistronic	5.82371	7.91278	3.7537	5.6413	-	-
BSGatlas-operon-1421	2	BSU_25240, BSU_25250	yqfL, ccpN	polycistronic	6.74664	5.72847	7.07723	5.54001	cleavage	-
BSGatlas-operon-1422	2	BSU_25260, BSU_25270	glyS, glyQ	polycistronic	5.01115	4.40006	4.49153	4.2571	-	-
BSGatlas-operon-1423	1	BSU_misc_RNA_39	tboG	monocistronic	0	0	0	0	-	-
BSGatlas-operon-1424	1	new_2608912_2610324	S956	monocistronic	0.213495	0.105767	0	0.175981	-	-
BSGatlas-operon-1425	4	BSU_25280, BSU_25289, BSU_25290, BSU_25300	recO, yqzL, era, cdd	polycistronic	7.00771	7.80651	6.75858	7.18667	-	-
BSGatlas-operon-1426	1	BSU_25340	phoH	monocistronic	7.64625	6.90778	7.04303	6.2742	cleavage	cleavage
BSGatlas-operon-1427	2	BSU_25350, BSU_25360	yqfD, yqfC	polycistronic	0.630267	1.97398	0.51795	0.517707	-	-
BSGatlas-operon-1428	3	BSU_25370, BSU_25380, BSU_25390	yqfB, floA, yqeZ	polycistronic	5.71218	9.54576	5.6041	7.0374	-	cleavage
BSGatlas-operon-1429	2	BSU_25400, BSU_25410	yqeY, rpsU	polycistronic	12.1621	11.8607	13.2016	12.3003	cleavage	-
BSGatlas-operon-1430	1	BSU_25420	yqeW	monocistronic	0.632151	1.04941	0.128975	1.00721	-	-
BSGatlas-operon-1431	9	BSU_25430, BSU_25440, BSU_25450, BSU_25460, BSU_25470, BSU_25480, BSU_25490, BSU_25500, BSU_25510	yqeV, yqeU, yqeT, dnaJ, dnaK, grpE, hrcA, hemN, lepA	polycistronic	5.98933	6.49428	7.33037	6.03237	cleavage	cleavage
BSGatlas-operon-1432	1	BSU_misc_RNA_79	surC	monocistronic	0	0.342453	0	0.324571	-	-
BSGatlas-operon-1433	3	BSU_25520, BSU_25530, BSU_25540	yqxA, spoIIP, gpr	polycistronic	0.424652	0.834396	1.19119	1.45435	-	-
BSGatlas-operon-1434	1	BSU_25550	rpsT	monocistronic	12.1137	10.2738	12.8665	11.0564	-	-
BSGatlas-operon-1435	1	BSU_25560	holA	monocistronic	5.36779	4.48322	5.64595	5.23248	-	-
BSGatlas-operon-1436	1	new_2637203_2637542_c	S962	monocistronic	5.95097	4.33923	2.1324	1.53442	-	-
BSGatlas-operon-1437	1	BSU_25569	yqzM	monocistronic	8.64162	9.41576	7.19636	9.24986	-	-
BSGatlas-operon-1438	3	BSU_25570, BSU_25580, BSU_25590	comEC, comEB, comEA	polycistronic	2.67202	3.16098	2.8858	2.88433	-	-
BSGatlas-operon-1439	1	BSU_25600	comER	monocistronic	1.0736	0.755021	0.696457	0.517106	-	-
BSGatlas-operon-1440	8	BSU_25610, BSU_25620, BSU_25630, BSU_25640, BSU_25650, BSU_25660, BSU_25670, BSU_25680	yqeM, rsfS, yqeK, nadD, yqeI, aroD, yqeH, yqeG	polycistronic	4.2689	5.69242	3.6601	4.33923	-	-
BSGatlas-operon-1441	1	BSU_misc_RNA_80	sdaM	monocistronic	5.8549	6.80408	3.67719	4.53883	cleavage	-
BSGatlas-operon-1442	1	BSU_25690	sda	monocistronic	3.41004	5.11733	2.38851	4.53036	-	-
BSGatlas-operon-1444	1	new_2647725_2647872_c	S968	monocistronic	3.80212	5.13853	3.46576	4.47291	-	-
BSGatlas-operon-1445	1	BSU_25700	yqeF	monocistronic	4.0718	3.37642	4.28413	3.64037	-	-
BSGatlas-operon-1446	1	BSU_25710	cwlH	monocistronic	1.36508	1.16314	0.382323	0.258996	-	-
BSGatlas-operon-1447	1	BSU_25720	yqeD	monocistronic	2.20226	2.55398	2.1534	1.60144	-	-
BSGatlas-operon-1448	1	BSU_25730	yqeC	monocistronic	0.293432	0.908958	0.526515	1.22906	-	-
BSGatlas-operon-1449	1	BSU_25740	yqeB	monocistronic	4.72641	6.21676	3.51878	4.70868	-	-
BSGatlas-operon-1450	1	BSU_25750	nucB	monocistronic	1.09244	0.97414	0.650009	0.153608	-	-
BSGatlas-operon-1451	1	BSU_25760	sigK	monocistronic	0.370247	1.94035	0.190025	0.426241	-	-
BSGatlas-operon-1452	1	BSU_25770	spoIVCA	monocistronic	3.64047	3.94999	2.54735	2.47185	-	-
BSGatlas-operon-1453	4	BSU_25780, BSU_25790, BSU_25800, BSU_25810	arsC, arsB, yqcK, arsR	polycistronic	3.98842	4.36741	3.79654	2.92315	-	-
BSGatlas-operon-1454	1	BSU_25820	yqcI	monocistronic	1.31209	1.81816	1.33598	0.545767	-	-
BSGatlas-operon-1455	2	BSU_25830, BSU_25840	rapE, phrE	polycistronic	7.67204	9.35778	5.63388	5.56405	-	-
BSGatlas-operon-1456	2	BSU_25860, BSU_25870	yqcG, yqcF	polycistronic	5.673	6.19494	5.55237	5.98952	-	-
BSGatlas-operon-1457	2	BSU_25880, BSU_25890	yqxJ, yqxI	polycistronic	5.25533	7.91665	4.7705	4.98544	-	-
BSGatlas-operon-1459	1	new_2664732_2666054	S975	monocistronic	0.633201	2.18076	0.613738	1.94125	-	-
BSGatlas-operon-1460	1	BSU_26020	yqbP	monocistronic	0.0755348	0.155745	0	0	-	-
BSGatlas-operon-1461	1	BSU_26030	yqbO	monocistronic	0.566821	0.458012	0.561612	0.37211	-	-
BSGatlas-operon-1463	2	BsrG, BSU_26050	BsrG, txpA	polycistronic	7.9765	9.39484	6.00971	6.93632	-	-
BSGatlas-operon-1462	2	BSU_misc_RNA_81, BSU_misc_RNA_92	ratA, bsrH	polycistronic	9.40395	10.2053	8.78158	9.36142	cleavage	-
BSGatlas-operon-1464	1	new_2678724_2678943	BsrG	monocistronic	9.75215	10.3856	8.03305	8.89259	-	-
BSGatlas-operon-1465	1	BSU_26055	bsrH	monocistronic	0	0	0	0	-	-
BSGatlas-operon-1466	1	BSU_26060	yqbM	monocistronic	0.725324	0.376461	0.902149	0.366209	-	-
BSGatlas-operon-1467	1	BSU_26120	yqbG	monocistronic	3.61903	3.22682	1.39441	3.62552	-	-
BSGatlas-operon-1469	1	BSU_26150	yqbD	monocistronic	1.2794	2.49793	0.33557	1.43705	-	-
BSGatlas-operon-1470	1	BSU_26160	yqbC	monocistronic	6.66462	6.83964	5.2347	5.08716	cleavage	cleavage
BSGatlas-operon-1471	1	BSU_26180	yqbA	monocistronic	1.00099	1.07603	1.05425	0.59519	-	-
BSGatlas-operon-1472	1	BSU_26200	yqaS	monocistronic	3.47803	4.33915	1.44753	2.34346	-	-
BSGatlas-operon-1473	1	BSU_26210	yqaR	monocistronic	5.21213	7.46492	2.65297	4.48638	-	-
BSGatlas-operon-1474	1	TERMseq-predicted-riboswitch	TERMseq-predicted-riboswitch	monocistronic	5.04941	6.04546	3.63796	4.36837	-	-
BSGatlas-operon-1475	1	BSU_26230	yqaP	monocistronic	8.64866	8.86846	8.37957	8.52472	cleavage	-
BSGatlas-operon-1476	12	BSU_26250, BSU_26259, BSU_26260, BSU_26270, BSU_26280, BSU_26290, BSU_26300, BSU_26305, BSU_26310, BSU_26320, BSU_26330, BSU_26340	yqaN, yqzO, yqaM, yqaL, yqaK, yqaJ, yqaI, BSGatlas-gene-3081, yqaH, yqaG, yqdA, yqaF	polycistronic	0.237358	0.52497	0.206533	0.205051	-	-
BSGatlas-operon-1477	1	BSU_26350	sknR	monocistronic	5.9713	5.28148	5.18665	4.38777	-	-
BSGatlas-operon-1478	1	BSU_26370	yqaC	monocistronic	3.53491	3.34128	2.41264	3.03743	-	-
BSGatlas-operon-1479	2	BSU_26380, BSU_26390	yqaB, sigKC	polycistronic	3.35973	3.25407	3.69416	2.43285	-	-
BSGatlas-operon-1481	1	BSU_26400	yrkS	monocistronic	2.44041	3.31696	1.05095	2.32799	-	-
BSGatlas-operon-1482	3	BSU_26410, BSU_26420, BSU_26430	yrkR, yrkQ, yrkP	polycistronic	1.77675	2.30596	1.5859	2.58455	-	-
BSGatlas-operon-1483	3	BSU_26440, BSU_26449, BSU_26450	yrkO, BSGatlas-gene-3097, yrkN	polycistronic	1.73431	2.9433	1.79678	3.71817	-	-
BSGatlas-operon-1485	9	BSU_26470, BSU_26480, BSU_26490, BSU_26500, BSU_26510, BSU_26530, BSU_26540, BSU_26550, BSU_26558	yrkL, yrkK, yrkJ, yrkI, yrkH, yrkF, yrkE, yrkD, yrzM	polycistronic	4.23363	4.31085	2.91651	3.34774	-	-
BSGatlas-operon-1486	2	BSU_26559, BSU_26560	yrzN, yrkC	polycistronic	2.42259	3.13714	2.91887	2.1549	-	-
BSGatlas-operon-1487	1	BSU_26580	bltR	monocistronic	1.96168	2.79328	1.40586	1.73897	-	-
BSGatlas-operon-1488	2	BSU_26590, BSU_26600	blt, bltD	polycistronic	0.72731	1.16788	1.36344	0.866014	-	-
BSGatlas-operon-1489	1	BSU_26610	yrkA	monocistronic	4.75483	7.74752	4.62773	4.82079	-	-
BSGatlas-operon-1490	2	BSU_26619, BSU_26620	yrzO, yrdR	polycistronic	1.96476	3.61101	1.22532	2.97041	-	-
BSGatlas-operon-1491	1	BSU_26630	yrdQ	monocistronic	2.53644	2.44255	3.12005	1.85094	-	-
BSGatlas-operon-1492	2	BSU_26640, BSU_26650	czcO, czcD	polycistronic	4.04339	3.1471	3.37841	3.55678	-	-
BSGatlas-operon-1493	1	BSU_26660	yrdN	monocistronic	1.96698	3.04698	1.73126	1.89315	-	-
BSGatlas-operon-1494	1	BSU_26670	gltR	monocistronic	1.28707	2.36814	0.669755	1.50388	-	-
BSGatlas-operon-1495	5	BSU_26680, BSU_26690, BSU_26700, BSU_26710, BSU_26720	yrdK, brnQ, azlD, azlC, azlB	polycistronic	2.84272	3.2542	2.42715	2.05339	-	-
BSGatlas-operon-1496	1	BSU_26730	yrdF	monocistronic	5.1695	4.65858	4.70753	4.86536	-	-
BSGatlas-operon-1497	1	BSU_26740	cypA	monocistronic	0.656174	1.0363	0	0.485598	-	-
BSGatlas-operon-1498	1	BSU_26749	yrdD/2	monocistronic	0.592207	0.323623	0.596809	0.422829	-	-
BSGatlas-operon-1499	1	BSU_26760	yrdC	monocistronic	6.0089	5.86767	3.5028	5.29555	-	-
BSGatlas-operon-1500	1	BSU_26770	yrdB	monocistronic	4.7528	5.61424	1.90771	3.17272	-	-
BSGatlas-operon-1502	2	BSU_26780, BSU_26790	bstE, aadK	polycistronic	5.49843	5.82899	5.51247	5.01351	-	-
BSGatlas-operon-1503	1	BSU_26800	yrpB	monocistronic	4.54694	4.32981	3.07364	3.48142	-	-
BSGatlas-operon-1504	1	BSU_26810	yrpC	monocistronic	5.93387	5.86942	6.45029	5.1486	-	-
BSGatlas-operon-1505	1	BSU_26820	yrpD	monocistronic	6.51537	6.98578	4.68099	6.44639	-	-
BSGatlas-operon-1506	1	BSU_26829	BSGatlas-gene-3142	monocistronic	3.83741	4.5075	2.27411	3.43242	-	-
BSGatlas-operon-1507	1	new_2740743_2740894	S1009	monocistronic	7.26131	7.32444	3.80189	3.71953	-	-
BSGatlas-operon-1508	1	BSU_26826	yrpDX	monocistronic	0	0	0	0	-	-
BSGatlas-operon-1509	1	BSU_26827	BSGatlas-gene-3145	monocistronic	1.24377	0.752156	0.748605	0.725409	-	-
BSGatlas-operon-1510	1	BSU_26830	zinT	monocistronic	0.973327	0.784828	0.650081	1.02327	-	-
BSGatlas-operon-1511	1	BSU_26840	sigZ	monocistronic	2.04155	2.55408	1.18148	2.68012	-	-
BSGatlas-operon-1512	1	BSU_26850	yrpG	monocistronic	0.534515	1.00686	0.605317	0.800456	-	-
BSGatlas-operon-1513	2	BSU_26860, BSU_26870	yraO, yraN	polycistronic	4.58866	2.90333	2.65701	3.13738	-	-
BSGatlas-operon-1514	1	BSU_26880	yraM	monocistronic	4.03733	4.90761	3.66835	4.39825	-	-
BSGatlas-operon-1515	1	BSU_26890	csn	monocistronic	5.85131	10.7567	4.12499	6.70253	-	-
BSGatlas-operon-1516	1	BSU_26900	yraL	monocistronic	7.80425	8.42161	7.72815	9.77548	-	-
BSGatlas-operon-1517	2	BSU_26920, BSU_26930	yraJ, yraI	polycistronic	4.07897	5.33952	2.59703	4.91197	-	-
BSGatlas-operon-1518	1	BSU_26940	yraH	monocistronic	3.65647	3.47936	2.91241	3.27109	-	-
BSGatlas-operon-1519	5	BSU_26950, BSU_26960, BSU_26970, BSU_26980, BSU_26990	yraG, yraF, adhB, yraE, yraD	polycistronic	0.6211	0.68487	1.06435	0.444118	-	-
BSGatlas-operon-1520	1	BSU_27000	adhR	monocistronic	2.72613	1.96297	3.01563	2.21916	-	-
BSGatlas-operon-1521	3	BSU_27009, BSU_27010, BSU_27020	yrzP, adhA, yraA	polycistronic	4.22312	4.73285	4.61772	4.83912	-	-
BSGatlas-operon-1522	6	BSU_27030, BSU_27035, BSU_27040, BSU_27050, BSU_27060, BSU_27070	sacC, BSGatlas-gene-3170, levG, levF, levE, levD	polycistronic	5.2934	2.14151	5.44559	4.41748	-	-
BSGatlas-operon-1523	1	BSU_27080	levR	monocistronic	1.67838	2.18533	1.51584	2.38672	-	-
BSGatlas-operon-1524	1	BSU_27090	aapA	monocistronic	0.95074	1.02462	0.798447	1.36499	-	-
BSGatlas-operon-1525	1	BSU_27100	yrhP	monocistronic	9.18555	7.64144	7.26094	8.15919	cleavage	-
BSGatlas-operon-1526	1	BSU_27110	yrhO	monocistronic	3.16824	3.38134	1.55215	2.48397	-	-
BSGatlas-operon-1527	4	BSU_27120, BSU_27130, BSU_27140, BSU_27150	sigV, rsiV, oatA, yrhK	polycistronic	2.43842	2.01695	3.06104	2.41631	-	-
BSGatlas-operon-1528	1	BSU_misc_RNA_82	rnaC	monocistronic	16.6784	16.7896	15.2316	15.8807	cleavage	-
BSGatlas-operon-1529	3	BSU_27160, BSU_27170, BSU_27180	yrhJ, fatR, yrhH	polycistronic	4.79825	5.64578	4.74321	3.57898	cleavage	-
BSGatlas-operon-1530	1	new_2778574_2778790_c	S1024	monocistronic	5.41216	7.42144	3.8458	4.22633	-	-
BSGatlas-operon-1531	1	BSU_27185	BSGatlas-gene-3189	monocistronic	0	0	0	0	-	-
BSGatlas-operon-1532	1	BSU_27190	yrzI	monocistronic	4.8016	7.92487	3.88602	4.27635	-	-
BSGatlas-operon-1533	1	new_2779165_2779384_c	S1027	monocistronic	10.3012	10.8449	11.3561	13.768	-	cleavage
BSGatlas-operon-1534	1	BSU_27200	yrhG	monocistronic	1.5449	1.28354	1.7368	1.84899	-	-
BSGatlas-operon-1535	1	new_2780331_2780484_c	S1029	monocistronic	9.70591	7.92455	9.4348	13.2731	cleavage	-
BSGatlas-operon-1536	1	BSU_27210	yrhF	monocistronic	7.60529	6.2494	7.72169	7.32285	-	-
BSGatlas-operon-1537	2	BSU_27220, BSU_27230	yrhE, yrhD	polycistronic	4.64972	5.16362	6.03235	7.19394	-	-
BSGatlas-operon-1538	5	BSU_27240, BSU_27250, BSU_27260, BSU_27270, BSU_27280	yrhC, mccB, mccA, mtnN, yrrT	polycistronic	6.47068	5.39139	7.26668	6.28507	-	-
BSGatlas-operon-1539	1	BSU_27290	yrzA	monocistronic	6.10168	6.17341	4.68754	5.6464	-	-
BSGatlas-operon-1540	2	BSU_27300, BSU_27310	yrrS, pbpI	polycistronic	5.47947	5.09114	4.55141	5.70174	-	-
BSGatlas-operon-1541	5	BSU_27320, BSU_27330, BSU_27340, BSU_27350, BSU_27360	greA, udk, yrrO, yrrN, trmR	polycistronic	8.64729	7.83776	8.28904	8.30483	cleavage	cleavage
BSGatlas-operon-1542	1	BSU_27370	yrrL	monocistronic	4.36947	4.79933	5.66916	5.97216	-	-
BSGatlas-operon-1543	4	BSU_27380, BSU_27390, BSU_27400, BSU_27410	yrzB, yrrK, reoM, alaS	polycistronic	7.21699	5.85719	6.71441	6.54979	-	-
BSGatlas-operon-1544	1	new_2798008_2799197	S1038	monocistronic	0.0896395	0.2101	0	0.18291	-	-
BSGatlas-operon-1545	1	BSU_27420	yrrI	monocistronic	0.101842	0.492981	0	0.220504	-	-
BSGatlas-operon-1546	4	BSU_27430, BSU_27440, BSU_27450, BSU_27460	glnQ, glnH, glnM, glnP	polycistronic	0.417498	0.502664	0.118634	0.200548	-	-
BSGatlas-operon-1547	3	BSU_27468, BSU_27469, BSU_27470	yrzQ, yrzR, yrrD	polycistronic	4.06752	3.79893	2.21632	2.41424	-	-
BSGatlas-operon-1548	5	BSU_27480, BSU_27490, BSU_27500, BSU_27510, BSU_27520	recD2, yrrB, trmU, yrvO, cymR	polycistronic	4.7762	5.22883	6.32464	4.67849	-	-
BSGatlas-operon-1549	1	new_2806566_2806915	S1042	monocistronic	0.479963	0.262019	0	0.190205	-	-
BSGatlas-operon-1550	1	BSU_27530	rarA	monocistronic	3.84059	2.97275	4.30107	4.71153	-	-
BSGatlas-operon-1551	2	BSU_27540, BSU_misc_RNA_41	yrvM, bsrA	polycistronic	15.2754	16.199	15.6697	14.8321	-	cleavage
BSGatlas-operon-1552	2	BSU_27550, BSU_27560	aspS, hisS	polycistronic	7.16099	7.46748	4.23221	5.69414	-	-
BSGatlas-operon-1553	1	BSU_misc_RNA_42	T-box_tboH	monocistronic	0	0	0	0	cleavage	cleavage
BSGatlas-operon-1554	1	BSU_27580	yrvJ	monocistronic	5.12095	5.26693	2.35564	4.62415	-	-
BSGatlas-operon-1555	1	BSU_27570	yrzK	monocistronic	0.570053	1.10262	0	0.743388	-	-
BSGatlas-operon-1556	2	BSU_27590, BSU_27600	dtd, relA	polycistronic	6.69919	6.03025	5.53773	5.88134	cleavage	cleavage
BSGatlas-operon-1557	2	BSU_27610, BSU_27620	apt, recJ	polycistronic	4.68095	5.1584	5.64133	6.33803	-	-
BSGatlas-operon-1558	2	BSU_27630, BSU_27640	yrvD, yrvC	polycistronic	7.4593	7.5713	6.30106	7.04096	-	-
BSGatlas-operon-1559	2	BSU_27650, BSU_27660	secDF, comN	polycistronic	6.45729	6.70867	5.82115	6.34895	-	-
BSGatlas-operon-1560	2	BSU_27670, BSU_27690	spoVB, yrzE	polycistronic	0.839807	1.03532	0.899515	0.89279	-	-
BSGatlas-operon-1561	1	BSU_27680	yrbG	monocistronic	0.402314	1.07337	0.200358	1.16728	-	-
BSGatlas-operon-1562	6	BSU_27700, BSU_27710, BSU_27720, BSU_27729, BSU_27730, BSU_27740	yrbF, tgt, queA, yrzS, ruvB, ruvA	polycistronic	5.89718	5.98107	5.53835	6.47607	-	cleavage
BSGatlas-operon-1563	2	BSU_27750, BSU_27760	bofC, csbX	polycistronic	5.88264	6.25176	5.40409	4.2197	-	-
BSGatlas-operon-1564	1	BSU_27770	yrbE	monocistronic	7.51444	7.81569	6.27638	5.96872	cleavage	cleavage
BSGatlas-operon-1565	1	BSU_27785	yrzF	monocistronic	4.98757	5.12102	5.77582	5.1004	-	-
BSGatlas-operon-1566	1	new_2840767_2840964_c	pipA	monocistronic	3.31299	2.33259	2.88682	4.67586	-	-
BSGatlas-operon-1567	1	BSU_27786	BSGatlas-gene-3262	monocistronic	0	0	0	0	-	-
BSGatlas-operon-1568	3	BSU_27800, BSU27800, BSU_27809	yrzH, yrzH, yrzT	polycistronic	8.15529	8.19289	7.26186	6.82867	-	-
BSGatlas-operon-1569	1	BSU_27810	yrbD	monocistronic	1.42951	1.51174	2.42183	1.82323	-	-
BSGatlas-operon-1570	1	BSU_27820	yrbC	monocistronic	3.80061	3.94576	3.66287	2.9476	-	-
BSGatlas-operon-1571	2	BSU_27830, BSU_27840	coxA, safA	polycistronic	4.19155	2.74951	1.36408	1.82959	-	-
BSGatlas-operon-1572	3	BSU_27850, BSU_27860, BSU_27870	nadA, nadC, nadB	polycistronic	0.523115	0.478966	0.419618	0.540294	-	-
BSGatlas-operon-1573	2	BSU_27880, BSU_27890	nifS, nadR	polycistronic	3.55921	3.53717	3.11394	3.80335	-	-
BSGatlas-operon-1574	4	BSU_27900, BSU_27910, BSU_27920, BSU_27930	pheA, thrR, obg, spo0B	polycistronic	5.81243	6.00386	5.17633	5.78699	cleavage	cleavage
BSGatlas-operon-1575	6	BSU_27940, BSU_27950, BSU_27960, BSU_misc_RNA_43, BSU_27970, BSU_27980	rpmA, prp, rplU, ldlU, spoIVFB, spoIVFA	polycistronic	8.38113	9.1655	8.89545	8.75753	cleavage	cleavage
BSGatlas-operon-1576	7	BSU_27990, BSU_28000, BSU_28010, BSU_28020, BSU_28030, BSU_28040, BSU_28050	minD, minC, mreD, mreC, mreB, radC, maf	polycistronic	7.01438	7.58208	7.03412	6.35146	cleavage	cleavage
BSGatlas-operon-1577	1	BSU_28060	spoIIB	monocistronic	1.88755	4.11833	0.318596	1.27217	-	-
BSGatlas-operon-1578	1	BSU_28070	comC	monocistronic	0.632745	0.474249	0.778835	0.304164	-	-
BSGatlas-operon-1579	2	BSU_28080, BSU_28090	folC, valS	polycistronic	6.7697	5.62834	5.16505	5.63953	cleavage	cleavage
BSGatlas-operon-1580	1	BSU_misc_RNA_44	T-box_tboV	monocistronic	0	0	0	0	-	-
BSGatlas-operon-1581	1	BSU_28099	yszA	monocistronic	0.897251	0	0	0.823242	-	-
BSGatlas-operon-1582	2	BSU_28100, BSU_28110	ysxE, spoVID	polycistronic	1.71984	1.21792	0.803543	2.05228	-	-
BSGatlas-operon-1583	6	BSU_28120, BSU_28130, BSU_28140, BSU_28150, BSU_28160, BSU_28170	hemL, hemB, hemD, hemC, hemX, hemA	polycistronic	4.73095	7.05857	5.68369	5.12051	cleavage	cleavage
BSGatlas-operon-1584	1	BSU_28180	ysxD	monocistronic	2.55285	2.94177	0.985566	2.16873	-	-
BSGatlas-operon-1585	2	BSU_28190, BSU_28200	ysxC, lonA	polycistronic	6.53424	6.08835	6.33166	6.03838	-	cleavage
BSGatlas-operon-1586	1	BSU_28210	lonB	monocistronic	1.07253	0.475447	0.815032	0.7004	-	-
BSGatlas-operon-1587	1	BSU_28220	clpX	monocistronic	9.1422	9.02022	8.55971	7.8185	-	cleavage
BSGatlas-operon-1588	1	BSU_28230	tig	monocistronic	9.6532	10.736	8.80758	10.7015	-	-
BSGatlas-operon-1589	1	BSU_28240	ddcA	monocistronic	3.66676	3.73436	2.01459	2.95609	-	-
BSGatlas-operon-1590	7	BSU_28250, BSU_28260, BSU_28270, BSU_28280, BSU_28290, BSU_28300, BSU_28310	leuD, leuC, leuB, leuA, ilvC, ilvH, ilvB	polycistronic	4.73535	5.83659	1.60908	2.71485	-	-
BSGatlas-operon-1591	1	new_2892550_2894991	S1070	monocistronic	2.60606	4.43198	1.37274	2.02531	-	-
BSGatlas-operon-1592	1	BSU_misc_RNA_45	T-box_tboILV	monocistronic	0	0	0	0	-	-
BSGatlas-operon-1593	1	BSU_28320	ysnD	monocistronic	0.287283	0.102971	0	0.133275	-	-
BSGatlas-operon-1594	1	BSU_28330	ysnE	monocistronic	2.04097	2.34476	1.5871	3.58156	-	-
BSGatlas-operon-1595	1	BSU_28340	ysnF	monocistronic	5.7887	4.11829	5.71365	4.60439	-	-
BSGatlas-operon-1596	1	BSU_tRNA_84	trnSL-Arg2	monocistronic	14.4939	14.5107	14.6843	15.166	-	-
BSGatlas-operon-1597	3	BSU_28350, BSU_28360, BSU_28370	ysnB, ysnA, rph	polycistronic	8.25048	8.37718	7.34789	7.22979	-	-
BSGatlas-operon-1598	1	BSU_28380	gerM	monocistronic	1.09324	1.74344	2.22435	2.49145	-	-
BSGatlas-operon-1599	2	BSU_28390, BSU_28400	racE, ysmB	polycistronic	5.27556	4.27688	5.45396	5.89915	-	-
BSGatlas-operon-1600	1	BSU_28410	gerE	monocistronic	6.56568	6.34535	5.73932	5.79589	-	-
BSGatlas-operon-1601	3	BSU_28430, BSU_28440, BSU_28450	sdhB, sdhA, sdhC	polycistronic	8.867	7.96661	8.56723	8.85673	cleavage	-
BSGatlas-operon-1602	1	BSU_28460	yslB	monocistronic	7.25345	6.67399	7.76816	7.14697	-	-
BSGatlas-operon-1603	2	BSU_28470, BSU_28475	lysC, lysCB	polycistronic	8.2795	9.98231	5.7651	5.93655	-	-
BSGatlas-operon-1604	1	BSU_misc_RNA_46	L-box riboswitch	monocistronic	0	0	0	0	-	cleavage
BSGatlas-operon-1605	1	BSU_28490	uvrC	monocistronic	3.68558	3.15242	3.84824	5.16543	-	-
BSGatlas-operon-1606	1	BSU_28500	trxA	monocistronic	8.64673	9.37088	8.64656	8.38163	cleavage	-
BSGatlas-operon-1607	1	BSU_28509	BSGatlas-gene-3344	monocistronic	7.37613	5.44985	8.15379	7.05908	-	-
BSGatlas-operon-1608	1	BSU_28510	abf2	monocistronic	2.4214	3.03167	2.04294	3.1879	-	-
BSGatlas-operon-1609	5	BSU_28520, BSU_28530, BSU_28540, BSU_28550, BSU_28560	etfA, etfB, fadB, fadR, lcfA	polycistronic	4.71076	5.6356	5.14861	5.59412	-	-
BSGatlas-operon-1610	5	BSU_28570, BSU_28580, BSU_28590, BSU_28600, BSU_28610	yshE, mutSB, polX, yshB, zapA	polycistronic	5.2391	5.98395	4.82719	4.90536	cleavage	cleavage
BSGatlas-operon-1611	1	BSU_28620	rnhC	monocistronic	3.39768	5.19106	2.03485	3.64851	-	-
BSGatlas-operon-1612	2	BSU_28630, BSU_28640	pheT, pheS	polycistronic	4.83915	4.84106	3.62901	4.92015	-	-
BSGatlas-operon-1613	1	T-box	T-box	monocistronic	0	0	0	0	-	-
BSGatlas-operon-1614	1	new_2930783_2931047	S1082	monocistronic	0	0.263081	0	0	-	-
BSGatlas-operon-1615	1	BSU_28650	ysgA	monocistronic	6.48603	5.4088	5.36708	5.2601	-	-
BSGatlas-operon-1616	1	BSU_28660	sspI	monocistronic	2.67672	1.98154	0.652433	2.65879	-	-
BSGatlas-operon-1617	1	new_2931889_2933301_c	S1083	monocistronic	0.148069	0.292453	0	0.220531	-	-
BSGatlas-operon-1618	1	BSU_28670	ysfB	monocistronic	2.60519	2.35486	1.59047	1.92847	-	-
BSGatlas-operon-1619	2	BSU_28680, BSU_28690	glcD, glcF	polycistronic	7.21024	3.98014	5.5177	3.04943	-	-
BSGatlas-operon-1620	3	BSU_28700, BSU_28709, BSU_28710	ysfE, BSGatlas-gene-3369, cstA	polycistronic	7.34796	6.35471	6.28394	5.72501	cleavage	-
BSGatlas-operon-1621	9	BSU_28720, BSU_28730, BSU_28740, BSU_28750, BSU_28760, BSU_28770, BSU_28780, BSU_28790, BSU_28800	abfA, araQ, araP, araN, araM, araL, araD, araB, araA	polycistronic	2.45275	3.5452	1.93132	3.18768	-	-
BSGatlas-operon-1622	1	BSU_28810	abnA	monocistronic	3.57792	4.48002	2.72089	5.1886	-	-
BSGatlas-operon-1623	1	BSU_28820	ysdC	monocistronic	6.7072	5.77943	5.77936	7.22513	-	-
BSGatlas-operon-1624	1	BSU_28830	ysdB	monocistronic	6.98401	9.78265	7.25018	6.02102	-	-
BSGatlas-operon-1625	4	BSU_28840, BSU_28850, BSU_28860, BSU_28870	ysdA, rplT, rpmI, infC	polycistronic	6.39025	7.17903	6.48979	8.0024	-	-
BSGatlas-operon-1626	1	BSU_misc_RNA_47	BSGatlas-gene-3387	monocistronic	0	0	0	0	-	-
BSGatlas-operon-1627	1	BSU_28890	yscB	monocistronic	4.19765	6.39594	1.39451	4.38199	-	-
BSGatlas-operon-1628	2	BSU_28900, BSU_28910	pftB, pftA	polycistronic	9.95161	3.22883	10.3463	4.95937	-	-
BSGatlas-operon-1629	2	BSU_28920, BSU_28930	lytT, lytS	polycistronic	4.85799	4.42323	3.91683	4.21551	-	-
BSGatlas-operon-1630	1	BSU_28940	serB	monocistronic	8.73853	7.31557	7.46916	6.89667	-	-
BSGatlas-operon-1631	6	BSU_28950, BSU_misc_RNA_48, BSU_28960, BSU_28970, BSU_28980, BSU_28990	thrS, tboT, ytxC, ytxB, dnaI, dnaB	polycistronic	5.38409	4.994	4.8382	5.09777	-	-
BSGatlas-operon-1632	1	BSU_29000	nrdR	monocistronic	6.13254	6.06533	5.47386	6.76703	-	-
BSGatlas-operon-1633	2	BSU_29010, BSU_29020	speD, gapB	polycistronic	10.8511	8.29618	10.3447	11.5948	-	cleavage
BSGatlas-operon-1635	1	BSU_29030	ytcD	monocistronic	4.54574	2.96017	3.74502	3.95158	-	-
BSGatlas-operon-1634	2	BSU_29040, BSU_29050	ytbD, ytbE	polycistronic	0.604804	0.346148	0.808826	1.0151	-	-
BSGatlas-operon-1636	4	BSU_29060, BSU_29070, BSU_29080, BSU_29090	ytaG, ytaF, mutM, polA	polycistronic	4.88123	5.77576	5.39618	4.72399	-	cleavage
[truncated: 663 more rows]

## Sheet: Supplementary Data 5
Supplementary Data 5. Overrepresentation analysis of cleaved transcripts. Gene categories annotation was retrieved from SubtiWiki. p-values were calculated using a one-sided hypergeometric test and adjusted using the Benjamini-Hochberg method
[truncated: 44 more rows]

[truncated: 7 more sheets: Supplementary Data 6, Supplementary Data 7, Supplementary Data 8, Supplementary Data 9, Supplementary Data 10, Supplementary Data 11, Supplementary Data 12]
