# Supplementary material for: Stress-induced ribosome degradation in Bacillus subtilis is mediated by the RNase Y-specificity complex
Source: Nat Commun. 2026 Jun 2;17:4886. doi: 10.1038/s41467-026-73310-x (PMC13230545; doi:10.1038/s41467-026-73310-x)
Supplement: Supplementary file 6 — Source Data [file 41467_2026_73310_MOESM6_ESM.xlsx]

## Sheet: Summary
Source data for Stress-induced ribosome degradation in Bacillus subtilis is mediated by the RNase Y-specificity complex.
	Source data in EDMOND cand be found in this link: https://doi.org/10.17617/3.E9LOGJ
Figure panel	Data summary	Source	Comment
Fig. 1B	Relative fitness of deletion mutant library at 30° and heat-shock at 50 °C	Supplementary Table 1
Fig. 1C	Thermoresistance of WT and Y-complex deletions	Sheet Figure1C
Fig. 2A	Growth curve WT and Y-complex mutants in LB	Sheet Figure2A
Fig. 2B	Number of 5' and 3' RNA ends	Supplementary Table 2
Fig. 2C	Fraction of 5' and 3' RNA ends in U or S ends	Supplementary Table 2
Fig. 2D	Minimum free energy in proximity to cleavage sites		Source data and code can be found in EDMOND
Fig. 2E	Fraction of ends indentified in poly- or monocystronic RNA	Supplementary Table 2
Fig. 2F	Count of identified Y-complex dependent ends in RNA features	Supplementary Table 2
Fig. 2G	Overrepresentation analysis of transcripts targeted by the Y-complex	Supplementary Table 5
Fig. 3A	Y-complex-dependent cleavages in rRNA	Supplementary Table 2
Fig. 3B	Northern blot against 23S	Sheet Figure3B
Fig. 3C	Volcano plot of proteomic changes in transition vs late exponential phase	Supplementary Table 9
Fig. 3D - E	RT-qPCR of gfp levels in promoter activity reporters for rrnJ and rplK	Sheet Figure3D-E
Fig. 3G	Single-cell fluorescence intensity of RplA-HaloTag during pulse-chase	Sheet Figure3G	Raw microscopy pictures can be found in EDMOND
Fig. 3H	Sucrose gradients of WT and ΔymcA at exponential, late exponential and transition phases	Sheet Figure3H
Fig. 4A	Growth curve of (p)ppGpp0 and (p)ppGpp0 ΔymcA strains	Sheet Figure4A
Fig. 4B	Volcano plot of proteomic changes in transition vs late exponential phase	Supplementary Table 9
Fig. 4C	Downregulation levels of ribosomal proteins in the transition phase	Supplementary Table 9
Fig. 4D	r-proteins mass fraction (%) in the transition phase	Sheet Figure4D
Fig. 5A	Northern blot against 23S during heat shock	Sheet Figure 5A
Fig. 5B	r-proteins mass fraction during heat shock	Sheet Figure 5B
Fig. 5C	Heatmap of proteomic changes during heat shock	Supplementary Table 10
Fig. 5D	Percentage of aggregated proteins during heat shock	Sheet Figure 5D
Supp. Fig. 1A	Relative fitness of known heat shock regulators	Supplementary Table 1
Supp. Fig. 1B	Relative fitness of chaperoes, proteases and afaptor proteins	Supplementary Table 1
Supp. Fig. 1C	Thermoresistance of ymcA complementation strains	Sheet Supp.Figure1C
Supp. Fig. 1D	Growth curve in LB of ymcA complementation strains	Sheet Supp.Figure1D
Supp. Fig. 2A	Stabilization of resulting fragments after Y-complex processing	Supplementary Table 2
Supp. Fig. 2B	Motif search of 5' U-type RNA ends		Source data and code can be found in EDMOND
Supp. Fig. 2C	Number of Y-complex cleavages per monocistronic or polycistronic transcript	Supplementary Table 2
Supp. Fig. 2D	Number of Y-complex cleavages per operon length	Sheet Supp.Figure2D
Supp. Fig. 2E	RNA levels of WT and ΔymcA at late exponential and transition phases	Supplementary Table 4
Supp. Fig. 3	Coverage and RNA ends of transcripts cleaved by the Y-complex		Source data and code can be found in EDMOND
Supp. Fig. 4A	Overrepresentation analysis Y-complex cleavages	Supplementary Table 5
Supp. Fig. 4B	Gene set enrichment analysis (GSEA) of differentially expressed genes between ΔymcA and WT	Supplementary Table 7
Supp. Fig. 7A	Northern blot against 16S at late exponential phase	Sheet Supp.Figure7A
Supp. Fig. 7B	Protein quantification of YaaT-FLAG pulldown	Supplementary Table 8
Supp. Fig. 7C	Growth curve of RNase Y depletion mutants	Sheet Supp.Figure7C
Supp. Fig. 7D	Northern blot against 23S at late exponential phase in RNase Y depletion mutants	Sheet Supp.Figure7D
Supp. Fig. 7E - G	RT-qPCR of rrnB, rplJ and rpsJ promoter activity reporters	Sheet Supp.Figure7E-G
Supp. Fig. 7H	Sucrose sedimentation profiles of hpf deletion mutants	Sheet Supp.Figure7H
Supp. Fig. 8A	Volcano plot of proteomic changes in transition vs late exponential phase	Supplementary Table 9
Supp. Fig. 8B	Hpf amounts at the transition phase	Sheet Supp.Figure8B
Supp. Fig. 8C	Z-score comparison of Hpf to r-proteins	Sheet Supp.Figure8C
Supp. Fig. 8D	Sucrose gradients at the transition phase of (p)ppGpp0 and (p)ppGpp0 ΔymcA mutants	Sheet Supp.Figure8D
Supp. Fig. 9A	Northern blot against 16S during heat shock	Sheet Supp.Figure9A
Supp. Fig. 9B	Induction of CtsR and HrcA regulon in ΔymcA vs WT	Supplementary Table 10
Supp. Fig. 9C	Protein aggregation in WT, ΔymcA, (p)ppGpp0, (p)ppGpp0 ΔymcA	Sheet Supp.Figure9C
Supp. Fig. 9D	Spot test of Y-complex mutant in 0.5 mM peroxide, 7% NaCl, 4% ethanol	Sheet Supp.Figure9D

## Sheet: Figure1C
	Plotted					Plotted
Strain code	Sample	Replicate	time	temperature	Log10(CFU/ml)	normalized viability
BKD1	WT	1	0	37 -> 54	7.86034	0
BKD82	ΔymcA	1	0	37 -> 54	7.67669	0
BKD80	ΔyaaT	1	0	37 -> 54	7.67669	0
sKS001	ΔylbF	1	0	37 -> 54	7.39794	0
BKD1	WT	1	30	37 -> 54	6.96614	-0.894196
BKD82	ΔymcA	1	30	37 -> 54	5.04139	-2.6353
BKD80	ΔyaaT	1	30	37 -> 54	4.43933	-3.23736
sKS001	ΔylbF	1	30	37 -> 54	4.79588	-2.60206
BKD1	WT	1	60	37 -> 54	5.989	-1.87133
BKD82	ΔymcA	1	60	37 -> 54	3.86034	-3.81636
BKD80	ΔyaaT	1	60	37 -> 54	3.54407	-4.13263
sKS001	ΔylbF	1	60	37 -> 54	3.54407	-3.85387
BKD1	WT	1	90	37 -> 54	5.74036	-2.11998
BKD82	ΔymcA	1	90	37 -> 54	3.67669	-4
BKD80	ΔyaaT	1	90	37 -> 54	3.17609	-4.5006
sKS001	ΔylbF	1	90	37 -> 54	3.09691	-4.30103
BKD1	WT	1	120	37 -> 54	5.75967	-2.10067
BKD82	ΔymcA	1	120	37 -> 54	3.24304	-4.43366
BKD80	ΔyaaT	1	120	37 -> 54	2.87506	-4.80163
sKS001	ΔylbF	1	120	37 -> 54	3.17609	-4.22185
BKD1	WT	2	0	37 -> 54	7.62839	0
BKD82	ΔymcA	2	0	37 -> 54	7.39794	0
BKD80	ΔyaaT	2	0	37 -> 54	7.62839	0
sKS001	ΔylbF	2	0	37 -> 54	7.24304	0
BKD1	WT	2	30	37 -> 54	6.67669	-0.951695
BKD82	ΔymcA	2	30	37 -> 54	4.65321	-2.74473
BKD80	ΔyaaT	2	30	37 -> 54	4.54407	-3.08432
sKS001	ΔylbF	2	30	37 -> 54	4.87506	-2.36798
BKD1	WT	2	60	37 -> 54	5.8451	-1.78329
BKD82	ΔymcA	2	60	37 -> 54	3.77815	-3.61979
BKD80	ΔyaaT	2	60	37 -> 54	3.24304	-4.38535
sKS001	ΔylbF	2	60	37 -> 54	3.92942	-3.31362
BKD1	WT	2	90	37 -> 54	5.57403	-2.05436
BKD82	ΔymcA	2	90	37 -> 54	3.43933	-3.95861
BKD80	ΔyaaT	2	90	37 -> 54	2.69897	-4.92942
sKS001	ΔylbF	2	90	37 -> 54	2.87506	-4.36798
BKD1	WT	2	120	37 -> 54	5.60206	-2.02633
BKD82	ΔymcA	2	120	37 -> 54	2.87506	-4.52288
BKD80	ΔyaaT	2	120	37 -> 54	2.87506	-4.75333
sKS001	ΔylbF	2	120	37 -> 54	2.39794	-4.8451
BKD1	WT	3	0	37 -> 54	7.95424	0
BKD82	ΔymcA	3	0	37 -> 54	7.0607	0
BKD80	ΔyaaT	3	0	37 -> 54	7.05115	0
sKS001	ΔylbF	3	0	37 -> 54	7.07918	0
BKD1	WT	3	30	37 -> 54	7.17609	-0.778151
BKD82	ΔymcA	3	30	37 -> 54	4.54407	-2.51663
BKD80	ΔyaaT	3	30	37 -> 54	3.91645	-3.1347
sKS001	ΔylbF	3	30	37 -> 54	4.67669	-2.40249
BKD1	WT	3	60	37 -> 54	6.16137	-1.79287
BKD82	ΔymcA	3	60	37 -> 54	3.65321	-3.40749
BKD80	ΔyaaT	3	60	37 -> 54	3.39794	-3.65321
sKS001	ΔylbF	3	60	37 -> 54	3.62839	-3.45079
BKD1	WT	3	90	37 -> 54	5.87506	-2.07918
BKD82	ΔymcA	3	90	37 -> 54	3.24304	-3.81766
BKD80	ΔyaaT	3	90	37 -> 54	3.35218	-3.69897
sKS001	ΔylbF	3	90	37 -> 54	3.47712	-3.60206
BKD1	WT	3	120	37 -> 54	5.69897	-2.25527
BKD82	ΔymcA	3	120	37 -> 54	3.09691	-3.96379
BKD80	ΔyaaT	3	120	37 -> 54	3.35218	-3.69897
sKS001	ΔylbF	3	120	37 -> 54	3.09691	-3.98227

## Sheet: Figure2A
Plotted
min after inoculation	strain	rep	OD
30	WT	1	0.0332681
30	WT	2	0.0332681
30	WT	3	0.0332681
30	ΔymcA	1	0.037182
30	ΔymcA	2	0.035225
30	ΔymcA	3	0.035225
30	ΔyaaT	1	0.0410959
30	ΔyaaT	2	0.035225
30	ΔyaaT	3	0.037182
30	ΔylbF	1	0.037182
30	ΔylbF	2	0.035225
30	ΔylbF	3	0.0410959
60	WT	1	0.0391389
60	WT	2	0.0391389
60	WT	3	0.0391389
60	ΔymcA	1	0.0469667
60	ΔymcA	2	0.0450098
60	ΔymcA	3	0.0430528
60	ΔyaaT	1	0.0469667
60	ΔyaaT	2	0.0508806
60	ΔyaaT	3	0.0528376
60	ΔylbF	1	0.0489237
60	ΔylbF	2	0.0547945
60	ΔylbF	3	0.0606654
90	WT	1	0.0704501
90	WT	2	0.072407
90	WT	3	0.074364
90	ΔymcA	1	0.0841487
90	ΔymcA	2	0.0763209
90	ΔymcA	3	0.0763209
90	ΔyaaT	1	0.0919765
90	ΔyaaT	2	0.101761
90	ΔyaaT	3	0.111546
90	ΔylbF	1	0.0880626
90	ΔylbF	2	0.109589
90	ΔylbF	3	0.125245
120	WT	1	0.168297
120	WT	2	0.176125
120	WT	3	0.168297
120	ΔymcA	1	0.166341
120	ΔymcA	2	0.166341
120	ΔymcA	3	0.154599
120	ΔyaaT	1	0.209393
120	ΔyaaT	2	0.228963
120	ΔyaaT	3	0.244618
120	ΔylbF	1	0.219178
120	ΔylbF	2	0.219178
120	ΔylbF	3	0.242661
150	WT	1	0.385519
150	WT	2	0.405088
150	WT	3	0.389432
150	ΔymcA	1	0.418787
150	ΔymcA	2	0.385519
150	ΔymcA	3	0.34638
150	ΔyaaT	1	0.430528
150	ΔyaaT	2	0.481409
150	ΔyaaT	3	0.553816
150	ΔylbF	1	0.448141
150	ΔylbF	2	0.534247
150	ΔylbF	3	0.682975
180	WT	1	0.951076
180	WT	2	1.00978
180	WT	3	0.998043
180	ΔymcA	1	0.994129
180	ΔymcA	2	0.861057
180	ΔymcA	3	0.833659
180	ΔyaaT	1	0.986301
180	ΔyaaT	2	1.11937
180	ΔyaaT	3	1.22896
180	ΔylbF	1	1.0411
180	ΔylbF	2	1.11546
180	ΔylbF	3	1.18591
210	WT	1	1.47945
210	WT	2	1.6908
210	WT	3	1.47162
210	ΔymcA	1	1.28376
210	ΔymcA	2	1.19765
210	ΔymcA	3	1.25245
210	ΔyaaT	1	1.30724
210	ΔyaaT	2	1.30724
210	ΔyaaT	3	1.409
210	ΔylbF	1	1.409
210	ΔylbF	2	1.33855
210	ΔylbF	3	1.49511
240	WT	1	1.91781
240	WT	2	2.00391
240	WT	3	1.82387
240	ΔymcA	1	1.47945
240	ΔymcA	2	1.36204
240	ΔymcA	3	1.29941
240	ΔyaaT	1	1.39335
240	ΔyaaT	2	1.5499
240	ΔyaaT	3	1.56556
240	ΔylbF	1	1.47162
240	ΔylbF	2	1.51076
240	ΔylbF	3	1.56556
270	WT	1	2.06654
270	WT	2	2.24658
270	WT	3	2.15264
270	ΔymcA	1	1.65166
270	ΔymcA	2	1.7456
270	ΔymcA	3	1.49511
270	ΔyaaT	1	1.8865
270	ΔyaaT	2	1.90215
270	ΔyaaT	3	1.79256
270	ΔylbF	1	1.57339
270	ΔylbF	2	1.61252
270	ΔylbF	3	1.75342
300	WT	1	2.47358
300	WT	2	2.55969
300	WT	3	2.50489
300	ΔymcA	1	1.86301
300	ΔymcA	2	1.78474
300	ΔymcA	3	1.94912
300	ΔyaaT	1	1.94129
300	ΔyaaT	2	1.87867
300	ΔyaaT	3	2.13699
300	ΔylbF	1	1.96477
300	ΔylbF	2	1.84736
300	ΔylbF	3	2.0274
330	WT	1	2.74755
330	WT	2	2.71624
330	WT	3	2.92759
330	ΔymcA	1	2.30137
330	ΔymcA	2	2.08219
330	ΔymcA	3	1.98043
330	ΔyaaT	1	2.04305
330	ΔyaaT	2	2.16047
330	ΔyaaT	3	2.09785
330	ΔylbF	1	2.24658
330	ΔylbF	2	2.0274
330	ΔylbF	3	2.13699
360	WT	1	2.98434
360	WT	2	3.18004
360	WT	3	3.33659
360	ΔymcA	1	2.5362
360	ΔymcA	2	2.55186
360	ΔymcA	3	2.36399
360	ΔyaaT	1	2.55969
360	ΔyaaT	2	2.72407
360	ΔyaaT	3	2.79452
360	ΔylbF	1	2.36399
360	ΔylbF	2	2.3953
360	ΔylbF	3	2.68493
390	WT	1	3.43444
390	WT	2	3.4638
390	WT	3	3.56164
390	ΔymcA	1	3.15068
390	ΔymcA	2	2.86693
390	ΔymcA	3	2.84736
390	ΔyaaT	1	3.03327
390	ΔyaaT	2	3.08219
390	ΔyaaT	3	2.97456
390	ΔylbF	1	2.68102
390	ΔylbF	2	2.74951
390	ΔylbF	3	3.00391
420	WT	1	3.7182
420	WT	2	3.67906
420	WT	3	3.44423
420	ΔymcA	1	3.28767
420	ΔymcA	2	2.91585
420	ΔymcA	3	2.8865
420	ΔyaaT	1	2.96477
420	ΔyaaT	2	3.07241
420	ΔyaaT	3	3.02348
420	ΔylbF	1	2.7593
420	ΔylbF	2	2.79843
420	ΔylbF	3	2.90607
450	WT	1	3.54207
450	WT	2	3.5225
450	WT	3	3.7182
450	ΔymcA	1	3.4638
450	ΔymcA	2	3.13112
450	ΔymcA	3	3.03327
450	ΔyaaT	1	3.15068
450	ΔyaaT	2	3.33659
450	ΔyaaT	3	3.23875
450	ΔylbF	1	3.18004
450	ΔylbF	2	3.18004
450	ΔylbF	3	3.45401
480	WT	1	3.79648
480	WT	2	3.56164
480	WT	3	3.87476
480	ΔymcA	1	3.34638
480	ΔymcA	2	3.28767
480	ΔymcA	3	3.28767
480	ΔyaaT	1	2.89628
480	ΔyaaT	2	2.83757
480	ΔyaaT	3	3.07241
480	ΔylbF	1	2.73973
480	ΔylbF	2	3.20939
480	ΔylbF	3	3.24853
510	WT	1	3.60078
510	WT	2	3.73777
510	WT	3	3.73777
510	ΔymcA	1	3.7182
510	ΔymcA	2	3.38552
510	ΔymcA	3	3.48337
510	ΔyaaT	1	3.07241
510	ΔyaaT	2	3.13112
510	ΔyaaT	3	2.89628
510	ΔylbF	1	3.20939
510	ΔylbF	2	3.32681
510	ΔylbF	3	3.5225
540	WT	1	3.44423
540	WT	2	3.69863
540	WT	3	3.63992
540	ΔymcA	1	3.69863
540	ΔymcA	2	3.60078
540	ΔymcA	3	3.28767
540	ΔyaaT	1	3.22896
540	ΔyaaT	2	3.38552
540	ΔyaaT	3	3.30724
540	ΔylbF	1	3.48337
540	ΔylbF	2	3.22896
540	ΔylbF	3	3.38552

## Sheet: Figure3D-E
Plotted								Plotted
promoter	strain	growth_phase	biological replicate	technical replicate	reference gene	reference sample	fold change	log2 fold change
rrnJ	WT	late exp.	1	1	pcp	exponential phase	0.342967	-1.54386
rrnJ	WT	late exp.	1	2	pcp	exponential phase	0.296793	-1.75247
rrnJ	WT	transition	1	1	pcp	exponential phase	0.0298953	-5.06394
rrnJ	WT	transition	1	2	pcp	exponential phase	0.0305166	-5.03426
rrnJ	ymcA	late exp.	1	1	pcp	exponential phase	0.365237	-1.4531
rrnJ	ymcA	late exp.	1	2	pcp	exponential phase	0.250284	-1.99836
rrnJ	ymcA	transition	1	1	pcp	exponential phase	0.0555321	-4.17053
rrnJ	ymcA	transition	1	2	pcp	exponential phase	0.0583423	-4.09931
rrnJ	WT	late exp.	2	1	pcp	exponential phase	0.258504	-1.95174
rrnJ	WT	late exp.	2	2	pcp	exponential phase	0.27713	-1.85137
rrnJ	WT	transition	2	1	pcp	exponential phase	0.0544258	-4.19957
rrnJ	WT	transition	2	2	pcp	exponential phase	0.0646424	-3.95138
rrnJ	ymcA	late exp.	2	1	pcp	exponential phase	0.237757	-2.07244
rrnJ	ymcA	late exp.	2	2	pcp	exponential phase	0.207513	-2.26873
rrnJ	ymcA	transition	2	1	pcp	exponential phase	0.0241756	-5.3703
rrnJ	ymcA	transition	2	2	pcp	exponential phase	0.0284428	-5.13579
rrnJ	WT	late exp.	3	1	pcp	exponential phase	0.254011	-1.97704
rrnJ	WT	late exp.	3	2	pcp	exponential phase	0.351364	-1.50896
rrnJ	WT	transition	3	1	pcp	exponential phase	0.0483052	-4.37168
rrnJ	WT	transition	3	2	pcp	exponential phase	0.0843033	-3.56827
rrnJ	ymcA	late exp.	3	1	pcp	exponential phase	0.18136	-2.46307
rrnJ	ymcA	late exp.	3	2	pcp	exponential phase	0.208226	-2.26377
rrnJ	ymcA	transition	3	1	pcp	exponential phase	0.0359466	-4.798
rrnJ	ymcA	transition	3	2	pcp	exponential phase	0.0449752	-4.47473
rplK	WT	late exp.	1	1	pcp	exponential phase	0.558212	-0.841115
rplK	WT	late exp.	1	2	pcp	exponential phase	0.558987	-0.839113
rplK	WT	transition	1	1	pcp	exponential phase	0.0595797	-4.06903
rplK	WT	transition	1	2	pcp	exponential phase	0.0668781	-3.90232
rplK	ymcA	late exp.	1	1	pcp	exponential phase	0.503549	-0.989795
rplK	ymcA	late exp.	1	2	pcp	exponential phase	0.527097	-0.923858
rplK	ymcA	transition	1	1	pcp	exponential phase	0.0630192	-3.98807
rplK	ymcA	transition	1	2	pcp	exponential phase	0.0713093	-3.80977
rplK	WT	late exp.	2	1	pcp	exponential phase	0.608658	-0.716297
rplK	WT	late exp.	2	2	pcp	exponential phase	0.542624	-0.881976
rplK	WT	transition	2	1	pcp	exponential phase	0.0636811	-3.97299
rplK	WT	transition	2	2	pcp	exponential phase	0.059873	-4.06195
rplK	ymcA	late exp.	2	1	pcp	exponential phase	0.33507	-1.57747
rplK	ymcA	late exp.	2	2	pcp	exponential phase	0.301283	-1.73081
rplK	ymcA	transition	2	1	pcp	exponential phase	0.096314	-3.37611
rplK	ymcA	transition	2	2	pcp	exponential phase	0.0956344	-3.38633
rplK	WT	late exp.	3	1	pcp	exponential phase	0.485652	-1.042
rplK	WT	late exp.	3	2	pcp	exponential phase	0.688597	-0.538269
rplK	WT	transition	3	1	pcp	exponential phase	0.152887	-2.70947
rplK	WT	transition	3	2	pcp	exponential phase	0.180917	-2.4666
rplK	ymcA	late exp.	3	1	pcp	exponential phase	0.562575	-0.829884
rplK	ymcA	late exp.	3	2	pcp	exponential phase	0.572221	-0.805354
rplK	ymcA	transition	3	1	pcp	exponential phase	0.0987153	-3.34058
rplK	ymcA	transition	3	2	pcp	exponential phase	0.10038	-3.31646

## Sheet: Figure3G
					Plotted			Plotted
Bacteria	Image used for quantification	TMR intensity	Location on image	Strain	Strain background	timepoint	replicate	TMR intensity normalied to T0
b2	sKS201_T0_1_RAW_ch0	3044.37	(x=22.62 y=52.77)	sKS201	WT	T0	1	1.0874
b4	sKS201_T0_1_RAW_ch0	3482.95	(x=36.77 y=40.61)	sKS201	WT	T0	1	1.24406
b10	sKS201_T0_1_RAW_ch0	3485.54	(x=72.74 y=61.25)	sKS201	WT	T0	1	1.24498
b12	sKS201_T0_1_RAW_ch0	3019.95	(x=84.44 y=67.83)	sKS201	WT	T0	1	1.07868
b14	sKS201_T0_1_RAW_ch0	2562.08	(x=90.99 y=119.05)	sKS201	WT	T0	1	0.915136
b15	sKS201_T0_1_RAW_ch0	2338.95	(x=97.93 y=13.94)	sKS201	WT	T0	1	0.835437
b18	sKS201_T0_1_RAW_ch0	2740.72	(x=105.96 y=9.28)	sKS201	WT	T0	1	0.978944
b19	sKS201_T0_1_RAW_ch0	2344.61	(x=127.91 y=109.69)	sKS201	WT	T0	1	0.837458
b3a	sKS201_T0_1_RAW_ch0	3178.98	(x=35.28 y=91.98)	sKS201	WT	T0	1	1.13548
b3b	sKS201_T0_1_RAW_ch0	2990.38	(x=40.59 y=91.54)	sKS201	WT	T0	1	1.06812
b5a	sKS201_T0_1_RAW_ch0	2635.97	(x=41.79 y=30.98)	sKS201	WT	T0	1	0.941529
b5b	sKS201_T0_1_RAW_ch0	2206.58	(x=45.38 y=33.56)	sKS201	WT	T0	1	0.788156
b7a	sKS201_T0_1_RAW_ch0	2958.85	(x=52.29 y=10.92)	sKS201	WT	T0	1	1.05685
b7b	sKS201_T0_1_RAW_ch0	2689.71	(x=55.38 y=13.51)	sKS201	WT	T0	1	0.960722
b8a	sKS201_T0_1_RAW_ch0	3308.85	(x=58.66 y=106.72)	sKS201	WT	T0	1	1.18187
b8b	sKS201_T0_1_RAW_ch0	3147.36	(x=61.60 y=109.40)	sKS201	WT	T0	1	1.12419
b9a	sKS201_T0_1_RAW_ch0	1998.79	(x=65.81 y=126.97)	sKS201	WT	T0	1	0.713937
b9b	sKS201_T0_1_RAW_ch0	1941.21	(x=69.96 y=127.78)	sKS201	WT	T0	1	0.693372
b11a	sKS201_T0_1_RAW_ch0	2676.54	(x=80.80 y=79.05)	sKS201	WT	T0	1	0.956019
b11b	sKS201_T0_1_RAW_ch0	2510.95	(x=84.00 y=78.33)	sKS201	WT	T0	1	0.896874
b13a	sKS201_T0_1_RAW_ch0	1849.65	(x=88.70 y=93.19)	sKS201	WT	T0	1	0.660666
b13b	sKS201_T0_1_RAW_ch0	1795.68	(x=92.04 y=94.00)	sKS201	WT	T0	1	0.641389
b16a	sKS201_T0_1_RAW_ch0	2365.3	(x=100.81 y=100.19)	sKS201	WT	T0	1	0.844851
b16b	sKS201_T0_1_RAW_ch0	2821.21	(x=101.64 y=100.62)	sKS201	WT	T0	1	1.00769
b17a	sKS201_T0_1_RAW_ch0	3046.11	(x=103.24 y=60.89)	sKS201	WT	T0	1	1.08803
b17b	sKS201_T0_1_RAW_ch0	2703.58	(x=105.19 y=57.09)	sKS201	WT	T0	1	0.965677
b22a	sKS201_T0_1_RAW_ch0	2215.53	(x=12.19 y=14.13)	sKS201	WT	T0	1	0.791355
b22b	sKS201_T0_1_RAW_ch0	2617.55	(x=15.16 y=12.73)	sKS201	WT	T0	1	0.934948
b23a	sKS201_T0_1_RAW_ch0	2777.7	(x=14.33 y=14.29)	sKS201	WT	T0	1	0.992151
b4	sKS201_T0_2_RAW_ch0	2714.72	(x=19.82 y=124.70)	sKS201	WT	T0	1	0.969658
b5	sKS201_T0_2_RAW_ch0	1584.27	(x=24.95 y=20.13)	sKS201	WT	T0	1	0.565878
b8	sKS201_T0_2_RAW_ch0	3187.52	(x=39.90 y=31.81)	sKS201	WT	T0	1	1.13853
b12	sKS201_T0_2_RAW_ch0	2112.39	(x=60.73 y=113.54)	sKS201	WT	T0	1	0.754512
b16	sKS201_T0_2_RAW_ch0	2055.04	(x=100.55 y=28.68)	sKS201	WT	T0	1	0.734029
b1b	sKS201_T0_2_RAW_ch0	5076.75	(x=9.05 y=95.55)	sKS201	WT	T0	1	1.81334
b1aa	sKS201_T0_2_RAW_ch0	3856.33	(x=4.82 y=105.51)	sKS201	WT	T0	1	1.37742
b1ab	sKS201_T0_2_RAW_ch0	3985.37	(x=6.47 y=100.82)	sKS201	WT	T0	1	1.42351
b3aa	sKS201_T0_2_RAW_ch0	3203.96	(x=7.31 y=101.70)	sKS201	WT	T0	1	1.14441
b2a	sKS201_T0_2_RAW_ch0	2782.45	(x=7.18 y=14.72)	sKS201	WT	T0	1	0.99385
b2b	sKS201_T0_2_RAW_ch0	2390.55	(x=11.65 y=15.49)	sKS201	WT	T0	1	0.853868
b7a	sKS201_T0_2_RAW_ch0	2387.09	(x=31.81 y=79.13)	sKS201	WT	T0	1	0.852632
b7b	sKS201_T0_2_RAW_ch0	2475.46	(x=34.06 y=82.07)	sKS201	WT	T0	1	0.884197
b9a	sKS201_T0_2_RAW_ch0	2572.07	(x=43.75 y=119.72)	sKS201	WT	T0	1	0.918705
b9b	sKS201_T0_2_RAW_ch0	2578.63	(x=44.66 y=124.95)	sKS201	WT	T0	1	0.921047
b10a	sKS201_T0_2_RAW_ch0	3034.84	(x=46.69 y=10.92)	sKS201	WT	T0	1	1.084
b10b	sKS201_T0_2_RAW_ch0	3053.79	(x=48.53 y=13.51)	sKS201	WT	T0	1	1.09077
b11a	sKS201_T0_2_RAW_ch0	3392.46	(x=58.82 y=103.72)	sKS201	WT	T0	1	1.21174
b11b	sKS201_T0_2_RAW_ch0	3592.45	(x=62.30 y=100.04)	sKS201	WT	T0	1	1.28317
b14a	sKS201_T0_2_RAW_ch0	3814.18	(x=86.12 y=30.09)	sKS201	WT	T0	1	1.36237
b14b	sKS201_T0_2_RAW_ch0	3836.82	(x=86.67 y=33.88)	sKS201	WT	T0	1	1.37045
b15a	sKS201_T0_2_RAW_ch0	2781.86	(x=98.70 y=125.21)	sKS201	WT	T0	1	0.993638
b15b	sKS201_T0_2_RAW_ch0	2571.62	(x=102.17 y=126.90)	sKS201	WT	T0	1	0.918545
b18a	sKS201_T0_2_RAW_ch0	2803.19	(x=105.92 y=80.49)	sKS201	WT	T0	1	1.00126
b18b	sKS201_T0_2_RAW_ch0	2472.87	(x=106.92 y=75.49)	sKS201	WT	T0	1	0.883273
b19aa	sKS201_T0_2_RAW_ch0	2979.68	(x=107.71 y=104.30)	sKS201	WT	T0	1	1.0643
b19ab	sKS201_T0_2_RAW_ch0	3013.3	(x=109.51 y=107.68)	sKS201	WT	T0	1	1.07631
b19ba	sKS201_T0_2_RAW_ch0	2832.3	(x=110.54 y=111.10)	sKS201	WT	T0	1	1.01165
b19bb	sKS201_T0_2_RAW_ch0	2477.32	(x=110.77 y=115.02)	sKS201	WT	T0	1	0.884862
b22a	sKS201_T0_2_RAW_ch0	2693.93	(x=88.37 y=93.00)	sKS201	WT	T0	1	0.962231
b23a	sKS201_T0_2_RAW_ch0	3179.13	(x=88.47 y=94.37)	sKS201	WT	T0	1	1.13554
b23b	sKS201_T0_2_RAW_ch0	3297.67	(x=91.67 y=91.40)	sKS201	WT	T0	1	1.17788
b24a	sKS201_T0_2_RAW_ch0	2562.09	(x=116.21 y=95.43)	sKS201	WT	T0	1	0.915139
b24b	sKS201_T0_2_RAW_ch0	2481.72	(x=121.56 y=92.40)	sKS201	WT	T0	1	0.886431
b25a	sKS201_T0_2_RAW_ch0	3547.82	(x=116.21 y=92.82)	sKS201	WT	T0	1	1.26723
b25b	sKS201_T0_2_RAW_ch0	3355.22	(x=116.63 y=89.52)	sKS201	WT	T0	1	1.19843
b13a	sKS201_T0_2_RAW_ch0	3246.15	(x=68.26 y=50.43)	sKS201	WT	T0	1	1.15948
b13b	sKS201_T0_2_RAW_ch0	3106.81	(x=70.20 y=52.64)	sKS201	WT	T0	1	1.10971
b2	sKS201_T0_3_RAW_ch0	3101.53	(x=14.23 y=105.65)	sKS201	WT	T0	1	1.10782
b4	sKS201_T0_3_RAW_ch0	4392.77	(x=25.53 y=65.22)	sKS201	WT	T0	1	1.56903
b5	sKS201_T0_3_RAW_ch0	2780.68	(x=26.40 y=86.96)	sKS201	WT	T0	1	0.993217
b11	sKS201_T0_3_RAW_ch0	3194.51	(x=82.50 y=57.82)	sKS201	WT	T0	1	1.14103
b13	sKS201_T0_3_RAW_ch0	3220.48	(x=86.78 y=29.22)	sKS201	WT	T0	1	1.15031
b14	sKS201_T0_3_RAW_ch0	2875.69	(x=90.82 y=109.19)	sKS201	WT	T0	1	1.02715
b3a	sKS201_T0_3_RAW_ch0	2413.01	(x=15.04 y=85.35)	sKS201	WT	T0	1	0.861891
b3b	sKS201_T0_3_RAW_ch0	2446.27	(x=16.61 y=82.53)	sKS201	WT	T0	1	0.873771
b6a	sKS201_T0_3_RAW_ch0	3123.75	(x=30.31 y=76.14)	sKS201	WT	T0	1	1.11575
b6b	sKS201_T0_3_RAW_ch0	2957.04	(x=31.07 y=71.09)	sKS201	WT	T0	1	1.05621
b7a	sKS201_T0_3_RAW_ch0	3243.62	(x=47.73 y=45.51)	sKS201	WT	T0	1	1.15857
b7b	sKS201_T0_3_RAW_ch0	2960.3	(x=55.56 y=43.95)	sKS201	WT	T0	1	1.05737
b8a	sKS201_T0_3_RAW_ch0	2391.57	(x=47.73 y=103.51)	sKS201	WT	T0	1	0.854231
b8b	sKS201_T0_3_RAW_ch0	2391.58	(x=52.20 y=103.81)	sKS201	WT	T0	1	0.854235
b9a	sKS201_T0_3_RAW_ch0	2983.21	(x=63.43 y=12.02)	sKS201	WT	T0	1	1.06556
b9b	sKS201_T0_3_RAW_ch0	2888.81	(x=66.77 y=11.18)	sKS201	WT	T0	1	1.03184
b10a	sKS201_T0_3_RAW_ch0	2900.14	(x=69.36 y=96.97)	sKS201	WT	T0	1	1.03589
b10b	sKS201_T0_3_RAW_ch0	2907.6	(x=73.57 y=95.72)	sKS201	WT	T0	1	1.03855
b15a	sKS201_T0_3_RAW_ch0	2979.98	(x=89.99 y=127.30)	sKS201	WT	T0	1	1.0644
b15b	sKS201_T0_3_RAW_ch0	2649.8	(x=92.45 y=130.17)	sKS201	WT	T0	1	0.946469
b16b	sKS201_T0_3_RAW_ch0	3100.75	(x=103.24 y=79.48)	sKS201	WT	T0	1	1.10754
b16aa	sKS201_T0_3_RAW_ch0	2470.22	(x=97.53 y=73.83)	sKS201	WT	T0	1	0.882325
b16ab	sKS201_T0_3_RAW_ch0	2656.25	(x=100.07 y=75.88)	sKS201	WT	T0	1	0.948771
b17aa	sKS201_T0_3_RAW_ch0	3052.23	(x=102.01 y=53.47)	sKS201	WT	T0	1	1.09021
b17ab	sKS201_T0_3_RAW_ch0	3095.98	(x=104.16 y=50.34)	sKS201	WT	T0	1	1.10584
b17ba	sKS201_T0_3_RAW_ch0	2984.77	(x=106.64 y=47.18)	sKS201	WT	T0	1	1.06611
b17bb	sKS201_T0_3_RAW_ch0	2458.63	(x=109.11 y=44.02)	sKS201	WT	T0	1	0.878186
b18a	sKS201_T0_3_RAW_ch0	2651.72	(x=107.72 y=87.26)	sKS201	WT	T0	1	0.947156
b18b	sKS201_T0_3_RAW_ch0	2796.16	(x=109.91 y=84.52)	sKS201	WT	T0	1	0.998744
b19a	sKS201_T0_3_RAW_ch0	2176.18	(x=119.34 y=26.29)	sKS201	WT	T0	1	0.777299
b19b	sKS201_T0_3_RAW_ch0	2110.56	(x=119.62 y=22.89)	sKS201	WT	T0	1	0.75386
b20a	sKS201_T0_3_RAW_ch0	2470.36	(x=122.73 y=110.29)	sKS201	WT	T0	1	0.882376
b20b	sKS201_T0_3_RAW_ch0	2286.17	(x=124.96 y=105.76)	sKS201	WT	T0	1	0.816587
b1	sKS201_T30_1_RAW_ch0	910.659	(x=2.61 y=14.52)	sKS201	WT	T30	1	0.325274
b2	sKS201_T30_1_RAW_ch0	1427.39	(x=15.44 y=62.75)	sKS201	WT	T30	1	0.509843
b10	sKS201_T30_1_RAW_ch0	1173.53	(x=73.91 y=17.65)	sKS201	WT	T30	1	0.419167
b11	sKS201_T30_1_RAW_ch0	1991.09	(x=76.05 y=84.34)	sKS201	WT	T30	1	0.711189
b12	sKS201_T30_1_RAW_ch0	1429.99	(x=87.54 y=76.54)	sKS201	WT	T30	1	0.510772
b13	sKS201_T30_1_RAW_ch0	1398.16	(x=91.76 y=109.07)	sKS201	WT	T30	1	0.499403
b16	sKS201_T30_1_RAW_ch0	1425.77	(x=108.97 y=100.56)	sKS201	WT	T30	1	0.509262
b3a	sKS201_T30_1_RAW_ch0	1262.75	(x=22.81 y=113.76)	sKS201	WT	T30	1	0.451034
b3b	sKS201_T30_1_RAW_ch0	1324.79	(x=27.35 y=114.09)	sKS201	WT	T30	1	0.473195
b4a	sKS201_T30_1_RAW_ch0	1063.33	(x=31.01 y=25.60)	sKS201	WT	T30	1	0.379804
b4b	sKS201_T30_1_RAW_ch0	1073.6	(x=33.88 y=25.63)	sKS201	WT	T30	1	0.383473
b5b	sKS201_T30_1_RAW_ch0	1341.24	(x=51.72 y=84.40)	sKS201	WT	T30	1	0.479069
b5aab	sKS201_T30_1_RAW_ch0	1624.42	(x=42.83 y=88.00)	sKS201	WT	T30	1	0.580218
b5aaab	sKS201_T30_1_RAW_ch0	1515.78	(x=40.63 y=88.93)	sKS201	WT	T30	1	0.541413
b5aaaaa	sKS201_T30_1_RAW_ch0	1377.69	(x=35.62 y=90.74)	sKS201	WT	T30	1	0.492089
b5aaaab	sKS201_T30_1_RAW_ch0	1609.13	(x=38.13 y=89.87)	sKS201	WT	T30	1	0.574756
b5aba	sKS201_T30_1_RAW_ch0	1402.47	(x=45.03 y=86.91)	sKS201	WT	T30	1	0.500941
b5abb	sKS201_T30_1_RAW_ch0	1387.15	(x=47.66 y=85.81)	sKS201	WT	T30	1	0.495468
b8a	sKS201_T30_1_RAW_ch0	1177.55	(x=62.03 y=73.13)	sKS201	WT	T30	1	0.420603
b8b	sKS201_T30_1_RAW_ch0	1291.75	(x=64.92 y=74.67)	sKS201	WT	T30	1	0.461394
b9a	sKS201_T30_1_RAW_ch0	1366.05	(x=71.10 y=51.47)	sKS201	WT	T30	1	0.487931
b9b	sKS201_T30_1_RAW_ch0	1350.96	(x=75.37 y=48.60)	sKS201	WT	T30	1	0.482541
b14a	sKS201_T30_1_RAW_ch0	1675.08	(x=100.00 y=83.12)	sKS201	WT	T30	1	0.598313
b14b	sKS201_T30_1_RAW_ch0	1683.59	(x=102.88 y=78.82)	sKS201	WT	T30	1	0.601353
b15a	sKS201_T30_1_RAW_ch0	1182.83	(x=100.42 y=29.69)	sKS201	WT	T30	1	0.422487
b15b	sKS201_T30_1_RAW_ch0	1102.18	(x=104.25 y=27.02)	sKS201	WT	T30	1	0.393684
b17a	sKS201_T30_1_RAW_ch0	1502.31	(x=114.92 y=37.30)	sKS201	WT	T30	1	0.536601
b17ba	sKS201_T30_1_RAW_ch0	1497.31	(x=118.97 y=42.32)	sKS201	WT	T30	1	0.534816
b17bb	sKS201_T30_1_RAW_ch0	1492.55	(x=122.05 y=45.00)	sKS201	WT	T30	1	0.533116
b20a	sKS201_T30_1_RAW_ch0	1228.89	(x=6.24 y=128.40)	sKS201	WT	T30	1	0.438943
b21a	sKS201_T30_1_RAW_ch0	1211.59	(x=15.48 y=100.23)	sKS201	WT	T30	1	0.432762
b21b	sKS201_T30_1_RAW_ch0	1352.2	(x=17.71 y=99.81)	sKS201	WT	T30	1	0.482987
b22a	sKS201_T30_1_RAW_ch0	1291.26	(x=20.03 y=99.62)	sKS201	WT	T30	1	0.461218
b22b	sKS201_T30_1_RAW_ch0	1293.81	(x=22.24 y=99.24)	sKS201	WT	T30	1	0.462129
b23a	sKS201_T30_1_RAW_ch0	1044.27	(x=21.37 y=93.06)	sKS201	WT	T30	1	0.372999
b23b	sKS201_T30_1_RAW_ch0	1002.19	(x=23.64 y=98.23)	sKS201	WT	T30	1	0.357967
b27a	sKS201_T30_1_RAW_ch0	1365.06	(x=129.20 y=117.67)	sKS201	WT	T30	1	0.487579
b1	sKS201_T30_2_RAW_ch0	1247.55	(x=2.66 y=46.24)	sKS201	WT	T30	1	0.445607
b3	sKS201_T30_2_RAW_ch0	1946.55	(x=10.09 y=88.28)	sKS201	WT	T30	1	0.695277
b5	sKS201_T30_2_RAW_ch0	1718.97	(x=20.67 y=121.24)	sKS201	WT	T30	1	0.61399
b7	sKS201_T30_2_RAW_ch0	1955.19	(x=25.22 y=42.26)	sKS201	WT	T30	1	0.698363
b11	sKS201_T30_2_RAW_ch0	1367.18	(x=47.76 y=69.84)	sKS201	WT	T30	1	0.488336
b12	sKS201_T30_2_RAW_ch0	1562.18	(x=53.69 y=48.36)	sKS201	WT	T30	1	0.557987
b14	sKS201_T30_2_RAW_ch0	1743.65	(x=59.94 y=11.27)	sKS201	WT	T30	1	0.622804
b16	sKS201_T30_2_RAW_ch0	2285.46	(x=70.61 y=54.33)	sKS201	WT	T30	1	0.816332
b18	sKS201_T30_2_RAW_ch0	1703.53	(x=78.80 y=127.11)	sKS201	WT	T30	1	0.608475
b21	sKS201_T30_2_RAW_ch0	1031.99	(x=81.30 y=18.36)	sKS201	WT	T30	1	0.368609
b22	sKS201_T30_2_RAW_ch0	1768.07	(x=85.29 y=32.19)	sKS201	WT	T30	1	0.631526
b23	sKS201_T30_2_RAW_ch0	1632.16	(x=89.48 y=104.71)	sKS201	WT	T30	1	0.582983
b24	sKS201_T30_2_RAW_ch0	1742.46	(x=97.73 y=75.29)	sKS201	WT	T30	1	0.622379
b25	sKS201_T30_2_RAW_ch0	1344.29	(x=97.04 y=89.45)	sKS201	WT	T30	1	0.48016
b26	sKS201_T30_2_RAW_ch0	1881.46	(x=102.28 y=55.27)	sKS201	WT	T30	1	0.672029
b27	sKS201_T30_2_RAW_ch0	1402.47	(x=101.96 y=122.01)	sKS201	WT	T30	1	0.500941
b31	sKS201_T30_2_RAW_ch0	1505.57	(x=117.73 y=14.70)	sKS201	WT	T30	1	0.537768
b32	sKS201_T30_2_RAW_ch0	1102.1	(x=124.99 y=55.59)	sKS201	WT	T30	1	0.393652
b33	sKS201_T30_2_RAW_ch0	1258.74	(x=128.80 y=24.85)	sKS201	WT	T30	1	0.449601
b35	sKS201_T30_2_RAW_ch0	1765.8	(x=131.47 y=92.30)	sKS201	WT	T30	1	0.630717
b42	sKS201_T30_2_RAW_ch0	1614.43	(x=93.40 y=52.81)	sKS201	WT	T30	1	0.576649
b43	sKS201_T30_2_RAW_ch0	1611.26	(x=97.26 y=53.81)	sKS201	WT	T30	1	0.575517
b2a	sKS201_T30_2_RAW_ch0	1476.21	(x=3.39 y=53.15)	sKS201	WT	T30	1	0.527279
b2ba	sKS201_T30_2_RAW_ch0	1647.95	(x=4.13 y=57.35)	sKS201	WT	T30	1	0.588624
b36ab	sKS201_T30_2_RAW_ch0	1596.15	(x=5.40 y=54.85)	sKS201	WT	T30	1	0.570122
b37aa	sKS201_T30_2_RAW_ch0	1876.72	(x=4.96 y=61.66)	sKS201	WT	T30	1	0.670334
b36aab	sKS201_T30_2_RAW_ch0	1866.33	(x=4.39 y=60.25)	sKS201	WT	T30	1	0.666623
b36aaaa	sKS201_T30_2_RAW_ch0	1665	(x=3.20 y=67.87)	sKS201	WT	T30	1	0.594713
b36aaab	sKS201_T30_2_RAW_ch0	1811.27	(x=3.78 y=64.03)	sKS201	WT	T30	1	0.646957
b4a	sKS201_T30_2_RAW_ch0	1409.6	(x=15.37 y=24.28)	sKS201	WT	T30	1	0.503488
b4b	sKS201_T30_2_RAW_ch0	1251.52	(x=17.55 y=26.24)	sKS201	WT	T30	1	0.447023
b6aa	sKS201_T30_2_RAW_ch0	1683.77	(x=21.97 y=47.83)	sKS201	WT	T30	1	0.601418
b6aba	sKS201_T30_2_RAW_ch0	2210.62	(x=24.03 y=49.26)	sKS201	WT	T30	1	0.7896
b6abba	sKS201_T30_2_RAW_ch0	2432.58	(x=25.86 y=50.64)	sKS201	WT	T30	1	0.868881
b6abbb	sKS201_T30_2_RAW_ch0	2447.15	(x=27.69 y=51.62)	sKS201	WT	T30	1	0.874084
b8a	sKS201_T30_2_RAW_ch0	1713.23	(x=30.35 y=87.55)	sKS201	WT	T30	1	0.61194
b8b	sKS201_T30_2_RAW_ch0	1765.72	(x=32.86 y=90.01)	sKS201	WT	T30	1	0.630689
b10a	sKS201_T30_2_RAW_ch0	1079.5	(x=41.49 y=85.52)	sKS201	WT	T30	1	0.38558
b10b	sKS201_T30_2_RAW_ch0	1119.57	(x=42.83 y=88.53)	sKS201	WT	T30	1	0.399895
b13a	sKS201_T30_2_RAW_ch0	1632.61	(x=58.51 y=24.20)	sKS201	WT	T30	1	0.583144
b13b	sKS201_T30_2_RAW_ch0	1701.73	(x=59.83 y=26.08)	sKS201	WT	T30	1	0.607832
b15a	sKS201_T30_2_RAW_ch0	1832.53	(x=62.14 y=48.17)	sKS201	WT	T30	1	0.654552
b15b	sKS201_T30_2_RAW_ch0	1840.92	(x=62.44 y=43.85)	sKS201	WT	T30	1	0.657547
b17a	sKS201_T30_2_RAW_ch0	1594.8	(x=76.84 y=80.12)	sKS201	WT	T30	1	0.569638
b17b	sKS201_T30_2_RAW_ch0	1732.71	(x=80.64 y=78.84)	sKS201	WT	T30	1	0.618898
b19a	sKS201_T30_2_RAW_ch0	1775.35	(x=77.81 y=103.18)	sKS201	WT	T30	1	0.634126
b19b	sKS201_T30_2_RAW_ch0	1939.03	(x=79.16 y=100.85)	sKS201	WT	T30	1	0.692593
b28a	sKS201_T30_2_RAW_ch0	1522.93	(x=103.88 y=91.19)	sKS201	WT	T30	1	0.543968
b28b	sKS201_T30_2_RAW_ch0	1626.06	(x=104.53 y=88.92)	sKS201	WT	T30	1	0.580805
b29a	sKS201_T30_2_RAW_ch0	1548.24	(x=108.06 y=113.14)	sKS201	WT	T30	1	0.553008
b29b	sKS201_T30_2_RAW_ch0	1471.91	(x=108.97 y=113.30)	sKS201	WT	T30	1	0.525746
b30a	sKS201_T30_2_RAW_ch0	1260.23	(x=116.60 y=103.52)	sKS201	WT	T30	1	0.450134
b30b	sKS201_T30_2_RAW_ch0	1182.36	(x=120.41 y=105.60)	sKS201	WT	T30	1	0.422322
b34a	sKS201_T30_2_RAW_ch0	1285.74	(x=127.29 y=116.17)	sKS201	WT	T30	1	0.459247
b34b	sKS201_T30_2_RAW_ch0	1223.73	(x=130.16 y=116.86)	sKS201	WT	T30	1	0.437097
b38a	sKS201_T30_2_RAW_ch0	1777.44	(x=31.68 y=66.70)	sKS201	WT	T30	1	0.634874
b38b	sKS201_T30_2_RAW_ch0	1759.74	(x=35.07 y=63.20)	sKS201	WT	T30	1	0.628553
b39a	sKS201_T30_2_RAW_ch0	1401.11	(x=33.97 y=63.01)	sKS201	WT	T30	1	0.500456
b40a	sKS201_T30_2_RAW_ch0	1437.05	(x=34.96 y=27.98)	sKS201	WT	T30	1	0.513293
b40b	sKS201_T30_2_RAW_ch0	1546.9	(x=39.29 y=29.39)	sKS201	WT	T30	1	0.55253
b41aa	sKS201_T30_2_RAW_ch0	1403.79	(x=34.78 y=30.61)	sKS201	WT	T30	1	0.501412
b41ab	sKS201_T30_2_RAW_ch0	1443.87	(x=38.44 y=30.32)	sKS201	WT	T30	1	0.515728
b1	sKS201_T60_1_RAW_ch0	956.212	(x=32.99 y=7.33)	sKS201	WT	T60	1	0.341544
b2	sKS201_T60_1_RAW_ch0	1070.25	(x=42.36 y=6.71)	sKS201	WT	T60	1	0.382276
b3	sKS201_T60_1_RAW_ch0	913.736	(x=47.03 y=42.14)	sKS201	WT	T60	1	0.326372
b5	sKS201_T60_1_RAW_ch0	1216.48	(x=67.01 y=73.99)	sKS201	WT	T60	1	0.434509
b7	sKS201_T60_1_RAW_ch0	885.385	(x=76.00 y=65.72)	sKS201	WT	T60	1	0.316246
b8	sKS201_T60_1_RAW_ch0	965.108	(x=82.45 y=77.88)	sKS201	WT	T60	1	0.344722
b9	sKS201_T60_1_RAW_ch0	951.631	(x=87.03 y=9.53)	sKS201	WT	T60	1	0.339908
b10	sKS201_T60_1_RAW_ch0	988.554	(x=87.03 y=101.90)	sKS201	WT	T60	1	0.353096
b12	sKS201_T60_1_RAW_ch0	840.902	(x=111.73 y=115.56)	sKS201	WT	T60	1	0.300357
b13	sKS201_T60_1_RAW_ch0	800.777	(x=120.23 y=43.35)	sKS201	WT	T60	1	0.286025
b6a	sKS201_T60_1_RAW_ch0	918.8	(x=67.47 y=115.21)	sKS201	WT	T60	1	0.328181
b6b	sKS201_T60_1_RAW_ch0	898.391	(x=67.47 y=119.50)	sKS201	WT	T60	1	0.320892
b11a	sKS201_T60_1_RAW_ch0	1054.98	(x=110.75 y=67.55)	sKS201	WT	T60	1	0.376823
b11b	sKS201_T60_1_RAW_ch0	1058.44	(x=110.73 y=71.23)	sKS201	WT	T60	1	0.378059
b15a	sKS201_T60_1_RAW_ch0	1247.11	(x=26.70 y=99.87)	sKS201	WT	T60	1	0.445449
b15b	sKS201_T60_1_RAW_ch0	1253.96	(x=27.72 y=96.05)	sKS201	WT	T60	1	0.447897
b16a	sKS201_T60_1_RAW_ch0	1130.68	(x=26.67 y=96.66)	sKS201	WT	T60	1	0.403861
b17a	sKS201_T60_1_RAW_ch0	1324.52	(x=27.44 y=100.40)	sKS201	WT	T60	1	0.473098
b17b	sKS201_T60_1_RAW_ch0	1230.86	(x=28.69 y=96.32)	sKS201	WT	T60	1	0.439646
b1	sKS201_T60_2_RAW_ch0	824.36	(x=3.68 y=92.45)	sKS201	WT	T60	1	0.294449
b2	sKS201_T60_2_RAW_ch0	903.099	(x=21.00 y=29.94)	sKS201	WT	T60	1	0.322573
b3	sKS201_T60_2_RAW_ch0	876.355	(x=26.66 y=7.31)	sKS201	WT	T60	1	0.313021
b4	sKS201_T60_2_RAW_ch0	1107.76	(x=30.89 y=116.79)	sKS201	WT	T60	1	0.395675
b5	sKS201_T60_2_RAW_ch0	1198	(x=40.44 y=73.20)	sKS201	WT	T60	1	0.427907
b6	sKS201_T60_2_RAW_ch0	1111.68	(x=46.82 y=21.69)	sKS201	WT	T60	1	0.397074
b7	sKS201_T60_2_RAW_ch0	948.553	(x=51.76 y=42.95)	sKS201	WT	T60	1	0.338809
b9	sKS201_T60_2_RAW_ch0	887.582	(x=74.73 y=97.09)	sKS201	WT	T60	1	0.317031
b12	sKS201_T60_2_RAW_ch0	1103.87	(x=97.27 y=125.52)	sKS201	WT	T60	1	0.394284
b13	sKS201_T60_2_RAW_ch0	973.127	(x=100.80 y=73.07)	sKS201	WT	T60	1	0.347586
b16	sKS201_T60_2_RAW_ch0	847.963	(x=127.39 y=18.06)	sKS201	WT	T60	1	0.302879
b10a	sKS201_T60_2_RAW_ch0	840.769	(x=79.27 y=61.71)	sKS201	WT	T60	1	0.30031
b10b	sKS201_T60_2_RAW_ch0	1045.47	(x=80.06 y=61.47)	sKS201	WT	T60	1	0.373427
b11a	sKS201_T60_2_RAW_ch0	932.974	(x=84.26 y=43.77)	sKS201	WT	T60	1	0.333244
b11b	sKS201_T60_2_RAW_ch0	907.658	(x=85.35 y=40.15)	sKS201	WT	T60	1	0.324202
b14a	sKS201_T60_2_RAW_ch0	1032.36	(x=103.69 y=107.45)	sKS201	WT	T60	1	0.368745
b14b	sKS201_T60_2_RAW_ch0	1032.25	(x=109.29 y=109.46)	sKS201	WT	T60	1	0.368704
b15a	sKS201_T60_2_RAW_ch0	1065.98	(x=112.99 y=91.35)	sKS201	WT	T60	1	0.380754
b15b	sKS201_T60_2_RAW_ch0	1374.85	(x=113.80 y=91.18)	sKS201	WT	T60	1	0.491076
b1	sKS201_T60_3_RAW_ch0	832.69	(x=12.98 y=123.22)	sKS201	WT	T60	1	0.297424
b3	sKS201_T60_3_RAW_ch0	857.712	(x=18.92 y=48.26)	sKS201	WT	T60	1	0.306361
b4	sKS201_T60_3_RAW_ch0	989.396	(x=22.95 y=80.77)	sKS201	WT	T60	1	0.353397
b5	sKS201_T60_3_RAW_ch0	1169.1	(x=42.98 y=104.62)	sKS201	WT	T60	1	0.417586
b6	sKS201_T60_3_RAW_ch0	1102.15	(x=45.81 y=67.85)	sKS201	WT	T60	1	0.39367
b10	sKS201_T60_3_RAW_ch0	1148.12	(x=69.80 y=23.37)	sKS201	WT	T60	1	0.410091
b11	sKS201_T60_3_RAW_ch0	1121.86	(x=86.03 y=5.80)	sKS201	WT	T60	1	0.400711
b12	sKS201_T60_3_RAW_ch0	1105.65	(x=93.25 y=43.99)	sKS201	WT	T60	1	0.394921
b14	sKS201_T60_3_RAW_ch0	1133.92	(x=111.43 y=26.96)	sKS201	WT	T60	1	0.405019
b2a	sKS201_T60_3_RAW_ch0	880.63	(x=14.69 y=100.33)	sKS201	WT	T60	1	0.314548
b2b	sKS201_T60_3_RAW_ch0	979.38	(x=15.07 y=96.43)	sKS201	WT	T60	1	0.349819
b7aa	sKS201_T60_3_RAW_ch0	1119.18	(x=62.22 y=63.04)	sKS201	WT	T60	1	0.399752
b7ba	sKS201_T60_3_RAW_ch0	1434.08	(x=63.23 y=68.08)	sKS201	WT	T60	1	0.51223
b7bb	sKS201_T60_3_RAW_ch0	1282.34	(x=63.94 y=67.63)	sKS201	WT	T60	1	0.458033
b8a	sKS201_T60_3_RAW_ch0	1166.04	(x=63.83 y=46.88)	sKS201	WT	T60	1	0.416491
b8b	sKS201_T60_3_RAW_ch0	1392.11	(x=64.72 y=46.82)	sKS201	WT	T60	1	0.49724
b9a	sKS201_T60_3_RAW_ch0	1260.97	(x=64.63 y=120.76)	sKS201	WT	T60	1	0.450398
b9b	sKS201_T60_3_RAW_ch0	1406.65	(x=65.86 y=117.41)	sKS201	WT	T60	1	0.502433
b13aa	sKS201_T60_3_RAW_ch0	1167.56	(x=103.85 y=31.11)	sKS201	WT	T60	1	0.417033
b13ab	sKS201_T60_3_RAW_ch0	1158.63	(x=104.80 y=33.82)	sKS201	WT	T60	1	0.413845
b13ba	sKS201_T60_3_RAW_ch0	1013.25	(x=105.02 y=32.01)	sKS201	WT	T60	1	0.361916
b15a	sKS201_T60_3_RAW_ch0	1089.59	(x=118.78 y=40.98)	sKS201	WT	T60	1	0.389186
b15b	sKS201_T60_3_RAW_ch0	1077.31	(x=119.63 y=44.33)	sKS201	WT	T60	1	0.384799
b3	sKS201_T60_4_RAW_ch0	1115.57	(x=36.03 y=81.65)	sKS201	WT	T60	1	0.398464
b4	sKS201_T60_4_RAW_ch0	737.278	(x=40.94 y=104.36)	sKS201	WT	T60	1	0.263344
b6	sKS201_T60_4_RAW_ch0	853.966	(x=63.14 y=114.71)	sKS201	WT	T60	1	0.305024
b7	sKS201_T60_4_RAW_ch0	1197.66	(x=65.53 y=28.80)	sKS201	WT	T60	1	0.427787
b8	sKS201_T60_4_RAW_ch0	987.317	(x=76.55 y=22.78)	sKS201	WT	T60	1	0.352655
b11	sKS201_T60_4_RAW_ch0	564.696	(x=112.56 y=64.60)	sKS201	WT	T60	1	0.201701
b12	sKS201_T60_4_RAW_ch0	820.608	(x=121.50 y=83.45)	sKS201	WT	T60	1	0.293108
b13	sKS201_T60_4_RAW_ch0	889.259	(x=121.50 y=40.35)	sKS201	WT	T60	1	0.31763
b14	sKS201_T60_4_RAW_ch0	791.821	(x=124.18 y=125.48)	sKS201	WT	T60	1	0.282826
b15	sKS201_T60_4_RAW_ch0	798.072	(x=128.09 y=29.62)	sKS201	WT	T60	1	0.285059
b16	sKS201_T60_4_RAW_ch0	1219.99	(x=10.76 y=33.32)	sKS201	WT	T60	1	0.435764
b17	sKS201_T60_4_RAW_ch0	1414.15	(x=11.73 y=33.89)	sKS201	WT	T60	1	0.505112
b18	sKS201_T60_4_RAW_ch0	1229.02	(x=12.57 y=33.75)	sKS201	WT	T60	1	0.438987
b19	sKS201_T60_4_RAW_ch0	1205.23	(x=82.25 y=107.26)	sKS201	WT	T60	1	0.430489
b20	sKS201_T60_4_RAW_ch0	1233.67	(x=82.83 y=106.61)	sKS201	WT	T60	1	0.440647
b1a	sKS201_T60_4_RAW_ch0	1160.12	(x=13.43 y=68.29)	sKS201	WT	T60	1	0.414377
b1b	sKS201_T60_4_RAW_ch0	1169.13	(x=15.84 y=66.06)	sKS201	WT	T60	1	0.417594
b2a	sKS201_T60_4_RAW_ch0	925.863	(x=19.28 y=115.42)	sKS201	WT	T60	1	0.330704
b2b	sKS201_T60_4_RAW_ch0	838.928	(x=18.85 y=121.18)	sKS201	WT	T60	1	0.299652
b5a	sKS201_T60_4_RAW_ch0	1204.95	(x=47.12 y=59.34)	sKS201	WT	T60	1	0.430391
b5b	sKS201_T60_4_RAW_ch0	1133.74	(x=47.61 y=55.91)	sKS201	WT	T60	1	0.404956
b10a	sKS201_T60_4_RAW_ch0	891.572	(x=101.49 y=103.57)	sKS201	WT	T60	1	0.318456
b10b	sKS201_T60_4_RAW_ch0	925.763	(x=103.53 y=100.18)	sKS201	WT	T60	1	0.330668
b2	sKS201_T60_5_RAW_ch0	1075.21	(x=18.71 y=58.88)	sKS201	WT	T60	1	0.384049
b4	sKS201_T60_5_RAW_ch0	1029.85	(x=27.52 y=42.39)	sKS201	WT	T60	1	0.367846
b7	sKS201_T60_5_RAW_ch0	1167.7	(x=50.10 y=98.67)	sKS201	WT	T60	1	0.417085
b8	sKS201_T60_5_RAW_ch0	981.361	(x=59.54 y=92.70)	sKS201	WT	T60	1	0.350527
b9	sKS201_T60_5_RAW_ch0	1187.14	(x=70.73 y=35.20)	sKS201	WT	T60	1	0.424027
b10	sKS201_T60_5_RAW_ch0	1143.63	(x=82.31 y=104.85)	sKS201	WT	T60	1	0.408486
b11	sKS201_T60_5_RAW_ch0	1275.34	(x=87.26 y=75.97)	sKS201	WT	T60	1	0.455532
b13	sKS201_T60_5_RAW_ch0	1051.86	(x=102.16 y=15.27)	sKS201	WT	T60	1	0.375707
b15	sKS201_T60_5_RAW_ch0	865.624	(x=108.56 y=80.25)	sKS201	WT	T60	1	0.309188
b1a	sKS201_T60_5_RAW_ch0	1115.89	(x=19.25 y=9.78)	sKS201	WT	T60	1	0.398579
b1b	sKS201_T60_5_RAW_ch0	1116.34	(x=21.87 y=11.12)	sKS201	WT	T60	1	0.39874
b3a	sKS201_T60_5_RAW_ch0	1396.48	(x=22.87 y=48.02)	sKS201	WT	T60	1	0.498801
b3b	sKS201_T60_5_RAW_ch0	1323.12	(x=23.68 y=51.53)	sKS201	WT	T60	1	0.472598
b5a	sKS201_T60_5_RAW_ch0	1129.96	(x=45.63 y=29.81)	sKS201	WT	T60	1	0.403603
b5b	sKS201_T60_5_RAW_ch0	1286.98	(x=47.92 y=32.10)	sKS201	WT	T60	1	0.45969
b6a	sKS201_T60_5_RAW_ch0	999.197	(x=45.06 y=36.07)	sKS201	WT	T60	1	0.356898
b6b	sKS201_T60_5_RAW_ch0	1075.14	(x=45.85 y=35.67)	sKS201	WT	T60	1	0.384022
b12a	sKS201_T60_5_RAW_ch0	1160.05	(x=96.15 y=60.50)	sKS201	WT	T60	1	0.414353
b12b	sKS201_T60_5_RAW_ch0	1176.12	(x=97.54 y=58.44)	sKS201	WT	T60	1	0.420094
b16a	sKS201_T60_5_RAW_ch0	1034.16	(x=13.81 y=128.25)	sKS201	WT	T60	1	0.369388
b1	sKS201_T90_1_RAW_ch0	824.442	(x=13.29 y=11.50)	sKS201	WT	T90	1	0.294478
b5	sKS201_T90_1_RAW_ch0	764.289	(x=29.21 y=48.96)	sKS201	WT	T90	1	0.272992
b6	sKS201_T90_1_RAW_ch0	821.229	(x=30.26 y=77.85)	sKS201	WT	T90	1	0.29333
b7	sKS201_T90_1_RAW_ch0	646.283	(x=32.42 y=40.08)	sKS201	WT	T90	1	0.230842
b9	sKS201_T90_1_RAW_ch0	698.735	(x=37.15 y=100.74)	sKS201	WT	T90	1	0.249577
b10	sKS201_T90_1_RAW_ch0	763.025	(x=38.66 y=80.69)	sKS201	WT	T90	1	0.272541
b11	sKS201_T90_1_RAW_ch0	734.162	(x=38.86 y=113.70)	sKS201	WT	T90	1	0.262231
b12	sKS201_T90_1_RAW_ch0	765.37	(x=40.80 y=119.44)	sKS201	WT	T90	1	0.273378
b14	sKS201_T90_1_RAW_ch0	800.678	(x=66.49 y=44.36)	sKS201	WT	T90	1	0.28599
b15	sKS201_T90_1_RAW_ch0	905.023	(x=69.86 y=40.28)	sKS201	WT	T90	1	0.32326
b16	sKS201_T90_1_RAW_ch0	703.672	(x=74.18 y=3.72)	sKS201	WT	T90	1	0.251341
b17	sKS201_T90_1_RAW_ch0	704.408	(x=80.58 y=102.35)	sKS201	WT	T90	1	0.251604
b18	sKS201_T90_1_RAW_ch0	831.314	(x=84.24 y=89.57)	sKS201	WT	T90	1	0.296933
b19	sKS201_T90_1_RAW_ch0	758.87	(x=82.51 y=105.37)	sKS201	WT	T90	1	0.271057
b20	sKS201_T90_1_RAW_ch0	600.563	(x=84.54 y=115.59)	sKS201	WT	T90	1	0.214512
b21	sKS201_T90_1_RAW_ch0	718.27	(x=84.42 y=32.54)	sKS201	WT	T90	1	0.256555
b22	sKS201_T90_1_RAW_ch0	837.966	(x=86.14 y=55.08)	sKS201	WT	T90	1	0.299309
b23	sKS201_T90_1_RAW_ch0	693.548	(x=95.79 y=108.88)	sKS201	WT	T90	1	0.247725
b24	sKS201_T90_1_RAW_ch0	810.116	(x=105.33 y=18.72)	sKS201	WT	T90	1	0.289361
b26	sKS201_T90_1_RAW_ch0	766.6	(x=109.71 y=41.06)	sKS201	WT	T90	1	0.273818
b28	sKS201_T90_1_RAW_ch0	843.723	(x=110.29 y=97.93)	sKS201	WT	T90	1	0.301365
b29	sKS201_T90_1_RAW_ch0	872.696	(x=115.30 y=84.36)	sKS201	WT	T90	1	0.311714
b30	sKS201_T90_1_RAW_ch0	788.269	(x=118.27 y=90.47)	sKS201	WT	T90	1	0.281558
b32	sKS201_T90_1_RAW_ch0	796.726	(x=54.80 y=17.84)	sKS201	WT	T90	1	0.284578
b33	sKS201_T90_1_RAW_ch0	810.371	(x=57.23 y=17.61)	sKS201	WT	T90	1	0.289452
b34	sKS201_T90_1_RAW_ch0	814.223	(x=57.24 y=21.75)	sKS201	WT	T90	1	0.290828
b2a	sKS201_T90_1_RAW_ch0	875.024	(x=19.48 y=44.06)	sKS201	WT	T90	1	0.312545
b2b	sKS201_T90_1_RAW_ch0	876.139	(x=21.28 y=43.38)	sKS201	WT	T90	1	0.312943
b3a	sKS201_T90_1_RAW_ch0	898.009	(x=23.98 y=52.96)	sKS201	WT	T90	1	0.320755
b3b	sKS201_T90_1_RAW_ch0	922.451	(x=24.31 y=50.06)	sKS201	WT	T90	1	0.329485
b4a	sKS201_T90_1_RAW_ch0	783.377	(x=25.63 y=82.48)	sKS201	WT	T90	1	0.27981
b4b	sKS201_T90_1_RAW_ch0	816.205	(x=27.56 y=83.51)	sKS201	WT	T90	1	0.291536
b8a	sKS201_T90_1_RAW_ch0	878.749	(x=32.86 y=97.90)	sKS201	WT	T90	1	0.313876
b8b	sKS201_T90_1_RAW_ch0	869.583	(x=36.27 y=94.36)	sKS201	WT	T90	1	0.310602
b13a	sKS201_T90_1_RAW_ch0	703.244	(x=61.52 y=103.24)	sKS201	WT	T90	1	0.251188
b13b	sKS201_T90_1_RAW_ch0	741.063	(x=64.38 y=103.97)	sKS201	WT	T90	1	0.264696
b25a	sKS201_T90_1_RAW_ch0	849.689	(x=105.92 y=46.60)	sKS201	WT	T90	1	0.303496
b25b	sKS201_T90_1_RAW_ch0	771.677	(x=108.21 y=45.99)	sKS201	WT	T90	1	0.275631
b1	sKS201_T90_2_RAW_ch0	837.307	(x=6.13 y=33.65)	sKS201	WT	T90	1	0.299073
b3	sKS201_T90_2_RAW_ch0	802.541	(x=10.09 y=39.25)	sKS201	WT	T90	1	0.286655
b4	sKS201_T90_2_RAW_ch0	695.746	(x=10.57 y=100.10)	sKS201	WT	T90	1	0.24851
b5	sKS201_T90_2_RAW_ch0	697.101	(x=11.16 y=23.16)	sKS201	WT	T90	1	0.248994
b9	sKS201_T90_2_RAW_ch0	765.732	(x=35.54 y=49.77)	sKS201	WT	T90	1	0.273508
b10	sKS201_T90_2_RAW_ch0	813.189	(x=39.83 y=74.12)	sKS201	WT	T90	1	0.290459
b11	sKS201_T90_2_RAW_ch0	784.733	(x=39.93 y=36.39)	sKS201	WT	T90	1	0.280295
b12	sKS201_T90_2_RAW_ch0	785.008	(x=43.61 y=25.96)	sKS201	WT	T90	1	0.280393
b13	sKS201_T90_2_RAW_ch0	670.326	(x=49.58 y=6.91)	sKS201	WT	T90	1	0.23943
b14	sKS201_T90_2_RAW_ch0	845.096	(x=61.58 y=36.39)	sKS201	WT	T90	1	0.301855
b15	sKS201_T90_2_RAW_ch0	905.502	(x=64.49 y=79.95)	sKS201	WT	T90	1	0.323431
b16	sKS201_T90_2_RAW_ch0	1037.42	(x=65.31 y=88.51)	sKS201	WT	T90	1	0.370552
b17	sKS201_T90_2_RAW_ch0	989.791	(x=66.28 y=82.94)	sKS201	WT	T90	1	0.353538
b18	sKS201_T90_2_RAW_ch0	1655.41	(x=83.87 y=72.01)	sKS201	WT	T90	1	0.591288
b19	sKS201_T90_2_RAW_ch0	893.337	(x=84.67 y=51.52)	sKS201	WT	T90	1	0.319087
b20	sKS201_T90_2_RAW_ch0	719.438	(x=87.97 y=123.32)	sKS201	WT	T90	1	0.256972
b21	sKS201_T90_2_RAW_ch0	903.471	(x=98.38 y=18.60)	sKS201	WT	T90	1	0.322706
b22	sKS201_T90_2_RAW_ch0	800.336	(x=102.82 y=56.33)	sKS201	WT	T90	1	0.285868
b23	sKS201_T90_2_RAW_ch0	961.173	(x=106.54 y=109.01)	sKS201	WT	T90	1	0.343316
b24	sKS201_T90_2_RAW_ch0	911.137	(x=109.58 y=125.45)	sKS201	WT	T90	1	0.325444
b25	sKS201_T90_2_RAW_ch0	692.159	(x=121.77 y=93.29)	sKS201	WT	T90	1	0.247228
b26	sKS201_T90_2_RAW_ch0	826.614	(x=126.22 y=59.78)	sKS201	WT	T90	1	0.295254
b28	sKS201_T90_2_RAW_ch0	1052.5	(x=74.90 y=42.67)	sKS201	WT	T90	1	0.375936
b29	sKS201_T90_2_RAW_ch0	995.819	(x=77.30 y=41.76)	sKS201	WT	T90	1	0.355691
b31	sKS201_T90_2_RAW_ch0	893.642	(x=92.98 y=59.45)	sKS201	WT	T90	1	0.319195
b32	sKS201_T90_2_RAW_ch0	1067.73	(x=106.95 y=29.33)	sKS201	WT	T90	1	0.381376
b33	sKS201_T90_2_RAW_ch0	952.547	(x=106.33 y=26.56)	sKS201	WT	T90	1	0.340235
b2a	sKS201_T90_2_RAW_ch0	729.956	(x=6.75 y=117.48)	sKS201	WT	T90	1	0.260729
b2b	sKS201_T90_2_RAW_ch0	783.809	(x=8.82 y=117.00)	sKS201	WT	T90	1	0.279964
b6a	sKS201_T90_2_RAW_ch0	845.858	(x=13.84 y=64.57)	sKS201	WT	T90	1	0.302128
b6b	sKS201_T90_2_RAW_ch0	914.972	(x=14.73 y=64.42)	sKS201	WT	T90	1	0.326814
b7a	sKS201_T90_2_RAW_ch0	834.697	(x=21.00 y=68.15)	sKS201	WT	T90	1	0.298141
b7b	sKS201_T90_2_RAW_ch0	866.45	(x=25.04 y=68.47)	sKS201	WT	T90	1	0.309483
b8a	sKS201_T90_2_RAW_ch0	772.592	(x=28.57 y=107.08)	sKS201	WT	T90	1	0.275958
b8b	sKS201_T90_2_RAW_ch0	740.397	(x=28.70 y=109.72)	sKS201	WT	T90	1	0.264458
b27a	sKS201_T90_2_RAW_ch0	844.712	(x=73.27 y=43.50)	sKS201	WT	T90	1	0.301718
b27b	sKS201_T90_2_RAW_ch0	757.441	(x=74.20 y=45.75)	sKS201	WT	T90	1	0.270546
b30a	sKS201_T90_2_RAW_ch0	916.004	(x=91.40 y=54.61)	sKS201	WT	T90	1	0.327183
b30b	sKS201_T90_2_RAW_ch0	1010.91	(x=93.74 y=57.80)	sKS201	WT	T90	1	0.361082
b34a	sKS201_T90_2_RAW_ch0	773.64	(x=124.17 y=128.61)	sKS201	WT	T90	1	0.276333
b2	sKS201_T90_3_RAW_ch0	743.482	(x=7.74 y=79.16)	sKS201	WT	T90	1	0.26556
b3	sKS201_T90_3_RAW_ch0	693.623	(x=19.17 y=116.42)	sKS201	WT	T90	1	0.247752
b4	sKS201_T90_3_RAW_ch0	723.674	(x=19.25 y=129.62)	sKS201	WT	T90	1	0.258485
b5	sKS201_T90_3_RAW_ch0	1024.14	(x=23.20 y=31.44)	sKS201	WT	T90	1	0.365805
b6	sKS201_T90_3_RAW_ch0	729.76	(x=23.20 y=48.99)	sKS201	WT	T90	1	0.260659
b7	sKS201_T90_3_RAW_ch0	839.184	(x=26.25 y=40.57)	sKS201	WT	T90	1	0.299744
b8	sKS201_T90_3_RAW_ch0	978.224	(x=33.82 y=61.64)	sKS201	WT	T90	1	0.349407
b9	sKS201_T90_3_RAW_ch0	732.865	(x=42.96 y=50.23)	sKS201	WT	T90	1	0.261768
b11	sKS201_T90_3_RAW_ch0	835.064	(x=54.01 y=101.29)	sKS201	WT	T90	1	0.298272
b13	sKS201_T90_3_RAW_ch0	856.983	(x=56.73 y=71.81)	sKS201	WT	T90	1	0.306101
b15	sKS201_T90_3_RAW_ch0	825.757	(x=59.79 y=57.22)	sKS201	WT	T90	1	0.294948
b16	sKS201_T90_3_RAW_ch0	707.058	(x=63.88 y=6.67)	sKS201	WT	T90	1	0.25255
b18	sKS201_T90_3_RAW_ch0	673.422	(x=68.75 y=28.54)	sKS201	WT	T90	1	0.240536
b19	sKS201_T90_3_RAW_ch0	901.198	(x=81.95 y=31.12)	sKS201	WT	T90	1	0.321894
b20	sKS201_T90_3_RAW_ch0	932.248	(x=82.76 y=60.35)	sKS201	WT	T90	1	0.332985
b21	sKS201_T90_3_RAW_ch0	692.852	(x=85.34 y=112.51)	sKS201	WT	T90	1	0.247476
b22	sKS201_T90_3_RAW_ch0	943.174	(x=85.22 y=82.92)	sKS201	WT	T90	1	0.336887
b23	sKS201_T90_3_RAW_ch0	896.839	(x=92.42 y=21.10)	sKS201	WT	T90	1	0.320337
b24	sKS201_T90_3_RAW_ch0	760.003	(x=96.65 y=59.35)	sKS201	WT	T90	1	0.271461
b25	sKS201_T90_3_RAW_ch0	963.767	(x=97.36 y=32.47)	sKS201	WT	T90	1	0.344243
b26	sKS201_T90_3_RAW_ch0	869.648	(x=100.31 y=51.53)	sKS201	WT	T90	1	0.310625
b27	sKS201_T90_3_RAW_ch0	923.638	(x=101.65 y=128.80)	sKS201	WT	T90	1	0.329909
b28	sKS201_T90_3_RAW_ch0	679.854	(x=107.70 y=119.35)	sKS201	WT	T90	1	0.242833
b29	sKS201_T90_3_RAW_ch0	837.863	(x=107.37 y=77.39)	sKS201	WT	T90	1	0.299272
b30	sKS201_T90_3_RAW_ch0	922.765	(x=112.55 y=33.35)	sKS201	WT	T90	1	0.329598
b32	sKS201_T90_3_RAW_ch0	782.023	(x=121.26 y=58.41)	sKS201	WT	T90	1	0.279327
b33	sKS201_T90_3_RAW_ch0	803.697	(x=121.10 y=7.21)	sKS201	WT	T90	1	0.287068
b34	sKS201_T90_3_RAW_ch0	828.92	(x=124.90 y=11.75)	sKS201	WT	T90	1	0.296078
b35	sKS201_T90_3_RAW_ch0	808.042	(x=129.13 y=6.26)	sKS201	WT	T90	1	0.28862
b39	sKS201_T90_3_RAW_ch0	918.795	(x=76.74 y=44.61)	sKS201	WT	T90	1	0.328179
b40	sKS201_T90_3_RAW_ch0	854.125	(x=78.15 y=46.13)	sKS201	WT	T90	1	0.30508
b41	sKS201_T90_3_RAW_ch0	882.511	(x=110.22 y=98.35)	sKS201	WT	T90	1	0.31522
b42	sKS201_T90_3_RAW_ch0	762.898	(x=111.14 y=98.55)	sKS201	WT	T90	1	0.272495
b1a	sKS201_T90_3_RAW_ch0	703.503	(x=1.74 y=43.74)	sKS201	WT	T90	1	0.251281
b1b	sKS201_T90_3_RAW_ch0	704.306	(x=3.48 y=41.94)	sKS201	WT	T90	1	0.251567
b10a	sKS201_T90_3_RAW_ch0	807.472	(x=45.80 y=60.80)	sKS201	WT	T90	1	0.288417
b10b	sKS201_T90_3_RAW_ch0	811.141	(x=48.82 y=62.49)	sKS201	WT	T90	1	0.289727
b12a	sKS201_T90_3_RAW_ch0	972.739	(x=55.38 y=20.71)	sKS201	WT	T90	1	0.347447
b12b	sKS201_T90_3_RAW_ch0	913.867	(x=57.64 y=19.50)	sKS201	WT	T90	1	0.32642
b14a	sKS201_T90_3_RAW_ch0	664.621	(x=59.33 y=23.12)	sKS201	WT	T90	1	0.237393
b17a	sKS201_T90_3_RAW_ch0	1015.35	(x=66.71 y=86.89)	sKS201	WT	T90	1	0.362669
b17b	sKS201_T90_3_RAW_ch0	818.822	(x=68.67 y=89.97)	sKS201	WT	T90	1	0.292471
b31a	sKS201_T90_3_RAW_ch0	894.239	(x=119.02 y=83.34)	sKS201	WT	T90	1	0.319408
b31b	sKS201_T90_3_RAW_ch0	775.565	(x=122.24 y=82.66)	sKS201	WT	T90	1	0.27702
b3	sKS203_T0_1_RAW_ch0	3025.34	(x=35.25 y=125.51)	sKS203	ΔymcA	T0	1	1.0102
b8	sKS203_T0_1_RAW_ch0	2635.11	(x=100.65 y=109.91)	sKS203	ΔymcA	T0	1	0.879898
b1a	sKS203_T0_1_RAW_ch0	2576.73	(x=4.83 y=25.60)	sKS203	ΔymcA	T0	1	0.860402
b1ba	sKS203_T0_1_RAW_ch0	2784.47	(x=7.97 y=28.50)	sKS203	ΔymcA	T0	1	0.929769
b1bbaa	sKS203_T0_1_RAW_ch0	2649.74	(x=10.74 y=31.62)	sKS203	ΔymcA	T0	1	0.884781
b1bbab	sKS203_T0_1_RAW_ch0	2878.76	(x=13.95 y=34.52)	sKS203	ΔymcA	T0	1	0.961256
b1bbba	sKS203_T0_1_RAW_ch0	2512.79	(x=17.77 y=38.51)	sKS203	ΔymcA	T0	1	0.839052
b1bbbb	sKS203_T0_1_RAW_ch0	2119.64	(x=23.23 y=42.68)	sKS203	ΔymcA	T0	1	0.707774
b4a	sKS203_T0_1_RAW_ch0	3596.26	(x=42.16 y=39.18)	sKS203	ΔymcA	T0	1	1.20084
b4ba	sKS203_T0_1_RAW_ch0	3595.83	(x=45.99 y=41.43)	sKS203	ΔymcA	T0	1	1.20069
b4bba	sKS203_T0_1_RAW_ch0	4261.6	(x=50.08 y=43.66)	sKS203	ΔymcA	T0	1	1.423
b4bbba	sKS203_T0_1_RAW_ch0	4342.13	(x=54.13 y=46.72)	sKS203	ΔymcA	T0	1	1.44989
b4bbbbb	sKS203_T0_1_RAW_ch0	3791.42	(x=68.66 y=49.25)	sKS203	ΔymcA	T0	1	1.266
b4bbbbaa	sKS203_T0_1_RAW_ch0	4298.34	(x=58.37 y=48.23)	sKS203	ΔymcA	T0	1	1.43527
b4bbbbaba	sKS203_T0_1_RAW_ch0	4502.01	(x=61.28 y=48.88)	sKS203	ΔymcA	T0	1	1.50328
b4bbbbabb	sKS203_T0_1_RAW_ch0	4399.38	(x=63.37 y=49.51)	sKS203	ΔymcA	T0	1	1.46901
b5a	sKS203_T0_1_RAW_ch0	3462.25	(x=45.37 y=70.06)	sKS203	ΔymcA	T0	1	1.15609
b5ba	sKS203_T0_1_RAW_ch0	3769.25	(x=50.45 y=69.14)	sKS203	ΔymcA	T0	1	1.2586
b5bba	sKS203_T0_1_RAW_ch0	3592.11	(x=54.34 y=68.12)	sKS203	ΔymcA	T0	1	1.19945
b5bbb	sKS203_T0_1_RAW_ch0	3652.05	(x=59.17 y=66.45)	sKS203	ΔymcA	T0	1	1.21947
b2a	sKS203_T0_1_RAW_ch0	2698.48	(x=18.83 y=75.45)	sKS203	ΔymcA	T0	1	0.901056
b2ba	sKS203_T0_1_RAW_ch0	2748.78	(x=22.56 y=77.23)	sKS203	ΔymcA	T0	1	0.917854
b2bba	sKS203_T0_1_RAW_ch0	2729.8	(x=26.23 y=78.70)	sKS203	ΔymcA	T0	1	0.911515
b2bbba	sKS203_T0_1_RAW_ch0	2822.08	(x=29.88 y=80.14)	sKS203	ΔymcA	T0	1	0.94233
b2bbbb	sKS203_T0_1_RAW_ch0	2570.22	(x=32.85 y=81.03)	sKS203	ΔymcA	T0	1	0.85823
b7a	sKS203_T0_1_RAW_ch0	2604.45	(x=84.76 y=65.69)	sKS203	ΔymcA	T0	1	0.869658
b7ba	sKS203_T0_1_RAW_ch0	2914.26	(x=87.94 y=65.17)	sKS203	ΔymcA	T0	1	0.973107
b7bb	sKS203_T0_1_RAW_ch0	3126.12	(x=92.36 y=64.76)	sKS203	ΔymcA	T0	1	1.04385
b11a	sKS203_T0_1_RAW_ch0	2732.43	(x=112.95 y=13.10)	sKS203	ΔymcA	T0	1	0.912394
b11ba	sKS203_T0_1_RAW_ch0	2946.19	(x=116.79 y=16.40)	sKS203	ΔymcA	T0	1	0.983772
b11bba	sKS203_T0_1_RAW_ch0	2811.49	(x=120.24 y=18.98)	sKS203	ΔymcA	T0	1	0.938791
b11bbb	sKS203_T0_1_RAW_ch0	2512.93	(x=123.04 y=21.44)	sKS203	ΔymcA	T0	1	0.839099
b17a	sKS203_T0_1_RAW_ch0	2635.66	(x=86.74 y=22.58)	sKS203	ΔymcA	T0	1	0.880082
b17ba	sKS203_T0_1_RAW_ch0	2678.55	(x=90.07 y=18.70)	sKS203	ΔymcA	T0	1	0.894401
b17bba	sKS203_T0_1_RAW_ch0	2534.73	(x=92.37 y=14.29)	sKS203	ΔymcA	T0	1	0.846378
b17bbba	sKS203_T0_1_RAW_ch0	2632.84	(x=94.98 y=9.18)	sKS203	ΔymcA	T0	1	0.879139
b17bbbba	sKS203_T0_1_RAW_ch0	2621.85	(x=98.04 y=4.02)	sKS203	ΔymcA	T0	1	0.875469
b6b	sKS203_T0_1_RAW_ch0	2564.97	(x=68.91 y=24.70)	sKS203	ΔymcA	T0	1	0.856475
b6ab	sKS203_T0_1_RAW_ch0	2758.98	(x=67.58 y=21.35)	sKS203	ΔymcA	T0	1	0.921258
b6aaa	sKS203_T0_1_RAW_ch0	2595.12	(x=65.22 y=14.83)	sKS203	ΔymcA	T0	1	0.866544
b6aab	sKS203_T0_1_RAW_ch0	2923.85	(x=66.34 y=18.33)	sKS203	ΔymcA	T0	1	0.976311
b15a	sKS203_T0_1_RAW_ch0	3124.58	(x=123.67 y=120.61)	sKS203	ΔymcA	T0	1	1.04334
b15b	sKS203_T0_1_RAW_ch0	2304.43	(x=128.08 y=111.09)	sKS203	ΔymcA	T0	1	0.769477
b16	sKS203_T0_2_RAW_ch0	2544.73	(x=86.73 y=44.91)	sKS203	ΔymcA	T0	1	0.849717
b3b	sKS203_T0_2_RAW_ch0	3058.06	(x=18.87 y=26.45)	sKS203	ΔymcA	T0	1	1.02112
b3ab	sKS203_T0_2_RAW_ch0	3173.08	(x=15.43 y=22.21)	sKS203	ΔymcA	T0	1	1.05953
b3aaa	sKS203_T0_2_RAW_ch0	2758.18	(x=10.57 y=12.36)	sKS203	ΔymcA	T0	1	0.920992
b3aab	sKS203_T0_2_RAW_ch0	2845.8	(x=13.15 y=17.25)	sKS203	ΔymcA	T0	1	0.950248
b4a	sKS203_T0_2_RAW_ch0	2413.78	(x=26.37 y=12.54)	sKS203	ΔymcA	T0	1	0.805992
b4b	sKS203_T0_2_RAW_ch0	2669.14	(x=32.87 y=12.47)	sKS203	ΔymcA	T0	1	0.891261
b2a	sKS203_T0_2_RAW_ch0	2759.77	(x=7.50 y=48.63)	sKS203	ΔymcA	T0	1	0.921521
b2b	sKS203_T0_2_RAW_ch0	2507.11	(x=12.33 y=51.31)	sKS203	ΔymcA	T0	1	0.837155
b5aba	sKS203_T0_2_RAW_ch0	3381.88	(x=38.53 y=51.22)	sKS203	ΔymcA	T0	1	1.12925
b5abba	sKS203_T0_2_RAW_ch0	2994.79	(x=41.41 y=50.96)	sKS203	ΔymcA	T0	1	1
b5abbba	sKS203_T0_2_RAW_ch0	3110.11	(x=44.22 y=51.03)	sKS203	ΔymcA	T0	1	1.03851
b5abbbb	sKS203_T0_2_RAW_ch0	3042.56	(x=46.94 y=51.00)	sKS203	ΔymcA	T0	1	1.01595
b5baaa	sKS203_T0_2_RAW_ch0	3080.31	(x=34.68 y=52.19)	sKS203	ΔymcA	T0	1	1.02856
b5baab	sKS203_T0_2_RAW_ch0	2931.41	(x=38.35 y=52.11)	sKS203	ΔymcA	T0	1	0.978836
b5aaaa	sKS203_T0_2_RAW_ch0	2942.64	(x=28.62 y=52.00)	sKS203	ΔymcA	T0	1	0.982586
b5aaab	sKS203_T0_2_RAW_ch0	3549.85	(x=34.48 y=51.34)	sKS203	ΔymcA	T0	1	1.18534
b9ba	sKS203_T0_2_RAW_ch0	4058.8	(x=48.61 y=91.24)	sKS203	ΔymcA	T0	1	1.35528
b9bb	sKS203_T0_2_RAW_ch0	3863.19	(x=50.97 y=91.58)	sKS203	ΔymcA	T0	1	1.28997
b9aa	sKS203_T0_2_RAW_ch0	3989.53	(x=43.60 y=90.84)	sKS203	ΔymcA	T0	1	1.33216
b9ab	sKS203_T0_2_RAW_ch0	3787.4	(x=46.28 y=91.06)	sKS203	ΔymcA	T0	1	1.26466
b10a	sKS203_T0_2_RAW_ch0	2507.67	(x=53.09 y=10.10)	sKS203	ΔymcA	T0	1	0.837343
b10ba	sKS203_T0_2_RAW_ch0	2592.11	(x=55.70 y=11.52)	sKS203	ΔymcA	T0	1	0.865539
b10bba	sKS203_T0_2_RAW_ch0	2881.54	(x=58.61 y=12.26)	sKS203	ΔymcA	T0	1	0.962183
b10bbba	sKS203_T0_2_RAW_ch0	2809.47	(x=61.63 y=12.65)	sKS203	ΔymcA	T0	1	0.938119
b10bbbba	sKS203_T0_2_RAW_ch0	2628.99	(x=64.38 y=13.98)	sKS203	ΔymcA	T0	1	0.877853
b10bbbbba	sKS203_T0_2_RAW_ch0	2665.82	(x=66.97 y=15.81)	sKS203	ΔymcA	T0	1	0.890152
b10bbbbbba	sKS203_T0_2_RAW_ch0	3045.79	(x=69.90 y=18.00)	sKS203	ΔymcA	T0	1	1.01703
b10bbbbbbb	sKS203_T0_2_RAW_ch0	2615.95	(x=72.66 y=20.52)	sKS203	ΔymcA	T0	1	0.873499
b18a	sKS203_T0_2_RAW_ch0	2728.51	(x=31.81 y=76.11)	sKS203	ΔymcA	T0	1	0.911084
b19aa	sKS203_T0_2_RAW_ch0	3649.78	(x=36.14 y=82.03)	sKS203	ΔymcA	T0	1	1.21871
b19ab	sKS203_T0_2_RAW_ch0	2833.61	(x=39.12 y=87.21)	sKS203	ΔymcA	T0	1	0.946179
b18baa	sKS203_T0_2_RAW_ch0	3336.71	(x=34.96 y=81.64)	sKS203	ΔymcA	T0	1	1.11417
b20b	sKS203_T0_2_RAW_ch0	3278.49	(x=87.40 y=29.01)	sKS203	ΔymcA	T0	1	1.09473
b21a	sKS203_T0_2_RAW_ch0	3072.62	(x=80.09 y=31.43)	sKS203	ΔymcA	T0	1	1.02599
b20ab	sKS203_T0_2_RAW_ch0	3762.82	(x=81.82 y=30.37)	sKS203	ΔymcA	T0	1	1.25645
b20aab	sKS203_T0_2_RAW_ch0	3599.55	(x=77.95 y=31.10)	sKS203	ΔymcA	T0	1	1.20194
b20aaab	sKS203_T0_2_RAW_ch0	3187.65	(x=74.70 y=31.49)	sKS203	ΔymcA	T0	1	1.0644
b20aaaaa	sKS203_T0_2_RAW_ch0	3179.5	(x=66.46 y=31.59)	sKS203	ΔymcA	T0	1	1.06168
b20aaaab	sKS203_T0_2_RAW_ch0	3353.17	(x=71.80 y=31.76)	sKS203	ΔymcA	T0	1	1.11966
b22a	sKS203_T0_2_RAW_ch0	3530.71	(x=74.14 y=97.17)	sKS203	ΔymcA	T0	1	1.17895
b22ba	sKS203_T0_2_RAW_ch0	3521.64	(x=79.50 y=98.76)	sKS203	ΔymcA	T0	1	1.17592
b22bba	sKS203_T0_2_RAW_ch0	3724.96	(x=83.01 y=100.43)	sKS203	ΔymcA	T0	1	1.24381
b22bbba	sKS203_T0_2_RAW_ch0	3737.3	(x=86.17 y=102.70)	sKS203	ΔymcA	T0	1	1.24793
b22bbbb	sKS203_T0_2_RAW_ch0	3818.01	(x=89.12 y=105.32)	sKS203	ΔymcA	T0	1	1.27488
b23aa	sKS203_T0_2_RAW_ch0	3861.47	(x=86.11 y=104.58)	sKS203	ΔymcA	T0	1	1.28939
b23aba	sKS203_T0_2_RAW_ch0	3366.4	(x=87.59 y=107.38)	sKS203	ΔymcA	T0	1	1.12408
b23abba	sKS203_T0_2_RAW_ch0	3951.68	(x=89.10 y=110.07)	sKS203	ΔymcA	T0	1	1.31952
b23abbba	sKS203_T0_2_RAW_ch0	3501.72	(x=90.43 y=115.08)	sKS203	ΔymcA	T0	1	1.16927
b23abbbba	sKS203_T0_2_RAW_ch0	2819.39	(x=93.46 y=119.44)	sKS203	ΔymcA	T0	1	0.94143
b23abbbbba	sKS203_T0_2_RAW_ch0	2962.36	(x=95.74 y=122.20)	sKS203	ΔymcA	T0	1	0.989168
b23abbbbbb	sKS203_T0_2_RAW_ch0	2625.07	(x=98.63 y=124.07)	sKS203	ΔymcA	T0	1	0.876545
b25ab	sKS203_T0_2_RAW_ch0	4467.16	(x=116.09 y=75.34)	sKS203	ΔymcA	T0	1	1.49164
b25aaa	sKS203_T0_2_RAW_ch0	3970.07	(x=113.88 y=80.16)	sKS203	ΔymcA	T0	1	1.32566
b25aab	sKS203_T0_2_RAW_ch0	4316.15	(x=114.80 y=77.93)	sKS203	ΔymcA	T0	1	1.44122
b24aaab	sKS203_T0_2_RAW_ch0	2703.01	(x=120.84 y=64.89)	sKS203	ΔymcA	T0	1	0.90257
b25ba	sKS203_T0_2_RAW_ch0	4080.7	(x=117.71 y=72.68)	sKS203	ΔymcA	T0	1	1.3626
b24aaaaa	sKS203_T0_2_RAW_ch0	2911.51	(x=113.77 y=78.02)	sKS203	ΔymcA	T0	1	0.972191
b24aaaab	sKS203_T0_2_RAW_ch0	3224.09	(x=118.17 y=70.05)	sKS203	ΔymcA	T0	1	1.07656
b26a	sKS203_T0_2_RAW_ch0	3048.76	(x=122.31 y=61.42)	sKS203	ΔymcA	T0	1	1.01802
b26b	sKS203_T0_2_RAW_ch0	2745.98	(x=127.87 y=62.77)	sKS203	ΔymcA	T0	1	0.916919
b27a	sKS203_T0_2_RAW_ch0	3198.47	(x=128.24 y=103.85)	sKS203	ΔymcA	T0	1	1.06801
b3	sKS203_T30_1_RAW_ch0	2004.62	(x=46.14 y=35.51)	sKS203	ΔymcA	T30	1	0.669367
b6	sKS203_T30_1_RAW_ch0	1814.67	(x=74.54 y=85.60)	sKS203	ΔymcA	T30	1	0.605941
b7	sKS203_T30_1_RAW_ch0	2266.36	(x=78.41 y=99.70)	sKS203	ΔymcA	T30	1	0.756768
b5a	sKS203_T30_1_RAW_ch0	2177.05	(x=61.51 y=7.19)	sKS203	ΔymcA	T30	1	0.726943
b5ba	sKS203_T30_1_RAW_ch0	2214.45	(x=65.38 y=7.60)	sKS203	ΔymcA	T30	1	0.739433
b5bb	sKS203_T30_1_RAW_ch0	2074.51	(x=71.13 y=8.35)	sKS203	ΔymcA	T30	1	0.692706
b1b	sKS203_T30_1_RAW_ch0	2374.35	(x=47.09 y=19.55)	sKS203	ΔymcA	T30	1	0.792825
b1aaa	sKS203_T30_1_RAW_ch0	2486.57	(x=32.50 y=25.51)	sKS203	ΔymcA	T30	1	0.830297
b1aab	sKS203_T30_1_RAW_ch0	2689.54	(x=39.23 y=22.31)	sKS203	ΔymcA	T30	1	0.89807
b4a	sKS203_T30_1_RAW_ch0	2450.83	(x=60.05 y=42.23)	sKS203	ΔymcA	T30	1	0.818365
b4ba	sKS203_T30_1_RAW_ch0	2757.12	(x=61.95 y=45.20)	sKS203	ΔymcA	T30	1	0.920637
b4bba	sKS203_T30_1_RAW_ch0	2150.37	(x=63.81 y=48.62)	sKS203	ΔymcA	T30	1	0.718036
b4bbb	sKS203_T30_1_RAW_ch0	2108.14	(x=65.65 y=52.05)	sKS203	ΔymcA	T30	1	0.703934
b8a	sKS203_T30_1_RAW_ch0	2227.43	(x=98.91 y=23.80)	sKS203	ΔymcA	T30	1	0.743767
b8b	sKS203_T30_1_RAW_ch0	2078.98	(x=102.59 y=24.98)	sKS203	ΔymcA	T30	1	0.694199
b9b	sKS203_T30_1_RAW_ch0	1989.16	(x=119.68 y=54.05)	sKS203	ΔymcA	T30	1	0.664206
b9aa	sKS203_T30_1_RAW_ch0	2129.36	(x=106.82 y=62.62)	sKS203	ΔymcA	T30	1	0.71102
b9ab	sKS203_T30_1_RAW_ch0	2089.75	(x=114.14 y=58.31)	sKS203	ΔymcA	T30	1	0.697795
b10a	sKS203_T30_1_RAW_ch0	2257.02	(x=118.22 y=62.18)	sKS203	ΔymcA	T30	1	0.753649
b10ba	sKS203_T30_1_RAW_ch0	2533.89	(x=120.57 y=63.96)	sKS203	ΔymcA	T30	1	0.846098
b10bba	sKS203_T30_1_RAW_ch0	2480.03	(x=122.93 y=65.88)	sKS203	ΔymcA	T30	1	0.828113
b10bbba	sKS203_T30_1_RAW_ch0	2468.03	(x=125.20 y=68.01)	sKS203	ΔymcA	T30	1	0.824106
b10bbbba	sKS203_T30_1_RAW_ch0	2545.91	(x=126.93 y=70.25)	sKS203	ΔymcA	T30	1	0.850112
b10bbbbba	sKS203_T30_1_RAW_ch0	2470.64	(x=127.93 y=72.67)	sKS203	ΔymcA	T30	1	0.824978
b10bbbbbb	sKS203_T30_1_RAW_ch0	2272.41	(x=128.65 y=76.69)	sKS203	ΔymcA	T30	1	0.758787
b1abb	sKS203_T30_1_RAW_ch0	2668.45	(x=42.26 y=20.99)	sKS203	ΔymcA	T30	1	0.89103
b3	sKS203_T30_2_RAW_ch0	1472.69	(x=10.18 y=98.50)	sKS203	ΔymcA	T30	1	0.491751
b12	sKS203_T30_2_RAW_ch0	2789.77	(x=88.55 y=75.09)	sKS203	ΔymcA	T30	1	0.93154
b1a	sKS203_T30_2_RAW_ch0	2218.13	(x=6.60 y=57.63)	sKS203	ΔymcA	T30	1	0.740661
b1ba	sKS203_T30_2_RAW_ch0	2652.04	(x=9.74 y=55.52)	sKS203	ΔymcA	T30	1	0.88555
b1bbb	sKS203_T30_2_RAW_ch0	3039.58	(x=26.07 y=45.17)	sKS203	ΔymcA	T30	1	1.01495
b4a	sKS203_T30_2_RAW_ch0	3093.29	(x=16.10 y=30.23)	sKS203	ΔymcA	T30	1	1.03289
b4b	sKS203_T30_2_RAW_ch0	2125.51	(x=18.29 y=31.85)	sKS203	ΔymcA	T30	1	0.709733
b4c	sKS203_T30_2_RAW_ch0	2922.64	(x=21.39 y=32.24)	sKS203	ΔymcA	T30	1	0.975907
b5a	sKS203_T30_2_RAW_ch0	2037.04	(x=25.82 y=109.23)	sKS203	ΔymcA	T30	1	0.680194
b5b	sKS203_T30_2_RAW_ch0	1611.55	(x=28.68 y=111.67)	sKS203	ΔymcA	T30	1	0.538118
b6ab	sKS203_T30_2_RAW_ch0	2232.3	(x=42.09 y=59.50)	sKS203	ΔymcA	T30	1	0.745393
b6aab	sKS203_T30_2_RAW_ch0	2174.11	(x=39.58 y=58.95)	sKS203	ΔymcA	T30	1	0.725962
b6aaaa	sKS203_T30_2_RAW_ch0	2042.05	(x=34.20 y=58.23)	sKS203	ΔymcA	T30	1	0.681867
b6aaab	sKS203_T30_2_RAW_ch0	1916.15	(x=37.04 y=58.23)	sKS203	ΔymcA	T30	1	0.639828
b7a	sKS203_T30_2_RAW_ch0	1764.36	(x=41.78 y=20.11)	sKS203	ΔymcA	T30	1	0.589141
b7b	sKS203_T30_2_RAW_ch0	1592.4	(x=47.15 y=21.62)	sKS203	ΔymcA	T30	1	0.531723
b10a	sKS203_T30_2_RAW_ch0	2295.06	(x=55.42 y=28.75)	sKS203	ΔymcA	T30	1	0.766351
b10b	sKS203_T30_2_RAW_ch0	2506.2	(x=59.55 y=30.41)	sKS203	ΔymcA	T30	1	0.836852
b8a	sKS203_T30_2_RAW_ch0	2126.5	(x=45.76 y=76.83)	sKS203	ΔymcA	T30	1	0.710065
b8b	sKS203_T30_2_RAW_ch0	2391.2	(x=50.28 y=75.51)	sKS203	ΔymcA	T30	1	0.798452
b9a	sKS203_T30_2_RAW_ch0	2291.55	(x=53.09 y=99.69)	sKS203	ΔymcA	T30	1	0.765177
b9ba	sKS203_T30_2_RAW_ch0	2490.85	(x=55.89 y=104.35)	sKS203	ΔymcA	T30	1	0.831726
b9bb	sKS203_T30_2_RAW_ch0	2258.96	(x=58.90 y=112.43)	sKS203	ΔymcA	T30	1	0.754297
b11a	sKS203_T30_2_RAW_ch0	1793.85	(x=70.05 y=108.84)	sKS203	ΔymcA	T30	1	0.598989
b11b	sKS203_T30_2_RAW_ch0	1868.2	(x=79.62 y=110.57)	sKS203	ΔymcA	T30	1	0.623814
b13a	sKS203_T30_2_RAW_ch0	2007.9	(x=105.58 y=2.92)	sKS203	ΔymcA	T30	1	0.670463
b13b	sKS203_T30_2_RAW_ch0	2300.44	(x=109.52 y=3.49)	sKS203	ΔymcA	T30	1	0.768145
b14a	sKS203_T30_2_RAW_ch0	2494.94	(x=111.84 y=63.46)	sKS203	ΔymcA	T30	1	0.833092
b14ba	sKS203_T30_2_RAW_ch0	2622.22	(x=114.91 y=64.49)	sKS203	ΔymcA	T30	1	0.875594
b14bba	sKS203_T30_2_RAW_ch0	2498.32	(x=117.73 y=65.66)	sKS203	ΔymcA	T30	1	0.834221
b14bbba	sKS203_T30_2_RAW_ch0	2288.44	(x=120.26 y=66.50)	sKS203	ΔymcA	T30	1	0.764141
b14bbbba	sKS203_T30_2_RAW_ch0	2350.74	(x=123.13 y=67.59)	sKS203	ΔymcA	T30	1	0.784942
b14bbbbba	sKS203_T30_2_RAW_ch0	2346.99	(x=125.73 y=68.54)	sKS203	ΔymcA	T30	1	0.783689
b14bbbbbba	sKS203_T30_2_RAW_ch0	2408.97	(x=128.36 y=69.70)	sKS203	ΔymcA	T30	1	0.804386
b14bbbbbbb	sKS203_T30_2_RAW_ch0	2031.08	(x=131.08 y=71.22)	sKS203	ΔymcA	T30	1	0.678203
b4	sKS203_T30_3_RAW_ch0	1886.05	(x=8.98 y=79.81)	sKS203	ΔymcA	T30	1	0.629775
b9	sKS203_T30_3_RAW_ch0	1906.48	(x=90.49 y=59.80)	sKS203	ΔymcA	T30	1	0.636599
b11	sKS203_T30_3_RAW_ch0	2681.9	(x=99.52 y=94.56)	sKS203	ΔymcA	T30	1	0.895521
b12	sKS203_T30_3_RAW_ch0	2146.52	(x=102.17 y=114.14)	sKS203	ΔymcA	T30	1	0.716751
b14	sKS203_T30_3_RAW_ch0	1507.86	(x=122.08 y=116.60)	sKS203	ΔymcA	T30	1	0.503495
b5b	sKS203_T30_3_RAW_ch0	1879.12	(x=14.54 y=56.34)	sKS203	ΔymcA	T30	1	0.627461
b5ab	sKS203_T30_3_RAW_ch0	2124.8	(x=11.27 y=52.19)	sKS203	ΔymcA	T30	1	0.709499
b5aaa	sKS203_T30_3_RAW_ch0	2438.35	(x=7.45 y=45.10)	sKS203	ΔymcA	T30	1	0.814197
b5aaba	sKS203_T30_3_RAW_ch0	2574.18	(x=7.25 y=39.59)	sKS203	ΔymcA	T30	1	0.859551
b5aabb	sKS203_T30_3_RAW_ch0	1860.68	(x=8.13 y=28.91)	sKS203	ΔymcA	T30	1	0.621306
b6a	sKS203_T30_3_RAW_ch0	2258.52	(x=45.88 y=54.53)	sKS203	ΔymcA	T30	1	0.75415
b6ba	sKS203_T30_3_RAW_ch0	1952.32	(x=49.69 y=57.62)	sKS203	ΔymcA	T30	1	0.651905
b6bba	sKS203_T30_3_RAW_ch0	2258.18	(x=55.06 y=61.09)	sKS203	ΔymcA	T30	1	0.754035
b6bbb	sKS203_T30_3_RAW_ch0	2040.2	(x=58.77 y=64.86)	sKS203	ΔymcA	T30	1	0.681248
b7a	sKS203_T30_3_RAW_ch0	2108.8	(x=54.10 y=18.70)	sKS203	ΔymcA	T30	1	0.704156
b7b	sKS203_T30_3_RAW_ch0	2026.51	(x=57.63 y=16.48)	sKS203	ΔymcA	T30	1	0.676678
b8ba	sKS203_T30_3_RAW_ch0	2458.93	(x=61.55 y=106.30)	sKS203	ΔymcA	T30	1	0.82107
b8bba	sKS203_T30_3_RAW_ch0	2438.57	(x=64.59 y=106.81)	sKS203	ΔymcA	T30	1	0.81427
b8bbba	sKS203_T30_3_RAW_ch0	2210.66	(x=68.16 y=107.49)	sKS203	ΔymcA	T30	1	0.738169
b8bbbb	sKS203_T30_3_RAW_ch0	2073.61	(x=71.62 y=107.80)	sKS203	ΔymcA	T30	1	0.692405
b8aa	sKS203_T30_3_RAW_ch0	2506.55	(x=54.91 y=93.32)	sKS203	ΔymcA	T30	1	0.836971
b8ab	sKS203_T30_3_RAW_ch0	2554.37	(x=57.64 y=100.40)	sKS203	ΔymcA	T30	1	0.852938
b10a	sKS203_T30_3_RAW_ch0	2040.59	(x=90.60 y=5.30)	sKS203	ΔymcA	T30	1	0.681381
b10ba	sKS203_T30_3_RAW_ch0	2183.23	(x=93.08 y=6.11)	sKS203	ΔymcA	T30	1	0.729008
b10bba	sKS203_T30_3_RAW_ch0	1931.17	(x=95.43 y=6.68)	sKS203	ΔymcA	T30	1	0.644841
b10bbba	sKS203_T30_3_RAW_ch0	1861.82	(x=98.37 y=7.05)	sKS203	ΔymcA	T30	1	0.621685
b10bbbb	sKS203_T30_3_RAW_ch0	1801.96	(x=101.85 y=8.11)	sKS203	ΔymcA	T30	1	0.601698
b13a	sKS203_T30_3_RAW_ch0	2192.33	(x=109.04 y=26.39)	sKS203	ΔymcA	T30	1	0.732048
b13ba	sKS203_T30_3_RAW_ch0	2417.9	(x=108.62 y=36.30)	sKS203	ΔymcA	T30	1	0.807369
b13bba	sKS203_T30_3_RAW_ch0	2449.13	(x=111.28 y=38.65)	sKS203	ΔymcA	T30	1	0.817796
b13bbbb	sKS203_T30_3_RAW_ch0	3243.95	(x=113.69 y=40.55)	sKS203	ΔymcA	T30	1	1.0832
b13bbbab	sKS203_T30_3_RAW_ch0	2503.06	(x=116.56 y=44.64)	sKS203	ΔymcA	T30	1	0.835805
b13bbbaab	sKS203_T30_3_RAW_ch0	2715.48	(x=116.99 y=49.76)	sKS203	ΔymcA	T30	1	0.906733
b13bbbaaab	sKS203_T30_3_RAW_ch0	2345.2	(x=115.45 y=55.42)	sKS203	ΔymcA	T30	1	0.783092
b13bbbaaaab	sKS203_T30_3_RAW_ch0	2139.36	(x=114.09 y=61.59)	sKS203	ΔymcA	T30	1	0.714361
b13bbbaaaaaa	sKS203_T30_3_RAW_ch0	2032.89	(x=112.22 y=72.05)	sKS203	ΔymcA	T30	1	0.678808
b13bbbaaaaab	sKS203_T30_3_RAW_ch0	2719.93	(x=113.18 y=65.76)	sKS203	ΔymcA	T30	1	0.908221
b1	sKS203_T60_1_RAW_ch0	2061	(x=19.13 y=90.82)	sKS203	ΔymcA	T60	1	0.688195
b2	sKS203_T60_1_RAW_ch0	1746.4	(x=20.27 y=60.17)	sKS203	ΔymcA	T60	1	0.583144
b4	sKS203_T60_1_RAW_ch0	1165.95	(x=51.31 y=75.56)	sKS203	ΔymcA	T60	1	0.389326
b5	sKS203_T60_1_RAW_ch0	1765.32	(x=53.06 y=125.05)	sKS203	ΔymcA	T60	1	0.589463
b7	sKS203_T60_1_RAW_ch0	1806.81	(x=77.55 y=100.46)	sKS203	ΔymcA	T60	1	0.603316
b3a	sKS203_T60_1_RAW_ch0	1882.38	(x=23.68 y=24.08)	sKS203	ΔymcA	T60	1	0.628551
b3b	sKS203_T60_1_RAW_ch0	1851.21	(x=30.91 y=19.33)	sKS203	ΔymcA	T60	1	0.618142
b8a	sKS203_T60_1_RAW_ch0	1912.13	(x=86.23 y=55.32)	sKS203	ΔymcA	T60	1	0.638483
b8ba	sKS203_T60_1_RAW_ch0	2010.71	(x=94.59 y=58.06)	sKS203	ΔymcA	T60	1	0.671403
b8bb	sKS203_T60_1_RAW_ch0	1967.99	(x=99.72 y=61.26)	sKS203	ΔymcA	T60	1	0.657136
b6a	sKS203_T60_1_RAW_ch0	1635.59	(x=61.86 y=97.87)	sKS203	ΔymcA	T60	1	0.546145
b6b	sKS203_T60_1_RAW_ch0	1711.39	(x=69.49 y=105.27)	sKS203	ΔymcA	T60	1	0.571455
b9aa	sKS203_T60_1_RAW_ch0	2063.71	(x=93.31 y=41.33)	sKS203	ΔymcA	T60	1	0.689099
b9ab	sKS203_T60_1_RAW_ch0	2516.24	(x=96.62 y=33.07)	sKS203	ΔymcA	T60	1	0.840205
b9ba	sKS203_T60_1_RAW_ch0	1864.48	(x=102.25 y=28.61)	sKS203	ΔymcA	T60	1	0.622575
b9bb	sKS203_T60_1_RAW_ch0	1801.12	(x=111.16 y=23.56)	sKS203	ΔymcA	T60	1	0.601418
b2	sKS203_T60_2_RAW_ch0	1520.05	(x=31.90 y=45.88)	sKS203	ΔymcA	T60	1	0.507564
b1b	sKS203_T60_2_RAW_ch0	1672.31	(x=33.45 y=96.34)	sKS203	ΔymcA	T60	1	0.558405
b1aa	sKS203_T60_2_RAW_ch0	1431.99	(x=21.59 y=92.44)	sKS203	ΔymcA	T60	1	0.47816
b1ab	sKS203_T60_2_RAW_ch0	1518.11	(x=26.48 y=94.98)	sKS203	ΔymcA	T60	1	0.506917
b3a	sKS203_T60_2_RAW_ch0	2341.04	(x=41.94 y=79.24)	sKS203	ΔymcA	T60	1	0.781705
b3b	sKS203_T60_2_RAW_ch0	2245.43	(x=46.31 y=86.04)	sKS203	ΔymcA	T60	1	0.749776
b4a	sKS203_T60_2_RAW_ch0	1656.45	(x=50.90 y=13.15)	sKS203	ΔymcA	T60	1	0.553109
b4b	sKS203_T60_2_RAW_ch0	1722.37	(x=58.47 y=7.91)	sKS203	ΔymcA	T60	1	0.575121
b5a	sKS203_T60_2_RAW_ch0	1756.84	(x=58.73 y=50.58)	sKS203	ΔymcA	T60	1	0.58663
b5b	sKS203_T60_2_RAW_ch0	1872.65	(x=60.91 y=54.66)	sKS203	ΔymcA	T60	1	0.625302
b6ba	sKS203_T60_2_RAW_ch0	1841.19	(x=90.27 y=121.72)	sKS203	ΔymcA	T60	1	0.614795
b6bb	sKS203_T60_2_RAW_ch0	1808.37	(x=93.43 y=127.91)	sKS203	ΔymcA	T60	1	0.603839
b6aa	sKS203_T60_2_RAW_ch0	2032.67	(x=80.96 y=113.36)	sKS203	ΔymcA	T60	1	0.678736
b6ab	sKS203_T60_2_RAW_ch0	2029.39	(x=86.23 y=116.99)	sKS203	ΔymcA	T60	1	0.677639
b7a	sKS203_T60_2_RAW_ch0	1395.97	(x=104.44 y=23.67)	sKS203	ΔymcA	T60	1	0.466132
b7b	sKS203_T60_2_RAW_ch0	1329.32	(x=110.89 y=23.05)	sKS203	ΔymcA	T60	1	0.443877
b9a	sKS203_T60_2_RAW_ch0	1249.72	(x=110.01 y=41.87)	sKS203	ΔymcA	T60	1	0.417299
b9b	sKS203_T60_2_RAW_ch0	1298.11	(x=116.39 y=44.65)	sKS203	ΔymcA	T60	1	0.433455
b8a	sKS203_T60_2_RAW_ch0	1406.33	(x=108.98 y=112.33)	sKS203	ΔymcA	T60	1	0.46959
b8b	sKS203_T60_2_RAW_ch0	1458.35	(x=117.14 y=117.52)	sKS203	ΔymcA	T60	1	0.486963
b10a	sKS203_T60_2_RAW_ch0	1413.75	(x=116.82 y=80.88)	sKS203	ΔymcA	T60	1	0.472068
b10b	sKS203_T60_2_RAW_ch0	1512.93	(x=120.74 y=83.11)	sKS203	ΔymcA	T60	1	0.505187
b1	sKS203_T60_3_RAW_ch0	1777.32	(x=38.71 y=45.40)	sKS203	ΔymcA	T60	1	0.59347
b7	sKS203_T60_3_RAW_ch0	1521.2	(x=125.22 y=120.12)	sKS203	ΔymcA	T60	1	0.507949
b12	sKS203_T60_3_RAW_ch0	1944.01	(x=27.95 y=109.97)	sKS203	ΔymcA	T60	1	0.649131
b15	sKS203_T60_3_RAW_ch0	2007.01	(x=42.89 y=61.36)	sKS203	ΔymcA	T60	1	0.670167
b3b	sKS203_T60_3_RAW_ch0	1978.75	(x=89.80 y=23.87)	sKS203	ΔymcA	T60	1	0.660731
b3aa	sKS203_T60_3_RAW_ch0	1577.8	(x=73.33 y=13.59)	sKS203	ΔymcA	T60	1	0.526846
b3ab	sKS203_T60_3_RAW_ch0	1584.33	(x=80.56 y=17.02)	sKS203	ΔymcA	T60	1	0.529028
b2a	sKS203_T60_3_RAW_ch0	1598.97	(x=60.85 y=27.09)	sKS203	ΔymcA	T60	1	0.533917
b2b	sKS203_T60_3_RAW_ch0	1696.02	(x=68.93 y=31.49)	sKS203	ΔymcA	T60	1	0.566323
b4a	sKS203_T60_3_RAW_ch0	1900.85	(x=82.06 y=84.64)	sKS203	ΔymcA	T60	1	0.634717
b4ba	sKS203_T60_3_RAW_ch0	1589.65	(x=87.05 y=88.29)	sKS203	ΔymcA	T60	1	0.530803
b4bb	sKS203_T60_3_RAW_ch0	1571.79	(x=91.78 y=91.56)	sKS203	ΔymcA	T60	1	0.524842
b6a	sKS203_T60_3_RAW_ch0	1891.77	(x=107.69 y=8.09)	sKS203	ΔymcA	T60	1	0.631685
b6b	sKS203_T60_3_RAW_ch0	1779.37	(x=108.22 y=7.52)	sKS203	ΔymcA	T60	1	0.594153
b11a	sKS203_T60_3_RAW_ch0	1992.7	(x=24.37 y=95.97)	sKS203	ΔymcA	T60	1	0.665387
b11ba	sKS203_T60_3_RAW_ch0	2399.9	(x=28.74 y=109.70)	sKS203	ΔymcA	T60	1	0.801358
b11bb	sKS203_T60_3_RAW_ch0	2014.68	(x=33.56 y=115.25)	sKS203	ΔymcA	T60	1	0.672727
b14b	sKS203_T60_3_RAW_ch0	2249.08	(x=41.63 y=64.45)	sKS203	ΔymcA	T60	1	0.750995
b14aa	sKS203_T60_3_RAW_ch0	2141.35	(x=41.07 y=84.04)	sKS203	ΔymcA	T60	1	0.715025
b14ab	sKS203_T60_3_RAW_ch0	2088.31	(x=42.44 y=75.80)	sKS203	ΔymcA	T60	1	0.697315
b16a	sKS203_T60_3_RAW_ch0	1675.68	(x=84.81 y=119.05)	sKS203	ΔymcA	T60	1	0.559531
b16b	sKS203_T60_3_RAW_ch0	1698.78	(x=90.41 y=117.39)	sKS203	ΔymcA	T60	1	0.567243
b17a	sKS203_T60_3_RAW_ch0	1675.43	(x=93.71 y=114.78)	sKS203	ΔymcA	T60	1	0.559446
b17b	sKS203_T60_3_RAW_ch0	1646.46	(x=94.71 y=121.57)	sKS203	ΔymcA	T60	1	0.549774
b6	sKS203_T60_4_RAW_ch0	1736	(x=99.62 y=20.14)	sKS203	ΔymcA	T60	1	0.579673
b7	sKS203_T60_4_RAW_ch0	1452.52	(x=100.70 y=128.75)	sKS203	ΔymcA	T60	1	0.485015
b1ba	sKS203_T60_4_RAW_ch0	1868.86	(x=22.42 y=89.85)	sKS203	ΔymcA	T60	1	0.624035
b1bb	sKS203_T60_4_RAW_ch0	2044.84	(x=27.35 y=88.58)	sKS203	ΔymcA	T60	1	0.682798
b1aa	sKS203_T60_4_RAW_ch0	2032.5	(x=11.35 y=90.32)	sKS203	ΔymcA	T60	1	0.678678
b1ab	sKS203_T60_4_RAW_ch0	1931	(x=16.87 y=90.07)	sKS203	ΔymcA	T60	1	0.644785
b2a	sKS203_T60_4_RAW_ch0	2053.27	(x=19.67 y=69.27)	sKS203	ΔymcA	T60	1	0.685613
b2b	sKS203_T60_4_RAW_ch0	2027.67	(x=23.87 y=73.03)	sKS203	ΔymcA	T60	1	0.677066
b3ba	sKS203_T60_4_RAW_ch0	1329.02	(x=57.26 y=111.04)	sKS203	ΔymcA	T60	1	0.443776
b3bb	sKS203_T60_4_RAW_ch0	1331.55	(x=62.04 y=113.83)	sKS203	ΔymcA	T60	1	0.444623
b4a	sKS203_T60_4_RAW_ch0	2369.31	(x=74.09 y=34.54)	sKS203	ΔymcA	T60	1	0.791143
b4ba	sKS203_T60_4_RAW_ch0	1912.48	(x=79.75 y=38.84)	sKS203	ΔymcA	T60	1	0.6386
b4bba	sKS203_T60_4_RAW_ch0	2534.68	(x=83.40 y=43.57)	sKS203	ΔymcA	T60	1	0.846362
b4bbb	sKS203_T60_4_RAW_ch0	2179.48	(x=87.74 y=46.97)	sKS203	ΔymcA	T60	1	0.727757
b5b	sKS203_T60_4_RAW_ch0	1280.49	(x=109.60 y=108.54)	sKS203	ΔymcA	T60	1	0.427571
b5aa	sKS203_T60_4_RAW_ch0	1239.2	(x=96.01 y=111.94)	sKS203	ΔymcA	T60	1	0.413784
b5ab	sKS203_T60_4_RAW_ch0	1273.39	(x=101.63 y=109.13)	sKS203	ΔymcA	T60	1	0.425203
b3	sKS203_T90_1_RAW_ch0	1372.26	(x=20.35 y=123.70)	sKS203	ΔymcA	T90	1	0.458214
b7	sKS203_T90_1_RAW_ch0	1076.3	(x=70.51 y=90.65)	sKS203	ΔymcA	T90	1	0.35939
b11	sKS203_T90_1_RAW_ch0	1147.64	(x=11.73 y=111.12)	sKS203	ΔymcA	T90	1	0.383211
b12	sKS203_T90_1_RAW_ch0	1228.88	(x=12.33 y=112.02)	sKS203	ΔymcA	T90	1	0.41034
b1a	sKS203_T90_1_RAW_ch0	1126.93	(x=3.52 y=13.11)	sKS203	ΔymcA	T90	1	0.376295
b1b	sKS203_T90_1_RAW_ch0	1178.1	(x=6.61 y=9.87)	sKS203	ΔymcA	T90	1	0.393382
b2a	sKS203_T90_1_RAW_ch0	1151.56	(x=4.11 y=53.75)	sKS203	ΔymcA	T90	1	0.38452
b2b	sKS203_T90_1_RAW_ch0	1158.14	(x=5.93 y=59.38)	sKS203	ΔymcA	T90	1	0.386717
b4a	sKS203_T90_1_RAW_ch0	1725.18	(x=26.39 y=82.57)	sKS203	ΔymcA	T90	1	0.576059
b4b	sKS203_T90_1_RAW_ch0	1887.97	(x=29.67 y=77.24)	sKS203	ΔymcA	T90	1	0.630418
b5a	sKS203_T90_1_RAW_ch0	1126.06	(x=32.28 y=49.39)	sKS203	ΔymcA	T90	1	0.376007
b5b	sKS203_T90_1_RAW_ch0	1172.57	(x=35.50 y=45.82)	sKS203	ΔymcA	T90	1	0.391535
b6a	sKS203_T90_1_RAW_ch0	1257.38	(x=49.47 y=52.18)	sKS203	ΔymcA	T90	1	0.419854
b6b	sKS203_T90_1_RAW_ch0	1317.85	(x=50.47 y=44.91)	sKS203	ΔymcA	T90	1	0.440047
b9a	sKS203_T90_1_RAW_ch0	1393.79	(x=92.75 y=105.77)	sKS203	ΔymcA	T90	1	0.465405
b9ba	sKS203_T90_1_RAW_ch0	1323.98	(x=98.89 y=100.01)	sKS203	ΔymcA	T90	1	0.442094
b9bb	sKS203_T90_1_RAW_ch0	1350.13	(x=102.91 y=94.40)	sKS203	ΔymcA	T90	1	0.450826
b13b	sKS203_T90_1_RAW_ch0	1320.46	(x=72.17 y=19.24)	sKS203	ΔymcA	T90	1	0.440918
b13ab	sKS203_T90_1_RAW_ch0	1220.08	(x=70.63 y=23.50)	sKS203	ΔymcA	T90	1	0.407399
b13aab	sKS203_T90_1_RAW_ch0	1281.32	(x=68.37 y=25.71)	sKS203	ΔymcA	T90	1	0.427848
b14a	sKS203_T90_1_RAW_ch0	1362.46	(x=63.95 y=31.61)	sKS203	ΔymcA	T90	1	0.454944
b14b	sKS203_T90_1_RAW_ch0	1473.73	(x=65.68 y=28.06)	sKS203	ΔymcA	T90	1	0.492099
b13aaaa	sKS203_T90_1_RAW_ch0	1535.21	(x=64.94 y=30.96)	sKS203	ΔymcA	T90	1	0.512626
b15a	sKS203_T90_1_RAW_ch0	1680.67	(x=121.76 y=95.07)	sKS203	ΔymcA	T90	1	0.561198
b15ba	sKS203_T90_1_RAW_ch0	1538.54	(x=126.34 y=91.11)	sKS203	ΔymcA	T90	1	0.513737
b15bba	sKS203_T90_1_RAW_ch0	1526.06	(x=129.45 y=88.78)	sKS203	ΔymcA	T90	1	0.50957
b9	sKS203_T90_2_RAW_ch0	1038.27	(x=86.64 y=62.18)	sKS203	ΔymcA	T90	1	0.346692
b2a	sKS203_T90_2_RAW_ch0	1269.43	(x=9.65 y=40.73)	sKS203	ΔymcA	T90	1	0.42388
b2b	sKS203_T90_2_RAW_ch0	1166.02	(x=15.46 y=43.51)	sKS203	ΔymcA	T90	1	0.38935
b3a	sKS203_T90_2_RAW_ch0	1143.98	(x=11.79 y=81.16)	sKS203	ΔymcA	T90	1	0.381991
b3b	sKS203_T90_2_RAW_ch0	1249.86	(x=14.09 y=75.29)	sKS203	ΔymcA	T90	1	0.417345
b4a	sKS203_T90_2_RAW_ch0	1073.58	(x=31.01 y=113.00)	sKS203	ΔymcA	T90	1	0.358481
b4b	sKS203_T90_2_RAW_ch0	1108.53	(x=31.38 y=118.25)	sKS203	ΔymcA	T90	1	0.370154
b6b	sKS203_T90_2_RAW_ch0	1120.06	(x=54.93 y=69.29)	sKS203	ΔymcA	T90	1	0.374001
b7b	sKS203_T90_2_RAW_ch0	1223.13	(x=62.47 y=81.50)	sKS203	ΔymcA	T90	1	0.408419
b7aa	sKS203_T90_2_RAW_ch0	1469.79	(x=53.16 y=79.79)	sKS203	ΔymcA	T90	1	0.490781
b7ab	sKS203_T90_2_RAW_ch0	1397.49	(x=57.56 y=79.96)	sKS203	ΔymcA	T90	1	0.466641
b6aa	sKS203_T90_2_RAW_ch0	1125.24	(x=49.61 y=60.89)	sKS203	ΔymcA	T90	1	0.375733
b6ab	sKS203_T90_2_RAW_ch0	1125.94	(x=51.80 y=63.92)	sKS203	ΔymcA	T90	1	0.375965
b8aa	sKS203_T90_2_RAW_ch0	1499.68	(x=66.56 y=33.63)	sKS203	ΔymcA	T90	1	0.500762
b8ab	sKS203_T90_2_RAW_ch0	1466.87	(x=68.74 y=32.21)	sKS203	ΔymcA	T90	1	0.489807
b8bb	sKS203_T90_2_RAW_ch0	1882.86	(x=77.60 y=25.71)	sKS203	ΔymcA	T90	1	0.62871
b8baa	sKS203_T90_2_RAW_ch0	1459.63	(x=71.46 y=30.94)	sKS203	ΔymcA	T90	1	0.48739
b8bab	sKS203_T90_2_RAW_ch0	1436.17	(x=73.98 y=29.39)	sKS203	ΔymcA	T90	1	0.479556
b10a	sKS203_T90_2_RAW_ch0	1521.46	(x=105.35 y=87.31)	sKS203	ΔymcA	T90	1	0.508034
b10b	sKS203_T90_2_RAW_ch0	1478.16	(x=105.56 y=81.00)	sKS203	ΔymcA	T90	1	0.493577
b11a	sKS203_T90_2_RAW_ch0	1133.2	(x=115.77 y=17.52)	sKS203	ΔymcA	T90	1	0.378391
b12a	sKS203_T90_2_RAW_ch0	1459.07	(x=116.40 y=47.49)	sKS203	ΔymcA	T90	1	0.487202
b12b	sKS203_T90_2_RAW_ch0	1493.33	(x=123.75 y=44.74)	sKS203	ΔymcA	T90	1	0.498643
b16a	sKS203_T90_2_RAW_ch0	1262.43	(x=19.66 y=127.92)	sKS203	ΔymcA	T90	1	0.42154
b2	sKS203_T90_3_RAW_ch0	1275.6	(x=40.67 y=61.48)	sKS203	ΔymcA	T90	1	0.425938
b6	sKS203_T90_3_RAW_ch0	1202.2	(x=84.11 y=98.81)	sKS203	ΔymcA	T90	1	0.401429
b8	sKS203_T90_3_RAW_ch0	1191.9	(x=96.74 y=13.41)	sKS203	ΔymcA	T90	1	0.397991
b13	sKS203_T90_3_RAW_ch0	1449.86	(x=49.91 y=37.02)	sKS203	ΔymcA	T90	1	0.484127
b1a	sKS203_T90_3_RAW_ch0	1096.85	(x=15.03 y=33.60)	sKS203	ΔymcA	T90	1	0.366253
b1b	sKS203_T90_3_RAW_ch0	953.818	(x=16.84 y=36.39)	sKS203	ΔymcA	T90	1	0.318492
b3a	sKS203_T90_3_RAW_ch0	1500.02	(x=62.74 y=88.46)	sKS203	ΔymcA	T90	1	0.500877
b3b	sKS203_T90_3_RAW_ch0	1566.87	(x=68.71 y=88.54)	sKS203	ΔymcA	T90	1	0.523198
b4a	sKS203_T90_3_RAW_ch0	1277.04	(x=65.96 y=57.33)	sKS203	ΔymcA	T90	1	0.426421
b4b	sKS203_T90_3_RAW_ch0	1301.73	(x=66.35 y=62.11)	sKS203	ΔymcA	T90	1	0.434664
b5b	sKS203_T90_3_RAW_ch0	1791.85	(x=73.50 y=96.79)	sKS203	ΔymcA	T90	1	0.598323
b5ab	sKS203_T90_3_RAW_ch0	2074.65	(x=69.80 y=98.41)	sKS203	ΔymcA	T90	1	0.692751
b5aaa	sKS203_T90_3_RAW_ch0	2239.39	(x=68.29 y=102.20)	sKS203	ΔymcA	T90	1	0.74776
b5aab	sKS203_T90_3_RAW_ch0	2095.31	(x=70.88 y=105.22)	sKS203	ΔymcA	T90	1	0.699651
b9a	sKS203_T90_3_RAW_ch0	1414.23	(x=104.19 y=63.89)	sKS203	ΔymcA	T90	1	0.472231
b9b	sKS203_T90_3_RAW_ch0	1228.47	(x=107.70 y=69.68)	sKS203	ΔymcA	T90	1	0.4102
b10a	sKS203_T90_3_RAW_ch0	1155.07	(x=112.20 y=5.52)	sKS203	ΔymcA	T90	1	0.385694
b10b	sKS203_T90_3_RAW_ch0	1146.64	(x=115.40 y=9.04)	sKS203	ΔymcA	T90	1	0.382878
b11a	sKS203_T90_3_RAW_ch0	1053.95	(x=123.35 y=28.48)	sKS203	ΔymcA	T90	1	0.351929
b11b	sKS203_T90_3_RAW_ch0	1161.58	(x=123.56 y=31.38)	sKS203	ΔymcA	T90	1	0.387867
b12aa	sKS203_T90_3_RAW_ch0	1461.89	(x=42.06 y=108.79)	sKS203	ΔymcA	T90	1	0.488144
b12baa	sKS203_T90_3_RAW_ch0	1240.92	(x=47.11 y=125.18)	sKS203	ΔymcA	T90	1	0.414359
b12bab	sKS203_T90_3_RAW_ch0	1392.6	(x=48.81 y=121.50)	sKS203	ΔymcA	T90	1	0.465007
b12aba	sKS203_T90_3_RAW_ch0	1411.32	(x=44.74 y=112.45)	sKS203	ΔymcA	T90	1	0.471257
b12abb	sKS203_T90_3_RAW_ch0	1580.62	(x=47.48 y=117.16)	sKS203	ΔymcA	T90	1	0.527788
b14b	sKS203_T90_3_RAW_ch0	2092.92	(x=60.77 y=38.31)	sKS203	ΔymcA	T90	1	0.698852
b15a	sKS203_T90_3_RAW_ch0	2463.14	(x=62.34 y=38.06)	sKS203	ΔymcA	T90	1	0.822473
b14aa	sKS203_T90_3_RAW_ch0	2062.77	(x=52.13 y=34.86)	sKS203	ΔymcA	T90	1	0.688786
b14ab	sKS203_T90_3_RAW_ch0	2234.78	(x=56.18 y=36.16)	sKS203	ΔymcA	T90	1	0.746222
b2	sKS203_T90_4_RAW_ch0	1554.74	(x=35.03 y=71.63)	sKS203	ΔymcA	T90	1	0.519146
b9	sKS203_T90_4_RAW_ch0	1477.18	(x=125.38 y=20.62)	sKS203	ΔymcA	T90	1	0.493251
b10	sKS203_T90_4_RAW_ch0	1601.56	(x=82.45 y=41.76)	sKS203	ΔymcA	T90	1	0.53478
b11	sKS203_T90_4_RAW_ch0	1955.28	(x=83.17 y=42.02)	sKS203	ΔymcA	T90	1	0.652894
b1ba	sKS203_T90_4_RAW_ch0	1103.99	(x=18.65 y=94.83)	sKS203	ΔymcA	T90	1	0.368638
b1aa	sKS203_T90_4_RAW_ch0	1168.56	(x=10.38 y=98.27)	sKS203	ΔymcA	T90	1	0.390198
b1ab	sKS203_T90_4_RAW_ch0	1194.98	(x=14.61 y=96.44)	sKS203	ΔymcA	T90	1	0.399019
b1bba	sKS203_T90_4_RAW_ch0	1054.25	(x=21.70 y=93.70)	sKS203	ΔymcA	T90	1	0.352029
b1bbb	sKS203_T90_4_RAW_ch0	1104.03	(x=23.83 y=92.64)	sKS203	ΔymcA	T90	1	0.368651
b4a	sKS203_T90_4_RAW_ch0	1176.36	(x=44.90 y=72.74)	sKS203	ΔymcA	T90	1	0.392801
b4b	sKS203_T90_4_RAW_ch0	1097.08	(x=48.98 y=64.56)	sKS203	ΔymcA	T90	1	0.366331
b3a	sKS203_T90_4_RAW_ch0	1349.99	(x=43.15 y=112.08)	sKS203	ΔymcA	T90	1	0.450777
b3b	sKS203_T90_4_RAW_ch0	1535.33	(x=44.64 y=112.94)	sKS203	ΔymcA	T90	1	0.512665
b5a	sKS203_T90_4_RAW_ch0	1497.5	(x=46.52 y=97.77)	sKS203	ΔymcA	T90	1	0.500035
b5b	sKS203_T90_4_RAW_ch0	1662.67	(x=47.13 y=93.00)	sKS203	ΔymcA	T90	1	0.555186
b6a	sKS203_T90_4_RAW_ch0	1282.98	(x=56.44 y=45.61)	sKS203	ΔymcA	T90	1	0.428403
b6bb	sKS203_T90_4_RAW_ch0	1323.65	(x=63.69 y=50.93)	sKS203	ΔymcA	T90	1	0.441985
b6baa	sKS203_T90_4_RAW_ch0	1443.46	(x=59.11 y=47.48)	sKS203	ΔymcA	T90	1	0.481991
b6bab	sKS203_T90_4_RAW_ch0	1497.21	(x=61.55 y=48.97)	sKS203	ΔymcA	T90	1	0.499938
b7a	sKS203_T90_4_RAW_ch0	1621.93	(x=59.17 y=19.65)	sKS203	ΔymcA	T90	1	0.541582
b7b	sKS203_T90_4_RAW_ch0	1479.71	(x=61.08 y=23.43)	sKS203	ΔymcA	T90	1	0.494094
b8b	sKS203_T90_4_RAW_ch0	1313.04	(x=73.40 y=27.08)	sKS203	ΔymcA	T90	1	0.438439
b8aa	sKS203_T90_4_RAW_ch0	1476.26	(x=69.87 y=36.22)	sKS203	ΔymcA	T90	1	0.49294
b8ab	sKS203_T90_4_RAW_ch0	1484.06	(x=70.10 y=31.75)	sKS203	ΔymcA	T90	1	0.495548
b15ba	sKS203_T90_4_RAW_ch0	1509.58	(x=127.63 y=13.04)	sKS203	ΔymcA	T90	1	0.504068
b15aa	sKS203_T90_4_RAW_ch0	1504.29	(x=118.98 y=8.71)	sKS203	ΔymcA	T90	1	0.502303
b15ab	sKS203_T90_4_RAW_ch0	1543.55	(x=123.67 y=10.27)	sKS203	ΔymcA	T90	1	0.515412
b13b	sKS203_T90_4_RAW_ch0	1599.39	(x=93.96 y=94.97)	sKS203	ΔymcA	T90	1	0.534055
b14a	sKS203_T90_4_RAW_ch0	1442.82	(x=102.30 y=101.73)	sKS203	ΔymcA	T90	1	0.481777
b14ba	sKS203_T90_4_RAW_ch0	1216.31	(x=108.20 y=101.76)	sKS203	ΔymcA	T90	1	0.406142
b14bb	sKS203_T90_4_RAW_ch0	1165.38	(x=112.30 y=101.84)	sKS203	ΔymcA	T90	1	0.389134
b12a	sKS203_T90_4_RAW_ch0	1366.03	(x=89.00 y=104.86)	sKS203	ΔymcA	T90	1	0.456135
b12b	sKS203_T90_4_RAW_ch0	1353.85	(x=95.17 y=102.35)	sKS203	ΔymcA	T90	1	0.452068
b13aa	sKS203_T90_4_RAW_ch0	1601.5	(x=90.37 y=100.62)	sKS203	ΔymcA	T90	1	0.534762
b16a	sKS203_T90_4_RAW_ch0	1232.98	(x=128.66 y=52.57)	sKS203	ΔymcA	T90	1	0.411709
b4	sKS201_T0_1_RAW_ch0	2997.67	(x=59.03 y=22.15)	sKS201	WT	T0	2	0.786916
b6	sKS201_T0_1_RAW_ch0	3721.2	(x=70.25 y=112.52)	sKS201	WT	T0	2	0.976848
b11	sKS201_T0_1_RAW_ch0	3600.66	(x=7.86 y=25.57)	sKS201	WT	T0	2	0.945207
b12	sKS201_T0_1_RAW_ch0	3630.07	(x=8.61 y=27.37)	sKS201	WT	T0	2	0.952926
b13	sKS201_T0_1_RAW_ch0	3299.55	(x=9.40 y=25.51)	sKS201	WT	T0	2	0.866162
b14	sKS201_T0_1_RAW_ch0	3100.51	(x=13.69 y=19.48)	sKS201	WT	T0	2	0.813912
b15	sKS201_T0_1_RAW_ch0	3228.55	(x=14.30 y=20.09)	sKS201	WT	T0	2	0.847523
b2b	sKS201_T0_1_RAW_ch0	2906.33	(x=25.32 y=119.74)	sKS201	WT	T0	2	0.762938
b2aa	sKS201_T0_1_RAW_ch0	2646.08	(x=22.22 y=126.33)	sKS201	WT	T0	2	0.694621
b2ab	sKS201_T0_1_RAW_ch0	3020.98	(x=24.32 y=122.32)	sKS201	WT	T0	2	0.793035
b3a	sKS201_T0_1_RAW_ch0	3179.08	(x=30.10 y=51.95)	sKS201	WT	T0	2	0.834538
b3b	sKS201_T0_1_RAW_ch0	3458.43	(x=30.89 y=56.91)	sKS201	WT	T0	2	0.907869
b5a	sKS201_T0_1_RAW_ch0	3577.16	(x=60.26 y=80.32)	sKS201	WT	T0	2	0.939037
b5b	sKS201_T0_1_RAW_ch0	3666.39	(x=61.85 y=77.62)	sKS201	WT	T0	2	0.962461
b7a	sKS201_T0_1_RAW_ch0	2801.33	(x=94.49 y=92.29)	sKS201	WT	T0	2	0.735376
b7b	sKS201_T0_1_RAW_ch0	2889.23	(x=97.01 y=91.51)	sKS201	WT	T0	2	0.75845
b8a	sKS201_T0_1_RAW_ch0	2654.56	(x=96.91 y=36.22)	sKS201	WT	T0	2	0.696846
b8b	sKS201_T0_1_RAW_ch0	2816.07	(x=98.22 y=38.52)	sKS201	WT	T0	2	0.739244
b16a	sKS201_T0_1_RAW_ch0	4086.8	(x=127.79 y=52.65)	sKS201	WT	T0	2	1.07282
b16b	sKS201_T0_1_RAW_ch0	4141.68	(x=127.92 y=48.58)	sKS201	WT	T0	2	1.08723
b19a	sKS201_T0_1_RAW_ch0	4103.9	(x=129.81 y=53.26)	sKS201	WT	T0	2	1.07731
b19b	sKS201_T0_1_RAW_ch0	4740.06	(x=130.57 y=48.99)	sKS201	WT	T0	2	1.24431
b17aa	sKS201_T0_1_RAW_ch0	4468.18	(x=128.80 y=53.20)	sKS201	WT	T0	2	1.17294
b17ab	sKS201_T0_1_RAW_ch0	4963.68	(x=129.70 y=49.00)	sKS201	WT	T0	2	1.30301
b18aa	sKS201_T0_1_RAW_ch0	4353.34	(x=128.65 y=49.64)	sKS201	WT	T0	2	1.14279
b2	sKS201_T0_3_RAW_ch0	3273.34	(x=21.20 y=63.17)	sKS201	WT	T0	2	0.859282
b3	sKS201_T0_3_RAW_ch0	3301.39	(x=20.97 y=31.67)	sKS201	WT	T0	2	0.866646
b11	sKS201_T0_3_RAW_ch0	3214.03	(x=74.95 y=21.82)	sKS201	WT	T0	2	0.843713
b24	sKS201_T0_3_RAW_ch0	928.651	(x=88.65 y=4.19)	sKS201	WT	T0	2	0.243779
b1a	sKS201_T0_3_RAW_ch0	4747.22	(x=13.78 y=87.99)	sKS201	WT	T0	2	1.24619
b1b	sKS201_T0_3_RAW_ch0	4683.08	(x=15.65 y=85.20)	sKS201	WT	T0	2	1.22935
b19a	sKS201_T0_3_RAW_ch0	4333.84	(x=14.78 y=88.18)	sKS201	WT	T0	2	1.13767
b19b	sKS201_T0_3_RAW_ch0	4317.62	(x=16.31 y=85.87)	sKS201	WT	T0	2	1.13342
b20a	sKS201_T0_3_RAW_ch0	4031.36	(x=15.38 y=88.93)	sKS201	WT	T0	2	1.05827
b20b	sKS201_T0_3_RAW_ch0	3843.03	(x=17.21 y=86.17)	sKS201	WT	T0	2	1.00883
b4a	sKS201_T0_3_RAW_ch0	3957.99	(x=34.98 y=66.92)	sKS201	WT	T0	2	1.03901
b4b	sKS201_T0_3_RAW_ch0	4300.11	(x=38.05 y=64.95)	sKS201	WT	T0	2	1.12882
b5b	sKS201_T0_3_RAW_ch0	3671.35	(x=46.59 y=16.94)	sKS201	WT	T0	2	0.963762
b5aa	sKS201_T0_3_RAW_ch0	3854.81	(x=42.55 y=13.21)	sKS201	WT	T0	2	1.01192
b5ab	sKS201_T0_3_RAW_ch0	3655.41	(x=44.25 y=14.65)	sKS201	WT	T0	2	0.959579
b7a	sKS201_T0_3_RAW_ch0	3538.56	(x=54.43 y=2.29)	sKS201	WT	T0	2	0.928905
b7b	sKS201_T0_3_RAW_ch0	3623.04	(x=57.05 y=1.43)	sKS201	WT	T0	2	0.951082
b8a	sKS201_T0_3_RAW_ch0	3314.53	(x=57.95 y=110.38)	sKS201	WT	T0	2	0.870096
b8b	sKS201_T0_3_RAW_ch0	3298.97	(x=60.24 y=110.57)	sKS201	WT	T0	2	0.866009
b21a	sKS201_T0_3_RAW_ch0	4779.95	(x=69.05 y=125.36)	sKS201	WT	T0	2	1.25478
b21ba	sKS201_T0_3_RAW_ch0	4580.05	(x=70.42 y=128.52)	sKS201	WT	T0	2	1.2023
b9a	sKS201_T0_3_RAW_ch0	4866.8	(x=71.16 y=79.20)	sKS201	WT	T0	2	1.27758
b9b	sKS201_T0_3_RAW_ch0	4634.26	(x=75.17 y=78.58)	sKS201	WT	T0	2	1.21654
b14a	sKS201_T0_3_RAW_ch0	4457.3	(x=88.05 y=79.64)	sKS201	WT	T0	2	1.17008
b14b	sKS201_T0_3_RAW_ch0	4465.93	(x=92.01 y=77.86)	sKS201	WT	T0	2	1.17235
b12a	sKS201_T0_3_RAW_ch0	3313.56	(x=76.40 y=56.00)	sKS201	WT	T0	2	0.86984
b12b	sKS201_T0_3_RAW_ch0	3336.76	(x=80.35 y=57.66)	sKS201	WT	T0	2	0.875929
b13aa	sKS201_T0_3_RAW_ch0	4142.37	(x=79.75 y=40.73)	sKS201	WT	T0	2	1.08741
b13aba	sKS201_T0_3_RAW_ch0	4059.13	(x=84.17 y=40.45)	sKS201	WT	T0	2	1.06556
b13baa	sKS201_T0_3_RAW_ch0	4515.94	(x=82.03 y=39.85)	sKS201	WT	T0	2	1.18548
b13bab	sKS201_T0_3_RAW_ch0	4764.23	(x=85.16 y=39.40)	sKS201	WT	T0	2	1.25065
b16a	sKS201_T0_3_RAW_ch0	4511.75	(x=101.21 y=124.11)	sKS201	WT	T0	2	1.18437
b16b	sKS201_T0_3_RAW_ch0	4091.46	(x=106.64 y=124.51)	sKS201	WT	T0	2	1.07405
b17a	sKS201_T0_3_RAW_ch0	3753.37	(x=109.27 y=62.80)	sKS201	WT	T0	2	0.985293
b17b	sKS201_T0_3_RAW_ch0	3089.29	(x=112.04 y=62.47)	sKS201	WT	T0	2	0.810966
b18a	sKS201_T0_3_RAW_ch0	3473.64	(x=125.47 y=43.68)	sKS201	WT	T0	2	0.911863
b18b	sKS201_T0_3_RAW_ch0	3592.06	(x=125.55 y=40.30)	sKS201	WT	T0	2	0.942949
b23aaa	sKS201_T0_3_RAW_ch0	3704.5	(x=84.89 y=3.25)	sKS201	WT	T0	2	0.972465
b23abb	sKS201_T0_3_RAW_ch0	3762.5	(x=88.57 y=3.36)	sKS201	WT	T0	2	0.987691
b23baa	sKS201_T0_3_RAW_ch0	3523.83	(x=86.91 y=2.39)	sKS201	WT	T0	2	0.925038
b4	sKS201_T0_4_RAW_ch0	3196.76	(x=25.86 y=3.61)	sKS201	WT	T0	2	0.839177
b8	sKS201_T0_4_RAW_ch0	3583.21	(x=64.99 y=102.79)	sKS201	WT	T0	2	0.940626
b14	sKS201_T0_4_RAW_ch0	3829.09	(x=117.82 y=39.84)	sKS201	WT	T0	2	1.00517
b18	sKS201_T0_4_RAW_ch0	4724.82	(x=112.54 y=88.31)	sKS201	WT	T0	2	1.24031
b1aa	sKS201_T0_4_RAW_ch0	4520.9	(x=4.98 y=8.28)	sKS201	WT	T0	2	1.18678
b1ab	sKS201_T0_4_RAW_ch0	5352.43	(x=7.83 y=6.64)	sKS201	WT	T0	2	1.40506
b1ba	sKS201_T0_4_RAW_ch0	3199.07	(x=5.31 y=9.05)	sKS201	WT	T0	2	0.839784
b1bb	sKS201_T0_4_RAW_ch0	3597.52	(x=8.31 y=7.35)	sKS201	WT	T0	2	0.944383
b2a	sKS201_T0_4_RAW_ch0	3467.07	(x=18.12 y=122.52)	sKS201	WT	T0	2	0.910138
b2b	sKS201_T0_4_RAW_ch0	3616.5	(x=22.37 y=121.80)	sKS201	WT	T0	2	0.949365
b5a	sKS201_T0_4_RAW_ch0	3751.31	(x=34.42 y=118.36)	sKS201	WT	T0	2	0.984753
b5b	sKS201_T0_4_RAW_ch0	4007.97	(x=36.65 y=117.56)	sKS201	WT	T0	2	1.05213
b3a	sKS201_T0_4_RAW_ch0	3443.2	(x=22.34 y=62.45)	sKS201	WT	T0	2	0.90387
b3b	sKS201_T0_4_RAW_ch0	3371.73	(x=25.12 y=61.20)	sKS201	WT	T0	2	0.885109
b7b	sKS201_T0_4_RAW_ch0	4891.01	(x=52.56 y=67.65)	sKS201	WT	T0	2	1.28393
b7ab	sKS201_T0_4_RAW_ch0	4588.72	(x=50.01 y=65.64)	sKS201	WT	T0	2	1.20458
b7aaa	sKS201_T0_4_RAW_ch0	5167.74	(x=44.42 y=60.95)	sKS201	WT	T0	2	1.35658
b7aab	sKS201_T0_4_RAW_ch0	4678.25	(x=47.44 y=63.23)	sKS201	WT	T0	2	1.22808
b9a	sKS201_T0_4_RAW_ch0	3973.28	(x=65.15 y=91.15)	sKS201	WT	T0	2	1.04302
b9b	sKS201_T0_4_RAW_ch0	4141.84	(x=68.06 y=90.39)	sKS201	WT	T0	2	1.08727
b10aa	sKS201_T0_4_RAW_ch0	4042.64	(x=103.42 y=116.05)	sKS201	WT	T0	2	1.06123
b10ba	sKS201_T0_4_RAW_ch0	4147.43	(x=104.00 y=114.28)	sKS201	WT	T0	2	1.08874
b10bb	sKS201_T0_4_RAW_ch0	4009.33	(x=104.57 y=117.72)	sKS201	WT	T0	2	1.05249
b11a	sKS201_T0_4_RAW_ch0	3967.58	(x=105.99 y=46.72)	sKS201	WT	T0	2	1.04153
b11b	sKS201_T0_4_RAW_ch0	4369.69	(x=108.62 y=46.58)	sKS201	WT	T0	2	1.14708
b12a	sKS201_T0_4_RAW_ch0	3809.39	(x=113.97 y=51.26)	sKS201	WT	T0	2	1
b12b	sKS201_T0_4_RAW_ch0	3967.07	(x=117.14 y=49.80)	sKS201	WT	T0	2	1.04139
b13a	sKS201_T0_4_RAW_ch0	2980.74	(x=116.32 y=71.41)	sKS201	WT	T0	2	0.782472
b13b	sKS201_T0_4_RAW_ch0	2666.33	(x=120.36 y=70.56)	sKS201	WT	T0	2	0.699936
b17a	sKS201_T0_4_RAW_ch0	4618.09	(x=111.63 y=87.71)	sKS201	WT	T0	2	1.21229
b17b	sKS201_T0_4_RAW_ch0	4698.73	(x=115.61 y=86.15)	sKS201	WT	T0	2	1.23346
b15b	sKS201_T0_4_RAW_ch0	3831.41	(x=119.60 y=22.18)	sKS201	WT	T0	2	1.00578
b15aa	sKS201_T0_4_RAW_ch0	3653.15	(x=118.15 y=14.27)	sKS201	WT	T0	2	0.958986
b15ab	sKS201_T0_4_RAW_ch0	3849.75	(x=118.77 y=18.12)	sKS201	WT	T0	2	1.01059
b1	sKS201_T30_6_RAW_ch0	2323.02	(x=15.07 y=47.22)	sKS201	WT	T30	2	0.609813
b2	sKS201_T30_6_RAW_ch0	1898.7	(x=26.01 y=16.26)	sKS201	WT	T30	2	0.498426
b7	sKS201_T30_6_RAW_ch0	2431.17	(x=54.17 y=44.93)	sKS201	WT	T30	2	0.638204
b9	sKS201_T30_6_RAW_ch0	2470.57	(x=61.38 y=71.27)	sKS201	WT	T30	2	0.648547
b10	sKS201_T30_6_RAW_ch0	2234.84	(x=60.80 y=58.30)	sKS201	WT	T30	2	0.586666
b11	sKS201_T30_6_RAW_ch0	2468.69	(x=66.98 y=32.40)	sKS201	WT	T30	2	0.648055
b12	sKS201_T30_6_RAW_ch0	2100.75	(x=80.49 y=125.15)	sKS201	WT	T30	2	0.551465
b13	sKS201_T30_6_RAW_ch0	2698.78	(x=81.76 y=87.34)	sKS201	WT	T30	2	0.708453
b16	sKS201_T30_6_RAW_ch0	2331.99	(x=100.02 y=113.66)	sKS201	WT	T30	2	0.61217
b19	sKS201_T30_6_RAW_ch0	2211.25	(x=125.13 y=46.45)	sKS201	WT	T30	2	0.580474
b3a	sKS201_T30_6_RAW_ch0	1836.76	(x=35.32 y=120.46)	sKS201	WT	T30	2	0.482167
b3b	sKS201_T30_6_RAW_ch0	1921.14	(x=38.25 y=121.36)	sKS201	WT	T30	2	0.504316
b4a	sKS201_T30_6_RAW_ch0	1888.73	(x=42.82 y=70.01)	sKS201	WT	T30	2	0.495808
b4b	sKS201_T30_6_RAW_ch0	1853.43	(x=45.75 y=73.72)	sKS201	WT	T30	2	0.486543
b5a	sKS201_T30_6_RAW_ch0	2347.48	(x=51.66 y=29.07)	sKS201	WT	T30	2	0.616234
b5b	sKS201_T30_6_RAW_ch0	2129.19	(x=54.16 y=31.44)	sKS201	WT	T30	2	0.558933
b6b	sKS201_T30_6_RAW_ch0	1681.98	(x=57.36 y=13.37)	sKS201	WT	T30	2	0.441534
b6aa	sKS201_T30_6_RAW_ch0	1858.22	(x=52.88 y=10.62)	sKS201	WT	T30	2	0.487801
b6ab	sKS201_T30_6_RAW_ch0	1762.35	(x=55.57 y=12.40)	sKS201	WT	T30	2	0.462632
b8a	sKS201_T30_6_RAW_ch0	2407.01	(x=58.93 y=103.97)	sKS201	WT	T30	2	0.631862
b8b	sKS201_T30_6_RAW_ch0	2390.8	(x=61.85 y=101.88)	sKS201	WT	T30	2	0.627606
b14a	sKS201_T30_6_RAW_ch0	2398.31	(x=94.61 y=99.26)	sKS201	WT	T30	2	0.629578
b14b	sKS201_T30_6_RAW_ch0	2151.48	(x=96.97 y=101.68)	sKS201	WT	T30	2	0.564782
b17a	sKS201_T30_6_RAW_ch0	2532.76	(x=114.70 y=85.54)	sKS201	WT	T30	2	0.664873
b17b	sKS201_T30_6_RAW_ch0	2362.84	(x=119.62 y=88.55)	sKS201	WT	T30	2	0.620268
b18a	sKS201_T30_6_RAW_ch0	2061.1	(x=124.41 y=8.71)	sKS201	WT	T30	2	0.541058
b18b	sKS201_T30_6_RAW_ch0	1843.73	(x=126.49 y=14.03)	sKS201	WT	T30	2	0.483996
b22a	sKS201_T30_6_RAW_ch0	2280.94	(x=95.61 y=62.94)	sKS201	WT	T30	2	0.598768
b22b	sKS201_T30_6_RAW_ch0	2520.48	(x=99.30 y=60.20)	sKS201	WT	T30	2	0.661649
b23a	sKS201_T30_6_RAW_ch0	2535.78	(x=98.87 y=61.73)	sKS201	WT	T30	2	0.665665
b2	sKS201_T30_5_RAW_ch0	2207.41	(x=13.77 y=28.30)	sKS201	WT	T30	2	0.579464
b3	sKS201_T30_5_RAW_ch0	2603.53	(x=17.83 y=122.56)	sKS201	WT	T30	2	0.68345
b6	sKS201_T30_5_RAW_ch0	2344.8	(x=33.08 y=45.91)	sKS201	WT	T30	2	0.61553
b7	sKS201_T30_5_RAW_ch0	2020.05	(x=33.87 y=124.57)	sKS201	WT	T30	2	0.530283
b9	sKS201_T30_5_RAW_ch0	1941.73	(x=58.63 y=34.96)	sKS201	WT	T30	2	0.509721
b12	sKS201_T30_5_RAW_ch0	1602.25	(x=89.73 y=10.68)	sKS201	WT	T30	2	0.420606
b13	sKS201_T30_5_RAW_ch0	2372.79	(x=91.24 y=127.14)	sKS201	WT	T30	2	0.622879
b14	sKS201_T30_5_RAW_ch0	2483.69	(x=101.02 y=55.30)	sKS201	WT	T30	2	0.651992
b15	sKS201_T30_5_RAW_ch0	2065.49	(x=109.86 y=27.54)	sKS201	WT	T30	2	0.54221
b16	sKS201_T30_5_RAW_ch0	2047.94	(x=112.77 y=61.35)	sKS201	WT	T30	2	0.537604
b19	sKS201_T30_5_RAW_ch0	2333.98	(x=18.27 y=23.69)	sKS201	WT	T30	2	0.61269
b21	sKS201_T30_5_RAW_ch0	2651.52	(x=44.54 y=86.87)	sKS201	WT	T30	2	0.696047
b22	sKS201_T30_5_RAW_ch0	2763.54	(x=45.29 y=86.46)	sKS201	WT	T30	2	0.725454
b23	sKS201_T30_5_RAW_ch0	2870.24	(x=46.20 y=86.34)	sKS201	WT	T30	2	0.753465
b26	sKS201_T30_5_RAW_ch0	2539.87	(x=106.40 y=67.21)	sKS201	WT	T30	2	0.66674
b27	sKS201_T30_5_RAW_ch0	2468.22	(x=107.12 y=68.98)	sKS201	WT	T30	2	0.647931
b28	sKS201_T30_5_RAW_ch0	2632.15	(x=108.02 y=68.09)	sKS201	WT	T30	2	0.690964
b1b	sKS201_T30_5_RAW_ch0	2387.18	(x=3.85 y=93.97)	sKS201	WT	T30	2	0.626657
b1aa	sKS201_T30_5_RAW_ch0	2951.63	(x=2.61 y=94.08)	sKS201	WT	T30	2	0.77483
b5a	sKS201_T30_5_RAW_ch0	2138.38	(x=32.48 y=31.66)	sKS201	WT	T30	2	0.561345
b5b	sKS201_T30_5_RAW_ch0	2142.63	(x=34.88 y=34.09)	sKS201	WT	T30	2	0.56246
b8a	sKS201_T30_5_RAW_ch0	2543.41	(x=47.20 y=63.18)	sKS201	WT	T30	2	0.667668
b8ba	sKS201_T30_5_RAW_ch0	2556.88	(x=48.72 y=66.76)	sKS201	WT	T30	2	0.671204
b8bb	sKS201_T30_5_RAW_ch0	2290.59	(x=50.14 y=68.76)	sKS201	WT	T30	2	0.6013
b10a	sKS201_T30_5_RAW_ch0	2594.3	(x=73.87 y=93.73)	sKS201	WT	T30	2	0.681028
b10b	sKS201_T30_5_RAW_ch0	2588.13	(x=78.09 y=98.66)	sKS201	WT	T30	2	0.679408
b11a	sKS201_T30_5_RAW_ch0	2177.47	(x=84.81 y=23.94)	sKS201	WT	T30	2	0.571606
b11b	sKS201_T30_5_RAW_ch0	2297.34	(x=86.27 y=27.66)	sKS201	WT	T30	2	0.603072
b17b	sKS201_T30_5_RAW_ch0	2119.08	(x=7.48 y=63.10)	sKS201	WT	T30	2	0.556278
b17aa	sKS201_T30_5_RAW_ch0	2470.91	(x=6.04 y=59.83)	sKS201	WT	T30	2	0.648636
b18aa	sKS201_T30_5_RAW_ch0	3189.18	(x=6.45 y=58.92)	sKS201	WT	T30	2	0.83719
b18ab	sKS201_T30_5_RAW_ch0	2994.05	(x=8.10 y=61.50)	sKS201	WT	T30	2	0.785966
b4a	sKS201_T30_5_RAW_ch0	2417.47	(x=24.24 y=57.32)	sKS201	WT	T30	2	0.634609
b4b	sKS201_T30_5_RAW_ch0	2144.94	(x=25.92 y=60.43)	sKS201	WT	T30	2	0.563067
b20a	sKS201_T30_5_RAW_ch0	2577.97	(x=18.87 y=22.49)	sKS201	WT	T30	2	0.67674
b20b	sKS201_T30_5_RAW_ch0	2358.76	(x=19.70 y=22.31)	sKS201	WT	T30	2	0.619195
b24a	sKS201_T30_5_RAW_ch0	2914.62	(x=96.20 y=91.17)	sKS201	WT	T30	2	0.765115
b25a	sKS201_T30_5_RAW_ch0	2938.48	(x=96.40 y=90.01)	sKS201	WT	T30	2	0.771378
b25b	sKS201_T30_5_RAW_ch0	2477.95	(x=99.04 y=92.52)	sKS201	WT	T30	2	0.650484
b29a	sKS201_T30_5_RAW_ch0	2215.33	(x=116.07 y=16.37)	sKS201	WT	T30	2	0.581544
b29b	sKS201_T30_5_RAW_ch0	2142.43	(x=118.65 y=18.77)	sKS201	WT	T30	2	0.562408
b30a	sKS201_T30_5_RAW_ch0	1901.67	(x=121.05 y=19.58)	sKS201	WT	T30	2	0.499204
b30b	sKS201_T30_5_RAW_ch0	1816.3	(x=124.23 y=17.57)	sKS201	WT	T30	2	0.476795
b2	sKS201_T30_7_RAW_ch0	2465.31	(x=10.48 y=75.59)	sKS201	WT	T30	2	0.647167
b5	sKS201_T30_7_RAW_ch0	1936.58	(x=28.26 y=77.88)	sKS201	WT	T30	2	0.508369
b7	sKS201_T30_7_RAW_ch0	2569.3	(x=39.90 y=63.98)	sKS201	WT	T30	2	0.674465
b11	sKS201_T30_7_RAW_ch0	2264.32	(x=56.81 y=45.74)	sKS201	WT	T30	2	0.594405
b14	sKS201_T30_7_RAW_ch0	1969.47	(x=69.24 y=110.59)	sKS201	WT	T30	2	0.517004
b15	sKS201_T30_7_RAW_ch0	2252.72	(x=70.38 y=21.49)	sKS201	WT	T30	2	0.591359
b16	sKS201_T30_7_RAW_ch0	1987.56	(x=79.64 y=36.29)	sKS201	WT	T30	2	0.521753
b17	sKS201_T30_7_RAW_ch0	1872.13	(x=83.12 y=51.62)	sKS201	WT	T30	2	0.49145
b19	sKS201_T30_7_RAW_ch0	2095.28	(x=89.17 y=95.91)	sKS201	WT	T30	2	0.550029
b20	sKS201_T30_7_RAW_ch0	2156.53	(x=106.25 y=111.04)	sKS201	WT	T30	2	0.56611
b21	sKS201_T30_7_RAW_ch0	1823.8	(x=107.87 y=81.21)	sKS201	WT	T30	2	0.478763
b22	sKS201_T30_7_RAW_ch0	1887.62	(x=110.32 y=71.10)	sKS201	WT	T30	2	0.495517
b23	sKS201_T30_7_RAW_ch0	1971.32	(x=112.43 y=116.41)	sKS201	WT	T30	2	0.517489
b24	sKS201_T30_7_RAW_ch0	2042.71	(x=124.93 y=61.39)	sKS201	WT	T30	2	0.536229
b1b	sKS201_T30_7_RAW_ch0	1574.43	(x=15.46 y=98.49)	sKS201	WT	T30	2	0.413302
b1aa	sKS201_T30_7_RAW_ch0	1526.83	(x=8.34 y=97.31)	sKS201	WT	T30	2	0.400807
b1ab	sKS201_T30_7_RAW_ch0	1653.22	(x=11.66 y=97.05)	sKS201	WT	T30	2	0.433986
b3a	sKS201_T30_7_RAW_ch0	1946.98	(x=15.21 y=19.78)	sKS201	WT	T30	2	0.5111
b3b	sKS201_T30_7_RAW_ch0	1950.22	(x=18.34 y=20.71)	sKS201	WT	T30	2	0.51195
b4aa	sKS201_T30_7_RAW_ch0	2582.38	(x=21.18 y=33.26)	sKS201	WT	T30	2	0.677899
b4ab	sKS201_T30_7_RAW_ch0	2510.15	(x=21.68 y=35.91)	sKS201	WT	T30	2	0.658937
b4ba	sKS201_T30_7_RAW_ch0	2205.74	(x=22.27 y=34.48)	sKS201	WT	T30	2	0.579026
b6a	sKS201_T30_7_RAW_ch0	2362.97	(x=28.95 y=28.24)	sKS201	WT	T30	2	0.6203
b6b	sKS201_T30_7_RAW_ch0	2805.54	(x=29.65 y=27.80)	sKS201	WT	T30	2	0.736479
b8aa	sKS201_T30_7_RAW_ch0	2310.12	(x=41.98 y=97.32)	sKS201	WT	T30	2	0.606428
b8ba	sKS201_T30_7_RAW_ch0	2763.25	(x=42.93 y=96.18)	sKS201	WT	T30	2	0.725378
b8bb	sKS201_T30_7_RAW_ch0	2422.13	(x=43.00 y=100.01)	sKS201	WT	T30	2	0.635831
b9a	sKS201_T30_7_RAW_ch0	1801.52	(x=43.67 y=33.01)	sKS201	WT	T30	2	0.472916
b9b	sKS201_T30_7_RAW_ch0	1895.29	(x=47.80 y=34.01)	sKS201	WT	T30	2	0.497531
b10aa	sKS201_T30_7_RAW_ch0	2036.11	(x=44.84 y=5.55)	sKS201	WT	T30	2	0.534497
b10ba	sKS201_T30_7_RAW_ch0	2343.62	(x=44.93 y=3.56)	sKS201	WT	T30	2	0.615221
b10bb	sKS201_T30_7_RAW_ch0	2297.17	(x=46.07 y=7.24)	sKS201	WT	T30	2	0.603028
b12a	sKS201_T30_7_RAW_ch0	2735.61	(x=64.02 y=90.77)	sKS201	WT	T30	2	0.718123
b12b	sKS201_T30_7_RAW_ch0	2590	(x=66.90 y=93.10)	sKS201	WT	T30	2	0.679899
b13a	sKS201_T30_7_RAW_ch0	2782.09	(x=68.66 y=44.74)	sKS201	WT	T30	2	0.730324
b13b	sKS201_T30_7_RAW_ch0	3065.93	(x=70.44 y=49.41)	sKS201	WT	T30	2	0.804833
b18a	sKS201_T30_7_RAW_ch0	2042.74	(x=89.87 y=14.70)	sKS201	WT	T30	2	0.536237
b18b	sKS201_T30_7_RAW_ch0	1509.49	(x=91.90 y=16.84)	sKS201	WT	T30	2	0.396256
b25a	sKS201_T30_7_RAW_ch0	2316.74	(x=125.14 y=116.71)	sKS201	WT	T30	2	0.608167
b25b	sKS201_T30_7_RAW_ch0	2378.55	(x=125.84 y=120.09)	sKS201	WT	T30	2	0.624392
b26a	sKS201_T30_7_RAW_ch0	1766.3	(x=3.39 y=16.51)	sKS201	WT	T30	2	0.46367
b27a	sKS201_T30_7_RAW_ch0	2159.25	(x=60.50 y=61.89)	sKS201	WT	T30	2	0.566823
b27b	sKS201_T30_7_RAW_ch0	1992.86	(x=61.92 y=65.12)	sKS201	WT	T30	2	0.523143
b28a	sKS201_T30_7_RAW_ch0	2400.73	(x=61.97 y=63.27)	sKS201	WT	T30	2	0.630214
b1	sKS201_T60_4_RAW_ch0	1630.84	(x=10.59 y=24.93)	sKS201	WT	T60	2	0.428111
b4	sKS201_T60_4_RAW_ch0	1430.13	(x=32.46 y=29.29)	sKS201	WT	T60	2	0.375422
b6	sKS201_T60_4_RAW_ch0	1459.95	(x=58.31 y=32.05)	sKS201	WT	T60	2	0.383249
b7	sKS201_T60_4_RAW_ch0	1598.38	(x=59.95 y=72.53)	sKS201	WT	T60	2	0.41959
b9	sKS201_T60_4_RAW_ch0	1635.89	(x=75.67 y=53.68)	sKS201	WT	T60	2	0.429437
b10	sKS201_T60_4_RAW_ch0	1570.54	(x=89.71 y=97.07)	sKS201	WT	T60	2	0.412282
b11	sKS201_T60_4_RAW_ch0	1213.72	(x=93.07 y=7.42)	sKS201	WT	T60	2	0.318612
b15	sKS201_T60_4_RAW_ch0	1360.24	(x=113.11 y=90.29)	sKS201	WT	T60	2	0.357077
b17	sKS201_T60_4_RAW_ch0	1461.24	(x=19.37 y=11.37)	sKS201	WT	T60	2	0.38359
b8a	sKS201_T60_4_RAW_ch0	1708.56	(x=60.00 y=86.30)	sKS201	WT	T60	2	0.448511
b8b	sKS201_T60_4_RAW_ch0	1529.78	(x=61.87 y=87.73)	sKS201	WT	T60	2	0.40158
b5a	sKS201_T60_4_RAW_ch0	1635.1	(x=44.14 y=82.67)	sKS201	WT	T60	2	0.429228
b5b	sKS201_T60_4_RAW_ch0	1454.3	(x=46.52 y=83.34)	sKS201	WT	T60	2	0.381768
b3a	sKS201_T60_4_RAW_ch0	1732.1	(x=22.56 y=58.31)	sKS201	WT	T60	2	0.454691
b3b	sKS201_T60_4_RAW_ch0	1701.72	(x=25.42 y=59.76)	sKS201	WT	T60	2	0.446718
b13a	sKS201_T60_4_RAW_ch0	1004.48	(x=102.28 y=114.61)	sKS201	WT	T60	2	0.263684
b13b	sKS201_T60_4_RAW_ch0	1016.71	(x=105.41 y=115.29)	sKS201	WT	T60	2	0.266896
b14a	sKS201_T60_4_RAW_ch0	1585.03	(x=104.76 y=75.47)	sKS201	WT	T60	2	0.416086
b14b	sKS201_T60_4_RAW_ch0	1469.88	(x=107.17 y=77.19)	sKS201	WT	T60	2	0.385857
b1	sKS201_T60_6_RAW_ch0	1688.57	(x=9.88 y=114.76)	sKS201	WT	T60	2	0.443265
b5	sKS201_T60_6_RAW_ch0	1550.27	(x=63.52 y=131.19)	sKS201	WT	T60	2	0.406959
b10	sKS201_T60_6_RAW_ch0	1734.24	(x=98.94 y=54.47)	sKS201	WT	T60	2	0.455254
b3a	sKS201_T60_6_RAW_ch0	1771.44	(x=29.53 y=65.07)	sKS201	WT	T60	2	0.46502
b3b	sKS201_T60_6_RAW_ch0	1520.82	(x=32.46 y=67.28)	sKS201	WT	T60	2	0.399229
b2a	sKS201_T60_6_RAW_ch0	1650.94	(x=28.05 y=6.11)	sKS201	WT	T60	2	0.433386
b2b	sKS201_T60_6_RAW_ch0	1646.47	(x=30.17 y=7.46)	sKS201	WT	T60	2	0.432213
b4a	sKS201_T60_6_RAW_ch0	2002.45	(x=44.39 y=32.63)	sKS201	WT	T60	2	0.525662
b4b	sKS201_T60_6_RAW_ch0	1792.27	(x=47.08 y=34.19)	sKS201	WT	T60	2	0.470488
b6a	sKS201_T60_6_RAW_ch0	1710.04	(x=65.41 y=20.57)	sKS201	WT	T60	2	0.4489
b6b	sKS201_T60_6_RAW_ch0	1843.76	(x=67.28 y=22.07)	sKS201	WT	T60	2	0.484003
b7a	sKS201_T60_6_RAW_ch0	2125.39	(x=66.22 y=58.56)	sKS201	WT	T60	2	0.557935
b7b	sKS201_T60_6_RAW_ch0	1819.61	(x=69.15 y=60.12)	sKS201	WT	T60	2	0.477665
b8a	sKS201_T60_6_RAW_ch0	2114.15	(x=80.75 y=127.77)	sKS201	WT	T60	2	0.554985
b8b	sKS201_T60_6_RAW_ch0	1674.82	(x=83.60 y=129.18)	sKS201	WT	T60	2	0.439654
b9a	sKS201_T60_6_RAW_ch0	1952.41	(x=85.75 y=89.26)	sKS201	WT	T60	2	0.512526
b9b	sKS201_T60_6_RAW_ch0	2019.29	(x=85.85 y=88.46)	sKS201	WT	T60	2	0.530081
b11a	sKS201_T60_6_RAW_ch0	1938.74	(x=125.98 y=2.70)	sKS201	WT	T60	2	0.508938
b11b	sKS201_T60_6_RAW_ch0	1935.69	(x=128.41 y=4.22)	sKS201	WT	T60	2	0.508137
b12a	sKS201_T60_6_RAW_ch0	1932.15	(x=2.15 y=106.73)	sKS201	WT	T60	2	0.507207
b2	sKS201_T60_7_RAW_ch0	1260.13	(x=4.47 y=78.55)	sKS201	WT	T60	2	0.330795
b5	sKS201_T60_7_RAW_ch0	1716.26	(x=28.23 y=104.88)	sKS201	WT	T60	2	0.450534
b7	sKS201_T60_7_RAW_ch0	1218.3	(x=54.79 y=35.96)	sKS201	WT	T60	2	0.319814
b8	sKS201_T60_7_RAW_ch0	1754.58	(x=64.93 y=111.33)	sKS201	WT	T60	2	0.460592
b9	sKS201_T60_7_RAW_ch0	1390.32	(x=69.22 y=58.15)	sKS201	WT	T60	2	0.364972
b16	sKS201_T60_7_RAW_ch0	1604.11	(x=95.97 y=124.81)	sKS201	WT	T60	2	0.421092
b20	sKS201_T60_7_RAW_ch0	2117.85	(x=112.78 y=49.84)	sKS201	WT	T60	2	0.555956
b1a	sKS201_T60_7_RAW_ch0	1588.97	(x=3.79 y=22.11)	sKS201	WT	T60	2	0.417118
b1b	sKS201_T60_7_RAW_ch0	1566.76	(x=5.72 y=24.21)	sKS201	WT	T60	2	0.411289
b3a	sKS201_T60_7_RAW_ch0	1826.01	(x=7.82 y=56.37)	sKS201	WT	T60	2	0.479344
b3bba	sKS201_T60_7_RAW_ch0	1899.14	(x=10.64 y=58.87)	sKS201	WT	T60	2	0.498541
b3baaa	sKS201_T60_7_RAW_ch0	2022.28	(x=10.83 y=58.11)	sKS201	WT	T60	2	0.530868
b3baab	sKS201_T60_7_RAW_ch0	1705.33	(x=14.09 y=59.25)	sKS201	WT	T60	2	0.447665
b3bbba	sKS201_T60_7_RAW_ch0	1756.1	(x=13.34 y=59.85)	sKS201	WT	T60	2	0.460992
b6a	sKS201_T60_7_RAW_ch0	1869.69	(x=38.28 y=63.93)	sKS201	WT	T60	2	0.49081
b6b	sKS201_T60_7_RAW_ch0	1753.26	(x=41.39 y=64.84)	sKS201	WT	T60	2	0.460246
b10a	sKS201_T60_7_RAW_ch0	1589.88	(x=75.06 y=43.90)	sKS201	WT	T60	2	0.417358
b10b	sKS201_T60_7_RAW_ch0	1597.33	(x=74.88 y=47.28)	sKS201	WT	T60	2	0.419314
b11a	sKS201_T60_7_RAW_ch0	1567.23	(x=76.81 y=29.15)	sKS201	WT	T60	2	0.411411
b11b	sKS201_T60_7_RAW_ch0	1589.12	(x=80.12 y=30.61)	sKS201	WT	T60	2	0.417159
b12a	sKS201_T60_7_RAW_ch0	1570.89	(x=77.61 y=88.88)	sKS201	WT	T60	2	0.412373
b12b	sKS201_T60_7_RAW_ch0	1577.99	(x=81.96 y=90.20)	sKS201	WT	T60	2	0.414236
b13a	sKS201_T60_7_RAW_ch0	2131.37	(x=79.41 y=11.17)	sKS201	WT	T60	2	0.559503
b13ba	sKS201_T60_7_RAW_ch0	2097.98	(x=82.67 y=12.66)	sKS201	WT	T60	2	0.550738
b13bb	sKS201_T60_7_RAW_ch0	2055.23	(x=84.80 y=13.54)	sKS201	WT	T60	2	0.539516
b15a	sKS201_T60_7_RAW_ch0	1586.78	(x=92.65 y=95.28)	sKS201	WT	T60	2	0.416545
b15b	sKS201_T60_7_RAW_ch0	1741.31	(x=95.93 y=96.89)	sKS201	WT	T60	2	0.457111
b17a	sKS201_T60_7_RAW_ch0	2032.39	(x=107.91 y=87.64)	sKS201	WT	T60	2	0.53352
b17b	sKS201_T60_7_RAW_ch0	1592.25	(x=108.08 y=86.83)	sKS201	WT	T60	2	0.417981
b18a	sKS201_T60_7_RAW_ch0	1542.48	(x=107.76 y=99.00)	sKS201	WT	T60	2	0.404915
b18b	sKS201_T60_7_RAW_ch0	1612.63	(x=109.90 y=100.44)	sKS201	WT	T60	2	0.423331
b19a	sKS201_T60_7_RAW_ch0	1698.37	(x=111.69 y=57.13)	sKS201	WT	T60	2	0.445838
b19baa	sKS201_T60_7_RAW_ch0	1856.05	(x=117.21 y=58.53)	sKS201	WT	T60	2	0.48723
b19bab	sKS201_T60_7_RAW_ch0	1925.59	(x=117.06 y=59.29)	sKS201	WT	T60	2	0.505484
b21a	sKS201_T60_7_RAW_ch0	1862.65	(x=128.47 y=77.22)	sKS201	WT	T60	2	0.488963
b21b	sKS201_T60_7_RAW_ch0	1838.83	(x=130.62 y=78.87)	sKS201	WT	T60	2	0.48271
b1	sKS201_T60_8_RAW_ch0	1666.78	(x=12.73 y=21.26)	sKS201	WT	T60	2	0.437544
b2	sKS201_T60_8_RAW_ch0	1645.48	(x=13.45 y=50.58)	sKS201	WT	T60	2	0.431955
b3	sKS201_T60_8_RAW_ch0	1457.44	(x=17.24 y=77.76)	sKS201	WT	T60	2	0.382592
b6	sKS201_T60_8_RAW_ch0	2122.84	(x=40.94 y=75.31)	sKS201	WT	T60	2	0.557266
b7	sKS201_T60_8_RAW_ch0	1699.8	(x=44.91 y=53.05)	sKS201	WT	T60	2	0.446212
b8	sKS201_T60_8_RAW_ch0	1864.66	(x=50.03 y=129.05)	sKS201	WT	T60	2	0.48949
b9	sKS201_T60_8_RAW_ch0	1906.35	(x=49.29 y=64.84)	sKS201	WT	T60	2	0.500433
b10	sKS201_T60_8_RAW_ch0	1648.29	(x=63.55 y=90.01)	sKS201	WT	T60	2	0.43269
b17	sKS201_T60_8_RAW_ch0	1860.79	(x=93.83 y=83.78)	sKS201	WT	T60	2	0.488475
b18	sKS201_T60_8_RAW_ch0	1406.18	(x=100.58 y=74.30)	sKS201	WT	T60	2	0.369135
b20	sKS201_T60_8_RAW_ch0	1561.13	(x=110.64 y=88.02)	sKS201	WT	T60	2	0.409811
b23	sKS201_T60_8_RAW_ch0	1438.29	(x=124.46 y=69.88)	sKS201	WT	T60	2	0.377564
b24	sKS201_T60_8_RAW_ch0	1521.55	(x=124.13 y=22.65)	sKS201	WT	T60	2	0.39942
b26	sKS201_T60_8_RAW_ch0	1836.01	(x=100.55 y=30.17)	sKS201	WT	T60	2	0.48197
b27	sKS201_T60_8_RAW_ch0	2104.43	(x=101.10 y=30.78)	sKS201	WT	T60	2	0.552431
b4a	sKS201_T60_8_RAW_ch0	1862.65	(x=24.80 y=104.26)	sKS201	WT	T60	2	0.488963
b4ba	sKS201_T60_8_RAW_ch0	2105.85	(x=28.38 y=106.91)	sKS201	WT	T60	2	0.552805
b4bb	sKS201_T60_8_RAW_ch0	1800.13	(x=31.22 y=108.58)	sKS201	WT	T60	2	0.472552
b5aa	sKS201_T60_8_RAW_ch0	1965.87	(x=40.69 y=14.09)	sKS201	WT	T60	2	0.516059
b5ab	sKS201_T60_8_RAW_ch0	1922.87	(x=40.90 y=13.29)	sKS201	WT	T60	2	0.504771
b5ba	sKS201_T60_8_RAW_ch0	1850.53	(x=42.81 y=14.65)	sKS201	WT	T60	2	0.485781
b5bb	sKS201_T60_8_RAW_ch0	2007.38	(x=42.94 y=13.87)	sKS201	WT	T60	2	0.526956
b11a	sKS201_T60_8_RAW_ch0	1386.15	(x=76.40 y=23.82)	sKS201	WT	T60	2	0.363876
b11b	sKS201_T60_8_RAW_ch0	1216.77	(x=78.60 y=25.53)	sKS201	WT	T60	2	0.319413
b14a	sKS201_T60_8_RAW_ch0	1685.02	(x=83.47 y=40.23)	sKS201	WT	T60	2	0.442334
b14b	sKS201_T60_8_RAW_ch0	1710.35	(x=86.08 y=42.26)	sKS201	WT	T60	2	0.448983
b12a	sKS201_T60_8_RAW_ch0	1709.91	(x=77.89 y=81.83)	sKS201	WT	T60	2	0.448867
b12b	sKS201_T60_8_RAW_ch0	1385.71	(x=78.42 y=84.77)	sKS201	WT	T60	2	0.363762
b15a	sKS201_T60_8_RAW_ch0	1920.87	(x=83.91 y=89.24)	sKS201	WT	T60	2	0.504247
b15b	sKS201_T60_8_RAW_ch0	1944.05	(x=85.15 y=91.07)	sKS201	WT	T60	2	0.510331
b16b	sKS201_T60_8_RAW_ch0	1752.7	(x=87.74 y=115.91)	sKS201	WT	T60	2	0.4601
b16aa	sKS201_T60_8_RAW_ch0	1875.58	(x=87.64 y=120.01)	sKS201	WT	T60	2	0.492356
b16ab	sKS201_T60_8_RAW_ch0	1610.84	(x=88.68 y=123.78)	sKS201	WT	T60	2	0.422859
b19a	sKS201_T60_8_RAW_ch0	1605.15	(x=102.65 y=98.82)	sKS201	WT	T60	2	0.421367
b19b	sKS201_T60_8_RAW_ch0	1770.34	(x=105.07 y=100.45)	sKS201	WT	T60	2	0.464731
b21a	sKS201_T60_8_RAW_ch0	2297.95	(x=113.29 y=57.25)	sKS201	WT	T60	2	0.603233
b21b	sKS201_T60_8_RAW_ch0	1979.28	(x=115.16 y=59.49)	sKS201	WT	T60	2	0.51958
b22a	sKS201_T60_8_RAW_ch0	1620.58	(x=115.69 y=111.40)	sKS201	WT	T60	2	0.425416
b22b	sKS201_T60_8_RAW_ch0	1695.95	(x=116.70 y=108.40)	sKS201	WT	T60	2	0.445202
b25aa	sKS201_T60_8_RAW_ch0	1797.37	(x=126.93 y=126.75)	sKS201	WT	T60	2	0.471826
b25ab	sKS201_T60_8_RAW_ch0	1578.83	(x=129.65 y=126.90)	sKS201	WT	T60	2	0.414457
b25ba	sKS201_T60_8_RAW_ch0	1759.6	(x=127.08 y=125.92)	sKS201	WT	T60	2	0.461911
b25bb	sKS201_T60_8_RAW_ch0	1615.82	(x=129.90 y=126.18)	sKS201	WT	T60	2	0.424167
b5	sKS201_T90_5_RAW_ch0	1484.22	(x=14.80 y=65.26)	sKS201	WT	T90	2	0.389622
b7	sKS201_T90_5_RAW_ch0	1241.26	(x=26.35 y=33.89)	sKS201	WT	T90	2	0.325841
b10	sKS201_T90_5_RAW_ch0	1703.84	(x=45.98 y=34.18)	sKS201	WT	T90	2	0.447272
b11	sKS201_T90_5_RAW_ch0	848.704	(x=47.59 y=122.59)	sKS201	WT	T90	2	0.222793
b12	sKS201_T90_5_RAW_ch0	1470.36	(x=51.61 y=48.36)	sKS201	WT	T90	2	0.385982
b13	sKS201_T90_5_RAW_ch0	1418.59	(x=54.72 y=87.42)	sKS201	WT	T90	2	0.372393
b14	sKS201_T90_5_RAW_ch0	1180.55	(x=54.09 y=111.00)	sKS201	WT	T90	2	0.309906
b15	sKS201_T90_5_RAW_ch0	899.85	(x=60.36 y=118.12)	sKS201	WT	T90	2	0.236219
b16	sKS201_T90_5_RAW_ch0	1518.85	(x=61.81 y=11.90)	sKS201	WT	T90	2	0.398713
b17	sKS201_T90_5_RAW_ch0	1371.67	(x=62.79 y=84.35)	sKS201	WT	T90	2	0.360075
b18	sKS201_T90_5_RAW_ch0	1341.75	(x=66.32 y=47.61)	sKS201	WT	T90	2	0.352222
b20	sKS201_T90_5_RAW_ch0	1367.91	(x=77.81 y=58.55)	sKS201	WT	T90	2	0.359089
b25	sKS201_T90_5_RAW_ch0	1232.82	(x=103.38 y=9.55)	sKS201	WT	T90	2	0.323627
b26	sKS201_T90_5_RAW_ch0	1439.52	(x=105.30 y=48.48)	sKS201	WT	T90	2	0.377886
b28	sKS201_T90_5_RAW_ch0	1095.21	(x=126.73 y=72.95)	sKS201	WT	T90	2	0.287504
b3a	sKS201_T90_5_RAW_ch0	1341.67	(x=4.95 y=62.56)	sKS201	WT	T90	2	0.3522
b3b	sKS201_T90_5_RAW_ch0	1360.82	(x=5.92 y=65.50)	sKS201	WT	T90	2	0.357227
b6a	sKS201_T90_5_RAW_ch0	1280.04	(x=24.11 y=94.83)	sKS201	WT	T90	2	0.336023
b6b	sKS201_T90_5_RAW_ch0	1313.36	(x=25.87 y=94.60)	sKS201	WT	T90	2	0.344768
b9a	sKS201_T90_5_RAW_ch0	1259.42	(x=37.09 y=91.12)	sKS201	WT	T90	2	0.33061
b9b	sKS201_T90_5_RAW_ch0	1344.44	(x=38.89 y=89.20)	sKS201	WT	T90	2	0.352927
b19a	sKS201_T90_5_RAW_ch0	1276.7	(x=69.27 y=48.36)	sKS201	WT	T90	2	0.335145
b19b	sKS201_T90_5_RAW_ch0	1231.34	(x=69.63 y=45.87)	sKS201	WT	T90	2	0.323237
b22a	sKS201_T90_5_RAW_ch0	1276.64	(x=88.76 y=80.69)	sKS201	WT	T90	2	0.335129
b22b	sKS201_T90_5_RAW_ch0	1240.13	(x=89.79 y=82.67)	sKS201	WT	T90	2	0.325545
b23a	sKS201_T90_5_RAW_ch0	1263.86	(x=90.60 y=64.74)	sKS201	WT	T90	2	0.331774
b23b	sKS201_T90_5_RAW_ch0	1182.43	(x=91.54 y=62.71)	sKS201	WT	T90	2	0.310398
b24a	sKS201_T90_5_RAW_ch0	1242.94	(x=97.11 y=34.49)	sKS201	WT	T90	2	0.326284
b24b	sKS201_T90_5_RAW_ch0	1336.44	(x=99.13 y=35.36)	sKS201	WT	T90	2	0.350829
b27a	sKS201_T90_5_RAW_ch0	1314.77	(x=107.33 y=40.58)	sKS201	WT	T90	2	0.34514
b27b	sKS201_T90_5_RAW_ch0	1387.43	(x=108.55 y=38.89)	sKS201	WT	T90	2	0.364214
b1	sKS201_T90_2_RAW_ch0	1344.4	(x=1.80 y=114.79)	sKS201	WT	T90	2	0.352917
b3	sKS201_T90_2_RAW_ch0	1451.43	(x=7.23 y=24.19)	sKS201	WT	T90	2	0.381015
b5	sKS201_T90_2_RAW_ch0	1290.03	(x=11.54 y=113.20)	sKS201	WT	T90	2	0.338644
b6	sKS201_T90_2_RAW_ch0	1201.42	(x=27.94 y=104.47)	sKS201	WT	T90	2	0.315383
b7	sKS201_T90_2_RAW_ch0	1544.27	(x=29.27 y=43.16)	sKS201	WT	T90	2	0.405385
b8	sKS201_T90_2_RAW_ch0	1374.85	(x=30.98 y=25.57)	sKS201	WT	T90	2	0.360911
b9	sKS201_T90_2_RAW_ch0	1450.11	(x=32.64 y=6.79)	sKS201	WT	T90	2	0.380666
b12	sKS201_T90_2_RAW_ch0	1312.89	(x=41.36 y=104.26)	sKS201	WT	T90	2	0.344645
b13	sKS201_T90_2_RAW_ch0	1335.23	(x=46.51 y=44.52)	sKS201	WT	T90	2	0.350511
b16	sKS201_T90_2_RAW_ch0	1369.93	(x=49.39 y=31.56)	sKS201	WT	T90	2	0.359619
b18	sKS201_T90_2_RAW_ch0	1565.9	(x=52.03 y=69.18)	sKS201	WT	T90	2	0.411063
b19	sKS201_T90_2_RAW_ch0	1434.57	(x=54.24 y=117.49)	sKS201	WT	T90	2	0.376587
b20	sKS201_T90_2_RAW_ch0	1170.66	(x=62.66 y=103.66)	sKS201	WT	T90	2	0.307309
b21	sKS201_T90_2_RAW_ch0	1142.12	(x=63.43 y=32.65)	sKS201	WT	T90	2	0.299818
b22	sKS201_T90_2_RAW_ch0	1413.18	(x=70.76 y=19.51)	sKS201	WT	T90	2	0.370972
b23	sKS201_T90_2_RAW_ch0	1241.62	(x=79.49 y=24.58)	sKS201	WT	T90	2	0.325935
b24	sKS201_T90_2_RAW_ch0	1339.19	(x=78.61 y=39.88)	sKS201	WT	T90	2	0.351548
b26	sKS201_T90_2_RAW_ch0	1388.05	(x=81.38 y=89.32)	sKS201	WT	T90	2	0.364376
b27	sKS201_T90_2_RAW_ch0	1181.6	(x=84.27 y=105.39)	sKS201	WT	T90	2	0.310181
b28	sKS201_T90_2_RAW_ch0	1339.4	(x=89.21 y=75.55)	sKS201	WT	T90	2	0.351604
b30	sKS201_T90_2_RAW_ch0	1565.21	(x=97.12 y=45.57)	sKS201	WT	T90	2	0.410883
b32	sKS201_T90_2_RAW_ch0	1327.45	(x=95.58 y=128.37)	sKS201	WT	T90	2	0.348467
b33	sKS201_T90_2_RAW_ch0	1389.95	(x=98.47 y=26.79)	sKS201	WT	T90	2	0.364874
b34	sKS201_T90_2_RAW_ch0	1186.05	(x=99.33 y=35.09)	sKS201	WT	T90	2	0.311348
b35	sKS201_T90_2_RAW_ch0	1265.24	(x=102.80 y=60.34)	sKS201	WT	T90	2	0.332138
b36	sKS201_T90_2_RAW_ch0	1307.13	(x=104.01 y=100.22)	sKS201	WT	T90	2	0.343135
b38	sKS201_T90_2_RAW_ch0	1102.27	(x=111.90 y=119.26)	sKS201	WT	T90	2	0.289355
b41	sKS201_T90_2_RAW_ch0	1246.31	(x=120.84 y=22.74)	sKS201	WT	T90	2	0.327167
b42	sKS201_T90_2_RAW_ch0	1238.06	(x=130.97 y=6.44)	sKS201	WT	T90	2	0.325003
b51	sKS201_T90_2_RAW_ch0	1413.62	(x=117.75 y=110.92)	sKS201	WT	T90	2	0.371088
b52	sKS201_T90_2_RAW_ch0	1544.03	(x=117.76 y=112.17)	sKS201	WT	T90	2	0.405323
b53	sKS201_T90_2_RAW_ch0	1434.45	(x=119.43 y=111.04)	sKS201	WT	T90	2	0.376557
b2aa	sKS201_T90_2_RAW_ch0	1575.02	(x=5.56 y=56.74)	sKS201	WT	T90	2	0.413456
b2ba	sKS201_T90_2_RAW_ch0	1563.6	(x=5.26 y=57.88)	sKS201	WT	T90	2	0.410459
b2bb	sKS201_T90_2_RAW_ch0	1650.61	(x=7.02 y=56.81)	sKS201	WT	T90	2	0.4333
b25a	sKS201_T90_2_RAW_ch0	1460.12	(x=79.93 y=14.01)	sKS201	WT	T90	2	0.383295
b25b	sKS201_T90_2_RAW_ch0	1402.25	(x=80.53 y=14.84)	sKS201	WT	T90	2	0.368103
b31a	sKS201_T90_2_RAW_ch0	1543.6	(x=97.36 y=53.32)	sKS201	WT	T90	2	0.405209
b31b	sKS201_T90_2_RAW_ch0	1419.2	(x=97.60 y=54.14)	sKS201	WT	T90	2	0.372553
b39aa	sKS201_T90_2_RAW_ch0	1304.93	(x=112.90 y=13.72)	sKS201	WT	T90	2	0.342556
b39baa	sKS201_T90_2_RAW_ch0	1572.85	(x=118.09 y=12.62)	sKS201	WT	T90	2	0.412888
b39bab	sKS201_T90_2_RAW_ch0	1530.32	(x=118.22 y=11.84)	sKS201	WT	T90	2	0.401724
b39bba	sKS201_T90_2_RAW_ch0	1305.49	(x=121.41 y=12.65)	sKS201	WT	T90	2	0.342703
b39abaa	sKS201_T90_2_RAW_ch0	1406.11	(x=115.26 y=12.36)	sKS201	WT	T90	2	0.369118
b40a	sKS201_T90_2_RAW_ch0	1372.1	(x=116.69 y=50.18)	sKS201	WT	T90	2	0.360187
b40b	sKS201_T90_2_RAW_ch0	1279.8	(x=116.72 y=49.32)	sKS201	WT	T90	2	0.33596
b45a	sKS201_T90_2_RAW_ch0	1236.22	(x=22.30 y=79.25)	sKS201	WT	T90	2	0.32452
b45b	sKS201_T90_2_RAW_ch0	2045.67	(x=23.55 y=77.15)	sKS201	WT	T90	2	0.537007
b47a	sKS201_T90_2_RAW_ch0	1601.26	(x=24.51 y=78.62)	sKS201	WT	T90	2	0.420345
b46aa	sKS201_T90_2_RAW_ch0	1385.07	(x=24.25 y=77.77)	sKS201	WT	T90	2	0.363594
b1	sKS201_T90_3_RAW_ch0	1052.04	(x=4.03 y=103.25)	sKS201	WT	T90	2	0.276169
b2	sKS201_T90_3_RAW_ch0	1117.65	(x=7.02 y=109.82)	sKS201	WT	T90	2	0.293392
b5	sKS201_T90_3_RAW_ch0	1330.04	(x=13.55 y=58.93)	sKS201	WT	T90	2	0.349148
b7	sKS201_T90_3_RAW_ch0	1231.1	(x=22.70 y=111.94)	sKS201	WT	T90	2	0.323176
b8	sKS201_T90_3_RAW_ch0	1325.42	(x=24.50 y=81.57)	sKS201	WT	T90	2	0.347936
b11	sKS201_T90_3_RAW_ch0	1121.5	(x=28.46 y=11.51)	sKS201	WT	T90	2	0.294405
b12	sKS201_T90_3_RAW_ch0	2049.59	(x=28.40 y=55.89)	sKS201	WT	T90	2	0.538035
b13	sKS201_T90_3_RAW_ch0	1891.59	(x=28.67 y=58.71)	sKS201	WT	T90	2	0.496559
b14	sKS201_T90_3_RAW_ch0	1710.1	(x=29.93 y=57.00)	sKS201	WT	T90	2	0.448918
b15	sKS201_T90_3_RAW_ch0	1096.74	(x=33.73 y=120.79)	sKS201	WT	T90	2	0.287903
b16	sKS201_T90_3_RAW_ch0	1423.35	(x=34.64 y=126.69)	sKS201	WT	T90	2	0.373642
b17	sKS201_T90_3_RAW_ch0	1251.54	(x=39.62 y=33.84)	sKS201	WT	T90	2	0.32854
b19	sKS201_T90_3_RAW_ch0	1343.65	(x=45.48 y=27.00)	sKS201	WT	T90	2	0.352721
b23	sKS201_T90_3_RAW_ch0	1332.99	(x=58.46 y=31.21)	sKS201	WT	T90	2	0.349921
b25	sKS201_T90_3_RAW_ch0	1260.73	(x=72.99 y=91.67)	sKS201	WT	T90	2	0.330952
b27	sKS201_T90_3_RAW_ch0	1225.52	(x=79.35 y=96.68)	sKS201	WT	T90	2	0.32171
b32	sKS201_T90_3_RAW_ch0	1361.47	(x=94.21 y=23.49)	sKS201	WT	T90	2	0.357397
b33	sKS201_T90_3_RAW_ch0	1289.28	(x=97.64 y=69.66)	sKS201	WT	T90	2	0.338448
b34	sKS201_T90_3_RAW_ch0	1067.65	(x=114.27 y=10.76)	sKS201	WT	T90	2	0.280268
b35	sKS201_T90_3_RAW_ch0	1225.97	(x=117.84 y=100.39)	sKS201	WT	T90	2	0.321828
b39	sKS201_T90_3_RAW_ch0	1570.3	(x=16.17 y=40.32)	sKS201	WT	T90	2	0.412218
b40	sKS201_T90_3_RAW_ch0	1867.16	(x=16.85 y=40.88)	sKS201	WT	T90	2	0.490146
b41	sKS201_T90_3_RAW_ch0	1600.57	(x=17.52 y=41.48)	sKS201	WT	T90	2	0.420163
b44	sKS201_T90_3_RAW_ch0	1737.64	(x=116.63 y=36.71)	sKS201	WT	T90	2	0.456146
b45	sKS201_T90_3_RAW_ch0	1827.92	(x=117.49 y=36.53)	sKS201	WT	T90	2	0.479846
b46	sKS201_T90_3_RAW_ch0	1987.61	(x=118.37 y=36.37)	sKS201	WT	T90	2	0.521766
b22a	sKS201_T90_3_RAW_ch0	1555.59	(x=54.39 y=40.50)	sKS201	WT	T90	2	0.408356
b22b	sKS201_T90_3_RAW_ch0	1566.8	(x=55.26 y=40.85)	sKS201	WT	T90	2	0.411298
b3aa	sKS201_T90_3_RAW_ch0	1327.65	(x=8.39 y=116.59)	sKS201	WT	T90	2	0.34852
b3ba	sKS201_T90_3_RAW_ch0	1209.46	(x=8.33 y=118.73)	sKS201	WT	T90	2	0.317494
b3bb	sKS201_T90_3_RAW_ch0	1302.25	(x=9.57 y=116.25)	sKS201	WT	T90	2	0.341853
b20a	sKS201_T90_3_RAW_ch0	1651.89	(x=52.03 y=6.74)	sKS201	WT	T90	2	0.433637
b20b	sKS201_T90_3_RAW_ch0	1449.63	(x=53.85 y=5.60)	sKS201	WT	T90	2	0.38054
b21a	sKS201_T90_3_RAW_ch0	1093.17	(x=54.28 y=127.05)	sKS201	WT	T90	2	0.286968
b21b	sKS201_T90_3_RAW_ch0	1081.45	(x=56.15 y=126.15)	sKS201	WT	T90	2	0.283891
b24a	sKS201_T90_3_RAW_ch0	1313.46	(x=60.62 y=98.95)	sKS201	WT	T90	2	0.344796
b24b	sKS201_T90_3_RAW_ch0	1190.03	(x=62.11 y=100.14)	sKS201	WT	T90	2	0.312394
b26a	sKS201_T90_3_RAW_ch0	1694.69	(x=76.56 y=106.69)	sKS201	WT	T90	2	0.444872
b26b	sKS201_T90_3_RAW_ch0	1514.37	(x=77.17 y=107.48)	sKS201	WT	T90	2	0.397536
b28a	sKS201_T90_3_RAW_ch0	1495.34	(x=80.71 y=24.19)	sKS201	WT	T90	2	0.392539
b28b	sKS201_T90_3_RAW_ch0	1520.34	(x=82.03 y=20.97)	sKS201	WT	T90	2	0.399103
b30a	sKS201_T90_3_RAW_ch0	1347.53	(x=83.97 y=27.75)	sKS201	WT	T90	2	0.35374
b30b	sKS201_T90_3_RAW_ch0	1413.72	(x=85.18 y=25.83)	sKS201	WT	T90	2	0.371115
b36aa	sKS201_T90_3_RAW_ch0	1535.61	(x=119.78 y=52.99)	sKS201	WT	T90	2	0.403111
b36ab	sKS201_T90_3_RAW_ch0	1489	(x=122.06 y=52.95)	sKS201	WT	T90	2	0.390875
b36ba	sKS201_T90_3_RAW_ch0	1441.03	(x=121.35 y=53.77)	sKS201	WT	T90	2	0.378284
b1b	sKS203_T0_1_RAW_ch0	2999.66	(x=14.51 y=51.25)	sKS203	ΔymcA	T0	2	0.926274
b1ab	sKS203_T0_1_RAW_ch0	3243.29	(x=13.93 y=46.44)	sKS203	ΔymcA	T0	2	1.0015
b1aab	sKS203_T0_1_RAW_ch0	3198.25	(x=13.87 y=43.13)	sKS203	ΔymcA	T0	2	0.987598
b1aaaa	sKS203_T0_1_RAW_ch0	3190.76	(x=11.57 y=31.75)	sKS203	ΔymcA	T0	2	0.985285
b1aaaba	sKS203_T0_1_RAW_ch0	3236.76	(x=12.11 y=34.38)	sKS203	ΔymcA	T0	2	0.999487
b1aaabb	sKS203_T0_1_RAW_ch0	3532.27	(x=13.24 y=38.62)	sKS203	ΔymcA	T0	2	1.09074
b3b	sKS203_T0_1_RAW_ch0	2966.66	(x=61.60 y=98.14)	sKS203	ΔymcA	T0	2	0.916082
b3ab	sKS203_T0_1_RAW_ch0	2984.94	(x=59.98 y=93.10)	sKS203	ΔymcA	T0	2	0.921728
b3aab	sKS203_T0_1_RAW_ch0	3545.49	(x=58.90 y=89.29)	sKS203	ΔymcA	T0	2	1.09482
b3aaaa	sKS203_T0_1_RAW_ch0	3048.44	(x=56.38 y=81.97)	sKS203	ΔymcA	T0	2	0.941336
b3aaab	sKS203_T0_1_RAW_ch0	3502.13	(x=57.92 y=86.37)	sKS203	ΔymcA	T0	2	1.08143
b4a	sKS203_T0_1_RAW_ch0	3170.31	(x=66.18 y=34.94)	sKS203	ΔymcA	T0	2	0.97897
b4ba	sKS203_T0_1_RAW_ch0	3318.16	(x=69.62 y=38.08)	sKS203	ΔymcA	T0	2	1.02462
b4bba	sKS203_T0_1_RAW_ch0	3173.69	(x=72.61 y=41.78)	sKS203	ΔymcA	T0	2	0.980012
b4bbb	sKS203_T0_1_RAW_ch0	2941.77	(x=76.22 y=44.61)	sKS203	ΔymcA	T0	2	0.908399
b5a	sKS203_T0_1_RAW_ch0	3553.09	(x=73.31 y=118.81)	sKS203	ΔymcA	T0	2	1.09717
b5b	sKS203_T0_1_RAW_ch0	3148.24	(x=76.44 y=122.36)	sKS203	ΔymcA	T0	2	0.972154
b8a	sKS203_T0_1_RAW_ch0	2932.5	(x=84.30 y=84.18)	sKS203	ΔymcA	T0	2	0.905536
b8ba	sKS203_T0_1_RAW_ch0	3192.5	(x=86.86 y=86.32)	sKS203	ΔymcA	T0	2	0.98582
b8bb	sKS203_T0_1_RAW_ch0	3648.24	(x=91.32 y=88.52)	sKS203	ΔymcA	T0	2	1.12655
b21a	sKS203_T0_1_RAW_ch0	3522.49	(x=95.54 y=91.57)	sKS203	ΔymcA	T0	2	1.08772
b21bba	sKS203_T0_1_RAW_ch0	3437.86	(x=102.00 y=93.70)	sKS203	ΔymcA	T0	2	1.06159
b21bbba	sKS203_T0_1_RAW_ch0	3278.44	(x=105.98 y=95.16)	sKS203	ΔymcA	T0	2	1.01236
b21bbbba	sKS203_T0_1_RAW_ch0	3140.77	(x=109.26 y=95.64)	sKS203	ΔymcA	T0	2	0.969846
b21bbbbba	sKS203_T0_1_RAW_ch0	2908.17	(x=112.55 y=95.89)	sKS203	ΔymcA	T0	2	0.898022
b21bbbbbb	sKS203_T0_1_RAW_ch0	2824.19	(x=116.08 y=96.40)	sKS203	ΔymcA	T0	2	0.872088
b21baa	sKS203_T0_1_RAW_ch0	3625.83	(x=98.31 y=92.38)	sKS203	ΔymcA	T0	2	1.11963
b20aaaa	sKS203_T0_1_RAW_ch0	3984.61	(x=96.71 y=91.06)	sKS203	ΔymcA	T0	2	1.23042
b20aaab	sKS203_T0_1_RAW_ch0	3666.71	(x=102.45 y=93.09)	sKS203	ΔymcA	T0	2	1.13225
b34a	sKS203_T0_1_RAW_ch0	2943.28	(x=111.54 y=15.84)	sKS203	ΔymcA	T0	2	0.908862
b34ba	sKS203_T0_1_RAW_ch0	2895.14	(x=114.18 y=18.45)	sKS203	ΔymcA	T0	2	0.893999
b35a	sKS203_T0_1_RAW_ch0	2905.53	(x=117.92 y=24.08)	sKS203	ΔymcA	T0	2	0.897208
b34bba	sKS203_T0_1_RAW_ch0	3151.14	(x=116.94 y=21.20)	sKS203	ΔymcA	T0	2	0.97305
b34bbb	sKS203_T0_1_RAW_ch0	3377.63	(x=119.63 y=23.72)	sKS203	ΔymcA	T0	2	1.04299
b37a	sKS203_T0_1_RAW_ch0	2916.41	(x=120.90 y=28.09)	sKS203	ΔymcA	T0	2	0.900567
b37b	sKS203_T0_1_RAW_ch0	2946.71	(x=122.98 y=30.84)	sKS203	ΔymcA	T0	2	0.909924
b36aa	sKS203_T0_1_RAW_ch0	3547.47	(x=121.37 y=27.48)	sKS203	ΔymcA	T0	2	1.09543
b1b	sKS203_T0_2_RAW_ch0	3165.47	(x=30.12 y=112.16)	sKS203	ΔymcA	T0	2	0.977475
b1ab	sKS203_T0_2_RAW_ch0	3523.02	(x=29.57 y=108.83)	sKS203	ΔymcA	T0	2	1.08788
b1aab	sKS203_T0_2_RAW_ch0	3987.95	(x=28.77 y=106.07)	sKS203	ΔymcA	T0	2	1.23145
b1aaab	sKS203_T0_2_RAW_ch0	3842.01	(x=27.70 y=102.68)	sKS203	ΔymcA	T0	2	1.18638
b1aaaab	sKS203_T0_2_RAW_ch0	3862.07	(x=26.16 y=99.09)	sKS203	ΔymcA	T0	2	1.19258
b1aaaaaa	sKS203_T0_2_RAW_ch0	3754.57	(x=23.50 y=90.08)	sKS203	ΔymcA	T0	2	1.15938
b1aaaaab	sKS203_T0_2_RAW_ch0	3914.59	(x=24.80 y=95.03)	sKS203	ΔymcA	T0	2	1.2088
b2a	sKS203_T0_2_RAW_ch0	3349.29	(x=43.40 y=38.09)	sKS203	ΔymcA	T0	2	1.03424
b2ba	sKS203_T0_2_RAW_ch0	3353.25	(x=46.27 y=40.98)	sKS203	ΔymcA	T0	2	1.03546
b2bba	sKS203_T0_2_RAW_ch0	3175.56	(x=49.49 y=43.20)	sKS203	ΔymcA	T0	2	0.980591
b2bbb	sKS203_T0_2_RAW_ch0	3075.42	(x=53.47 y=44.95)	sKS203	ΔymcA	T0	2	0.949666
b3b	sKS203_T0_2_RAW_ch0	3187.06	(x=86.01 y=63.09)	sKS203	ΔymcA	T0	2	0.98414
b3aa	sKS203_T0_2_RAW_ch0	3240.08	(x=78.70 y=56.12)	sKS203	ΔymcA	T0	2	1.00051
b3ab	sKS203_T0_2_RAW_ch0	3523	(x=81.51 y=59.19)	sKS203	ΔymcA	T0	2	1.08788
b4b	sKS203_T0_2_RAW_ch0	3376.51	(x=91.74 y=114.07)	sKS203	ΔymcA	T0	2	1.04264
b4ab	sKS203_T0_2_RAW_ch0	3452.56	(x=89.32 y=109.46)	sKS203	ΔymcA	T0	2	1.06612
b4aab	sKS203_T0_2_RAW_ch0	3523.17	(x=87.74 y=104.83)	sKS203	ΔymcA	T0	2	1.08793
b4aaaa	sKS203_T0_2_RAW_ch0	3261.67	(x=85.04 y=99.00)	sKS203	ΔymcA	T0	2	1.00718
b4aaab	sKS203_T0_2_RAW_ch0	3339.03	(x=86.15 y=101.52)	sKS203	ΔymcA	T0	2	1.03107
b4a	sKS203_T0_3_RAW_ch0	2943.68	(x=34.65 y=14.31)	sKS203	ΔymcA	T0	2	0.908986
b4ba	sKS203_T0_3_RAW_ch0	2721.34	(x=37.82 y=17.46)	sKS203	ΔymcA	T0	2	0.84033
b4bb	sKS203_T0_3_RAW_ch0	2518.54	(x=40.22 y=19.70)	sKS203	ΔymcA	T0	2	0.777708
b3a	sKS203_T0_3_RAW_ch0	2707.05	(x=25.06 y=78.88)	sKS203	ΔymcA	T0	2	0.835917
b3b	sKS203_T0_3_RAW_ch0	2957.44	(x=29.36 y=75.42)	sKS203	ΔymcA	T0	2	0.913235
b5b	sKS203_T0_3_RAW_ch0	3084.4	(x=73.23 y=34.95)	sKS203	ΔymcA	T0	2	0.95244
b5ab	sKS203_T0_3_RAW_ch0	3033.35	(x=70.83 y=32.61)	sKS203	ΔymcA	T0	2	0.936676
b5aaa	sKS203_T0_3_RAW_ch0	3420.3	(x=66.56 y=27.88)	sKS203	ΔymcA	T0	2	1.05616
b5aab	sKS203_T0_3_RAW_ch0	3298.74	(x=68.64 y=30.32)	sKS203	ΔymcA	T0	2	1.01863
b6a	sKS203_T0_3_RAW_ch0	3414.26	(x=77.71 y=42.66)	sKS203	ΔymcA	T0	2	1.0543
b6ba	sKS203_T0_3_RAW_ch0	3379.29	(x=80.77 y=45.66)	sKS203	ΔymcA	T0	2	1.0435
b6bba	sKS203_T0_3_RAW_ch0	3972.72	(x=83.54 y=48.63)	sKS203	ΔymcA	T0	2	1.22675
b6bbb	sKS203_T0_3_RAW_ch0	3451.12	(x=85.94 y=52.45)	sKS203	ΔymcA	T0	2	1.06568
b7b	sKS203_T0_3_RAW_ch0	4194.72	(x=107.33 y=102.68)	sKS203	ΔymcA	T0	2	1.2953
b7ab	sKS203_T0_3_RAW_ch0	4610.04	(x=106.32 y=106.15)	sKS203	ΔymcA	T0	2	1.42355
b7aab	sKS203_T0_3_RAW_ch0	3626.75	(x=104.66 y=109.65)	sKS203	ΔymcA	T0	2	1.11991
b7aaab	sKS203_T0_3_RAW_ch0	3432.85	(x=102.40 y=113.24)	sKS203	ΔymcA	T0	2	1.06004
b7aaaab	sKS203_T0_3_RAW_ch0	3333.08	(x=100.54 y=116.55)	sKS203	ΔymcA	T0	2	1.02923
b7aaaaab	sKS203_T0_3_RAW_ch0	3183.42	(x=98.88 y=119.21)	sKS203	ΔymcA	T0	2	0.983016
b7aaaaaaa	sKS203_T0_3_RAW_ch0	2765.77	(x=95.37 y=125.47)	sKS203	ΔymcA	T0	2	0.854049
b7aaaaaab	sKS203_T0_3_RAW_ch0	3427.77	(x=96.99 y=122.02)	sKS203	ΔymcA	T0	2	1.05847
b17	sKS203_T0_5_RAW_ch0	2840.47	(x=30.42 y=118.15)	sKS203	ΔymcA	T0	2	0.877117
b18	sKS203_T0_5_RAW_ch0	2856.69	(x=31.58 y=116.55)	sKS203	ΔymcA	T0	2	0.882125
b20	sKS203_T0_5_RAW_ch0	3377.15	(x=35.71 y=109.71)	sKS203	ΔymcA	T0	2	1.04284
b22	sKS203_T0_5_RAW_ch0	3194.45	(x=38.27 y=105.85)	sKS203	ΔymcA	T0	2	0.986422
b23	sKS203_T0_5_RAW_ch0	3340.23	(x=41.88 y=101.12)	sKS203	ΔymcA	T0	2	1.03144
b1a	sKS203_T0_5_RAW_ch0	3404.66	(x=6.87 y=59.37)	sKS203	ΔymcA	T0	2	1.05133
b1ba	sKS203_T0_5_RAW_ch0	3829.54	(x=10.05 y=57.06)	sKS203	ΔymcA	T0	2	1.18254
b1bba	sKS203_T0_5_RAW_ch0	3732.87	(x=13.28 y=54.61)	sKS203	ΔymcA	T0	2	1.15268
b1bbba	sKS203_T0_5_RAW_ch0	3282.55	(x=17.21 y=52.92)	sKS203	ΔymcA	T0	2	1.01363
b1bbbbb	sKS203_T0_5_RAW_ch0	3842.81	(x=19.36 y=50.10)	sKS203	ΔymcA	T0	2	1.18663
b1bbbbab	sKS203_T0_5_RAW_ch0	3445	(x=18.94 y=45.85)	sKS203	ΔymcA	T0	2	1.06379
b1bbbbaaa	sKS203_T0_5_RAW_ch0	2880.1	(x=18.41 y=35.78)	sKS203	ΔymcA	T0	2	0.889355
b1bbbbaab	sKS203_T0_5_RAW_ch0	3186.41	(x=18.69 y=40.95)	sKS203	ΔymcA	T0	2	0.98394
b2a	sKS203_T0_5_RAW_ch0	2461.99	(x=13.40 y=12.11)	sKS203	ΔymcA	T0	2	0.760243
b2b	sKS203_T0_5_RAW_ch0	2534.19	(x=17.32 y=14.34)	sKS203	ΔymcA	T0	2	0.782541
b3a	sKS203_T0_5_RAW_ch0	2831.3	(x=13.28 y=121.10)	sKS203	ΔymcA	T0	2	0.874286
b3ba	sKS203_T0_5_RAW_ch0	3042.82	(x=16.31 y=122.29)	sKS203	ΔymcA	T0	2	0.939601
b3bba	sKS203_T0_5_RAW_ch0	3635.39	(x=19.37 y=123.05)	sKS203	ΔymcA	T0	2	1.12258
b3bbb	sKS203_T0_5_RAW_ch0	3332.4	(x=22.57 y=123.88)	sKS203	ΔymcA	T0	2	1.02902
b5a	sKS203_T0_5_RAW_ch0	3137.55	(x=35.90 y=33.14)	sKS203	ΔymcA	T0	2	0.968851
b5b	sKS203_T0_5_RAW_ch0	3283.3	(x=41.52 y=35.52)	sKS203	ΔymcA	T0	2	1.01386
b6a	sKS203_T0_5_RAW_ch0	2879.11	(x=35.39 y=21.94)	sKS203	ΔymcA	T0	2	0.889048
b6ba	sKS203_T0_5_RAW_ch0	3020.84	(x=40.15 y=24.08)	sKS203	ΔymcA	T0	2	0.932813
b6bba	sKS203_T0_5_RAW_ch0	3591.41	(x=44.31 y=26.22)	sKS203	ΔymcA	T0	2	1.109
b6bbb	sKS203_T0_5_RAW_ch0	3102.43	(x=48.65 y=29.05)	sKS203	ΔymcA	T0	2	0.95801
b7a	sKS203_T0_5_RAW_ch0	3000.52	(x=53.21 y=70.00)	sKS203	ΔymcA	T0	2	0.926539
b7b	sKS203_T0_5_RAW_ch0	3110.68	(x=57.81 y=72.11)	sKS203	ΔymcA	T0	2	0.960555
b8a	sKS203_T0_5_RAW_ch0	2944.43	(x=59.72 y=35.75)	sKS203	ΔymcA	T0	2	0.90922
b8b	sKS203_T0_5_RAW_ch0	3166.57	(x=64.87 y=34.71)	sKS203	ΔymcA	T0	2	0.977815
b9aa	sKS203_T0_5_RAW_ch0	3462.64	(x=60.40 y=114.89)	sKS203	ΔymcA	T0	2	1.06924
b9ab	sKS203_T0_5_RAW_ch0	3534.69	(x=65.66 y=114.59)	sKS203	ΔymcA	T0	2	1.09149
b9ba	sKS203_T0_5_RAW_ch0	3639.71	(x=70.76 y=114.11)	sKS203	ΔymcA	T0	2	1.12392
b9bb	sKS203_T0_5_RAW_ch0	3389.71	(x=75.77 y=112.74)	sKS203	ΔymcA	T0	2	1.04672
b10b	sKS203_T0_5_RAW_ch0	3653.79	(x=88.43 y=76.89)	sKS203	ΔymcA	T0	2	1.12826
b10aa	sKS203_T0_5_RAW_ch0	3528.5	(x=81.84 y=80.78)	sKS203	ΔymcA	T0	2	1.08957
b10ab	sKS203_T0_5_RAW_ch0	3661.91	(x=86.06 y=78.73)	sKS203	ΔymcA	T0	2	1.13077
b11ab	sKS203_T0_5_RAW_ch0	3442.64	(x=97.35 y=25.10)	sKS203	ΔymcA	T0	2	1.06306
b11aaaa	sKS203_T0_5_RAW_ch0	3003.87	(x=97.01 y=15.03)	sKS203	ΔymcA	T0	2	0.927573
b11aaab	sKS203_T0_5_RAW_ch0	3580.37	(x=97.13 y=18.33)	sKS203	ΔymcA	T0	2	1.10559
b11aaba	sKS203_T0_5_RAW_ch0	3383.25	(x=97.22 y=21.60)	sKS203	ΔymcA	T0	2	1.04472
b11baaa	sKS203_T0_5_RAW_ch0	3518.89	(x=97.93 y=19.12)	sKS203	ΔymcA	T0	2	1.08661
b11baab	sKS203_T0_5_RAW_ch0	3484.44	(x=98.13 y=23.93)	sKS203	ΔymcA	T0	2	1.07597
b12a	sKS203_T0_5_RAW_ch0	2804.3	(x=104.30 y=31.98)	sKS203	ΔymcA	T0	2	0.865948
b12ba	sKS203_T0_5_RAW_ch0	3233.66	(x=107.95 y=33.74)	sKS203	ΔymcA	T0	2	0.998532
b12bba	sKS203_T0_5_RAW_ch0	3052.5	(x=112.02 y=34.97)	sKS203	ΔymcA	T0	2	0.94259
b12bbb	sKS203_T0_5_RAW_ch0	2864.09	(x=116.29 y=36.41)	sKS203	ΔymcA	T0	2	0.884409
b13a	sKS203_T0_5_RAW_ch0	2678.33	(x=111.82 y=45.17)	sKS203	ΔymcA	T0	2	0.827049
b13b	sKS203_T0_5_RAW_ch0	2842.32	(x=114.40 y=47.18)	sKS203	ΔymcA	T0	2	0.877688
b14aa	sKS203_T0_5_RAW_ch0	3084.9	(x=10.47 y=76.78)	sKS203	ΔymcA	T0	2	0.952596
b14ab	sKS203_T0_5_RAW_ch0	2978.47	(x=12.68 y=72.86)	sKS203	ΔymcA	T0	2	0.919732
b15b	sKS203_T0_5_RAW_ch0	3538.97	(x=31.80 y=91.69)	sKS203	ΔymcA	T0	2	1.09281
b15ab	sKS203_T0_5_RAW_ch0	3222.77	(x=28.50 y=89.45)	sKS203	ΔymcA	T0	2	0.995167
b15aab	sKS203_T0_5_RAW_ch0	3141.23	(x=24.79 y=86.85)	sKS203	ΔymcA	T0	2	0.969989
b15aaaa	sKS203_T0_5_RAW_ch0	2969.64	(x=20.07 y=82.59)	sKS203	ΔymcA	T0	2	0.917004
b15aaab	sKS203_T0_5_RAW_ch0	3087.96	(x=21.99 y=84.51)	sKS203	ΔymcA	T0	2	0.953541
b26aa	sKS203_T0_5_RAW_ch0	2945.81	(x=61.77 y=7.36)	sKS203	ΔymcA	T0	2	0.909645
b26ab	sKS203_T0_5_RAW_ch0	3111.29	(x=62.28 y=4.50)	sKS203	ΔymcA	T0	2	0.960744
b27a	sKS203_T0_5_RAW_ch0	2661.62	(x=95.00 y=89.93)	sKS203	ΔymcA	T0	2	0.821889
b27ba	sKS203_T0_5_RAW_ch0	2890.24	(x=99.51 y=91.43)	sKS203	ΔymcA	T0	2	0.892486
b27bba	sKS203_T0_5_RAW_ch0	2997.68	(x=102.24 y=91.61)	sKS203	ΔymcA	T0	2	0.925663
b27bbba	sKS203_T0_5_RAW_ch0	3253.44	(x=106.46 y=93.03)	sKS203	ΔymcA	T0	2	1.00464
b28ba	sKS203_T0_5_RAW_ch0	3633.69	(x=117.50 y=98.55)	sKS203	ΔymcA	T0	2	1.12206
b28bb	sKS203_T0_5_RAW_ch0	3305.36	(x=120.56 y=100.21)	sKS203	ΔymcA	T0	2	1.02067
b27bbbba	sKS203_T0_5_RAW_ch0	3039.47	(x=110.70 y=95.34)	sKS203	ΔymcA	T0	2	0.938566
b27bbbbb	sKS203_T0_5_RAW_ch0	3111.97	(x=113.88 y=96.57)	sKS203	ΔymcA	T0	2	0.960954
b28aa	sKS203_T0_5_RAW_ch0	3433.29	(x=110.45 y=96.05)	sKS203	ΔymcA	T0	2	1.06018
b28ab	sKS203_T0_5_RAW_ch0	3392.6	(x=113.94 y=97.35)	sKS203	ΔymcA	T0	2	1.04761
b1a	sKS203_T30_3_RAW_ch0	2539.67	(x=13.18 y=51.13)	sKS203	ΔymcA	T30	2	0.784231
b1b	sKS203_T30_3_RAW_ch0	2233.52	(x=17.63 y=45.50)	sKS203	ΔymcA	T30	2	0.689696
b2a	sKS203_T30_3_RAW_ch0	2749.9	(x=30.69 y=127.19)	sKS203	ΔymcA	T30	2	0.84915
b2b	sKS203_T30_3_RAW_ch0	2597.63	(x=36.73 y=127.15)	sKS203	ΔymcA	T30	2	0.802131
b3a	sKS203_T30_3_RAW_ch0	2463.43	(x=46.12 y=36.88)	sKS203	ΔymcA	T30	2	0.760691
b3b	sKS203_T30_3_RAW_ch0	2481.56	(x=49.71 y=32.35)	sKS203	ΔymcA	T30	2	0.766287
b4a	sKS203_T30_3_RAW_ch0	2194.12	(x=48.70 y=117.36)	sKS203	ΔymcA	T30	2	0.67753
b4b	sKS203_T30_3_RAW_ch0	2693.28	(x=54.09 y=110.41)	sKS203	ΔymcA	T30	2	0.831665
b5a	sKS203_T30_3_RAW_ch0	1837.79	(x=80.14 y=4.84)	sKS203	ΔymcA	T30	2	0.567495
b5b	sKS203_T30_3_RAW_ch0	1800.12	(x=87.40 y=7.25)	sKS203	ΔymcA	T30	2	0.555865
b8a	sKS203_T30_3_RAW_ch0	2181.06	(x=86.60 y=20.91)	sKS203	ΔymcA	T30	2	0.673497
b8b	sKS203_T30_3_RAW_ch0	2094.63	(x=90.16 y=15.01)	sKS203	ΔymcA	T30	2	0.646807
b6a	sKS203_T30_3_RAW_ch0	2160.36	(x=79.04 y=22.87)	sKS203	ΔymcA	T30	2	0.667104
b6b	sKS203_T30_3_RAW_ch0	2241.2	(x=81.22 y=15.36)	sKS203	ΔymcA	T30	2	0.692065
b7ba	sKS203_T30_3_RAW_ch0	2660.68	(x=86.09 y=104.21)	sKS203	ΔymcA	T30	2	0.821598
b7bb	sKS203_T30_3_RAW_ch0	2545.06	(x=87.43 y=108.60)	sKS203	ΔymcA	T30	2	0.785895
b7aa	sKS203_T30_3_RAW_ch0	2290.79	(x=83.77 y=95.22)	sKS203	ΔymcA	T30	2	0.70738
b7ab	sKS203_T30_3_RAW_ch0	2507.44	(x=85.87 y=99.34)	sKS203	ΔymcA	T30	2	0.774279
b9a	sKS203_T30_3_RAW_ch0	1927.72	(x=111.21 y=36.28)	sKS203	ΔymcA	T30	2	0.595267
b9b	sKS203_T30_3_RAW_ch0	1853.97	(x=115.77 y=32.42)	sKS203	ΔymcA	T30	2	0.572492
b10aa	sKS203_T30_3_RAW_ch0	2708.49	(x=112.04 y=78.62)	sKS203	ΔymcA	T30	2	0.836363
b10ab	sKS203_T30_3_RAW_ch0	2598.9	(x=115.81 y=83.25)	sKS203	ΔymcA	T30	2	0.802521
b10ba	sKS203_T30_3_RAW_ch0	2695.03	(x=120.71 y=86.02)	sKS203	ΔymcA	T30	2	0.832206
b10bb	sKS203_T30_3_RAW_ch0	2469.71	(x=124.39 y=89.85)	sKS203	ΔymcA	T30	2	0.762628
b11ba	sKS203_T30_3_RAW_ch0	2511.33	(x=128.96 y=77.41)	sKS203	ΔymcA	T30	2	0.775479
b11bb	sKS203_T30_3_RAW_ch0	2281.32	(x=130.96 y=82.66)	sKS203	ΔymcA	T30	2	0.704456
b11aa	sKS203_T30_3_RAW_ch0	2295.57	(x=124.17 y=68.10)	sKS203	ΔymcA	T30	2	0.708855
b11ab	sKS203_T30_3_RAW_ch0	2486.78	(x=126.80 y=72.57)	sKS203	ΔymcA	T30	2	0.767901
b13bba	sKS203_T30_3_RAW_ch0	2283.67	(x=37.12 y=77.35)	sKS203	ΔymcA	T30	2	0.705181
b13baa	sKS203_T30_3_RAW_ch0	2071.12	(x=24.50 y=70.69)	sKS203	ΔymcA	T30	2	0.639546
b13bab	sKS203_T30_3_RAW_ch0	2442.39	(x=30.26 y=74.93)	sKS203	ΔymcA	T30	2	0.754194
b13aba	sKS203_T30_3_RAW_ch0	2221.03	(x=25.12 y=81.14)	sKS203	ΔymcA	T30	2	0.685837
b13abb	sKS203_T30_3_RAW_ch0	2335.67	(x=28.49 y=77.25)	sKS203	ΔymcA	T30	2	0.721239
b13aaa	sKS203_T30_3_RAW_ch0	2473.13	(x=18.88 y=89.13)	sKS203	ΔymcA	T30	2	0.763685
b13aab	sKS203_T30_3_RAW_ch0	2512.32	(x=21.89 y=85.01)	sKS203	ΔymcA	T30	2	0.775786
b13bbbaa	sKS203_T30_3_RAW_ch0	2375.84	(x=41.62 y=77.45)	sKS203	ΔymcA	T30	2	0.733643
b13bbbab	sKS203_T30_3_RAW_ch0	2347.17	(x=46.04 y=77.47)	sKS203	ΔymcA	T30	2	0.72479
b13bbbba	sKS203_T30_3_RAW_ch0	2439.74	(x=50.40 y=76.94)	sKS203	ΔymcA	T30	2	0.753373
b13bbbbba	sKS203_T30_3_RAW_ch0	2323.83	(x=55.11 y=77.67)	sKS203	ΔymcA	T30	2	0.717581
b13bbbbbbfbb	sKS203_T30_3_RAW_ch0	2753.62	(x=64.91 y=85.88)	sKS203	ΔymcA	T30	2	0.850298
b13bbbbbbaaa	sKS203_T30_3_RAW_ch0	2660.81	(x=62.56 y=83.43)	sKS203	ΔymcA	T30	2	0.821639
b13bbbbbbfaaa	sKS203_T30_3_RAW_ch0	3179.66	(x=62.74 y=80.96)	sKS203	ΔymcA	T30	2	0.981856
b13bbbbbbfaab	sKS203_T30_3_RAW_ch0	3678.82	(x=63.81 y=84.35)	sKS203	ΔymcA	T30	2	1.13599
b13bbbbbbfbaaa	sKS203_T30_3_RAW_ch0	2495.98	(x=67.04 y=82.60)	sKS203	ΔymcA	T30	2	0.770741
b13bbbbbbfbaab	sKS203_T30_3_RAW_ch0	2336.47	(x=73.54 y=89.25)	sKS203	ΔymcA	T30	2	0.721485
b12a	sKS203_T30_7_RAW_ch0	2604.46	(x=29.06 y=83.09)	sKS203	ΔymcA	T30	2	0.804239
b12b	sKS203_T30_7_RAW_ch0	2884.94	(x=34.68 y=80.47)	sKS203	ΔymcA	T30	2	0.890849
b13a	sKS203_T30_7_RAW_ch0	2858.02	(x=33.07 y=73.72)	sKS203	ΔymcA	T30	2	0.882537
b13b	sKS203_T30_7_RAW_ch0	2924.6	(x=36.92 y=77.69)	sKS203	ΔymcA	T30	2	0.903096
b1a	sKS203_T30_7_RAW_ch0	2299.64	(x=19.49 y=48.91)	sKS203	ΔymcA	T30	2	0.710113
b1bb	sKS203_T30_7_RAW_ch0	2453.6	(x=24.12 y=49.16)	sKS203	ΔymcA	T30	2	0.757655
b1bab	sKS203_T30_7_RAW_ch0	2148.74	(x=28.67 y=44.94)	sKS203	ΔymcA	T30	2	0.663515
b1baab	sKS203_T30_7_RAW_ch0	2010.69	(x=26.07 y=35.57)	sKS203	ΔymcA	T30	2	0.620887
b3a	sKS203_T30_7_RAW_ch0	2020.03	(x=49.47 y=28.03)	sKS203	ΔymcA	T30	2	0.623769
b3b	sKS203_T30_7_RAW_ch0	1993.14	(x=51.38 y=24.68)	sKS203	ΔymcA	T30	2	0.615467
b5a	sKS203_T30_7_RAW_ch0	2679.13	(x=73.30 y=94.31)	sKS203	ΔymcA	T30	2	0.827295
b5b	sKS203_T30_7_RAW_ch0	2640.4	(x=75.41 y=89.73)	sKS203	ΔymcA	T30	2	0.815337
b7a	sKS203_T30_7_RAW_ch0	2818.03	(x=122.78 y=87.13)	sKS203	ΔymcA	T30	2	0.870187
b7b	sKS203_T30_7_RAW_ch0	2569.49	(x=123.56 y=87.67)	sKS203	ΔymcA	T30	2	0.793441
b10a	sKS203_T30_7_RAW_ch0	2233.79	(x=5.06 y=23.90)	sKS203	ΔymcA	T30	2	0.689777
b1baaaa	sKS203_T30_7_RAW_ch0	1914.06	(x=18.69 y=25.12)	sKS203	ΔymcA	T30	2	0.591049
b1baaab	sKS203_T30_7_RAW_ch0	1847.96	(x=21.31 y=29.12)	sKS203	ΔymcA	T30	2	0.570637
b15aa	sKS203_T30_7_RAW_ch0	2265.43	(x=73.55 y=17.74)	sKS203	ΔymcA	T30	2	0.699549
b15ab	sKS203_T30_7_RAW_ch0	2220.13	(x=78.38 y=9.37)	sKS203	ΔymcA	T30	2	0.68556
b16a	sKS203_T30_7_RAW_ch0	2279.06	(x=78.82 y=126.04)	sKS203	ΔymcA	T30	2	0.703758
b16ba	sKS203_T30_7_RAW_ch0	2340.99	(x=74.85 y=129.22)	sKS203	ΔymcA	T30	2	0.722882
b17a	sKS203_T30_7_RAW_ch0	2596.79	(x=107.15 y=81.26)	sKS203	ΔymcA	T30	2	0.801871
b17b	sKS203_T30_7_RAW_ch0	2864.25	(x=109.07 y=74.39)	sKS203	ΔymcA	T30	2	0.884459
b18a	sKS203_T30_7_RAW_ch0	2914.18	(x=108.04 y=76.43)	sKS203	ΔymcA	T30	2	0.899877
b19a	sKS203_T30_7_RAW_ch0	2049.01	(x=112.86 y=21.48)	sKS203	ΔymcA	T30	2	0.632719
b20ba	sKS203_T30_7_RAW_ch0	3896.45	(x=128.98 y=53.19)	sKS203	ΔymcA	T30	2	1.2032
b20bdab	sKS203_T30_7_RAW_ch0	3272.58	(x=129.67 y=53.82)	sKS203	ΔymcA	T30	2	1.01055
b1	sKS203_T30_8_RAW_ch0	2505.58	(x=25.04 y=72.01)	sKS203	ΔymcA	T30	2	0.773706
b4	sKS203_T30_8_RAW_ch0	2762.77	(x=40.15 y=111.42)	sKS203	ΔymcA	T30	2	0.853125
b5	sKS203_T30_8_RAW_ch0	2254.31	(x=49.19 y=58.50)	sKS203	ΔymcA	T30	2	0.696113
b6	sKS203_T30_8_RAW_ch0	2012.94	(x=61.01 y=9.60)	sKS203	ΔymcA	T30	2	0.621582
b7	sKS203_T30_8_RAW_ch0	2625.54	(x=63.80 y=119.75)	sKS203	ΔymcA	T30	2	0.810748
b3b	sKS203_T30_8_RAW_ch0	2495.7	(x=38.91 y=73.28)	sKS203	ΔymcA	T30	2	0.770653
b3ab	sKS203_T30_8_RAW_ch0	2541.27	(x=34.39 y=70.12)	sKS203	ΔymcA	T30	2	0.784727
b3aaa	sKS203_T30_8_RAW_ch0	2531.1	(x=27.91 y=62.81)	sKS203	ΔymcA	T30	2	0.781585
b3aab	sKS203_T30_8_RAW_ch0	2667.67	(x=30.52 y=66.77)	sKS203	ΔymcA	T30	2	0.823759
b2b	sKS203_T30_8_RAW_ch0	2033.42	(x=33.02 y=34.02)	sKS203	ΔymcA	T30	2	0.627904
b2aa	sKS203_T30_8_RAW_ch0	2075.11	(x=25.54 y=41.92)	sKS203	ΔymcA	T30	2	0.640778
b2ab	sKS203_T30_8_RAW_ch0	2017.66	(x=28.67 y=39.71)	sKS203	ΔymcA	T30	2	0.623039
b8a	sKS203_T30_8_RAW_ch0	3146.53	(x=72.85 y=57.50)	sKS203	ΔymcA	T30	2	0.971625
b8b	sKS203_T30_8_RAW_ch0	2847.23	(x=75.45 y=52.23)	sKS203	ΔymcA	T30	2	0.879204
b9a	sKS203_T30_8_RAW_ch0	2851.98	(x=110.84 y=81.65)	sKS203	ΔymcA	T30	2	0.880671
b9b	sKS203_T30_8_RAW_ch0	2751.36	(x=111.68 y=81.16)	sKS203	ΔymcA	T30	2	0.849601
b10a	sKS203_T30_8_RAW_ch0	2986.49	(x=122.81 y=118.53)	sKS203	ΔymcA	T30	2	0.922206
b10b	sKS203_T30_8_RAW_ch0	2644.21	(x=122.25 y=118.01)	sKS203	ΔymcA	T30	2	0.816513
b7	sKS203_T30_4_RAW_ch0	2758.33	(x=65.78 y=70.90)	sKS203	ΔymcA	T30	2	0.851752
b9	sKS203_T30_4_RAW_ch0	1769.16	(x=86.36 y=6.59)	sKS203	ΔymcA	T30	2	0.546305
b2a	sKS203_T30_4_RAW_ch0	2411.99	(x=14.09 y=91.18)	sKS203	ΔymcA	T30	2	0.744805
b2b	sKS203_T30_4_RAW_ch0	2351.53	(x=19.71 y=85.44)	sKS203	ΔymcA	T30	2	0.726134
b4a	sKS203_T30_4_RAW_ch0	2891.53	(x=34.34 y=103.45)	sKS203	ΔymcA	T30	2	0.892885
b4b	sKS203_T30_4_RAW_ch0	2322.06	(x=42.66 y=96.70)	sKS203	ΔymcA	T30	2	0.717036
b3a	sKS203_T30_4_RAW_ch0	2661.89	(x=25.69 y=118.75)	sKS203	ΔymcA	T30	2	0.821972
b3ba	sKS203_T30_4_RAW_ch0	2626.74	(x=31.56 y=119.10)	sKS203	ΔymcA	T30	2	0.811119
b3bb	sKS203_T30_4_RAW_ch0	2621.68	(x=36.19 y=119.59)	sKS203	ΔymcA	T30	2	0.809557
b16a	sKS203_T30_4_RAW_ch0	2813.9	(x=41.91 y=125.92)	sKS203	ΔymcA	T30	2	0.868911
b16ba	sKS203_T30_4_RAW_ch0	2997.22	(x=45.84 y=121.83)	sKS203	ΔymcA	T30	2	0.925519
b17aa	sKS203_T30_4_RAW_ch0	2584.62	(x=50.13 y=116.64)	sKS203	ΔymcA	T30	2	0.798114
b16bba	sKS203_T30_4_RAW_ch0	2896.07	(x=49.02 y=116.93)	sKS203	ΔymcA	T30	2	0.894285
b16bbb	sKS203_T30_4_RAW_ch0	2862.3	(x=52.57 y=112.51)	sKS203	ΔymcA	T30	2	0.883856
b5a	sKS203_T30_4_RAW_ch0	2387.96	(x=44.78 y=45.89)	sKS203	ΔymcA	T30	2	0.737384
b5b	sKS203_T30_4_RAW_ch0	2410.16	(x=49.54 y=50.12)	sKS203	ΔymcA	T30	2	0.74424
b6a	sKS203_T30_4_RAW_ch0	2663.08	(x=62.58 y=34.68)	sKS203	ΔymcA	T30	2	0.82234
b6ba	sKS203_T30_4_RAW_ch0	2619.98	(x=70.00 y=28.40)	sKS203	ΔymcA	T30	2	0.80903
b6bb	sKS203_T30_4_RAW_ch0	2478.08	(x=76.09 y=26.50)	sKS203	ΔymcA	T30	2	0.765214
b8a	sKS203_T30_4_RAW_ch0	2601.81	(x=79.76 y=31.32)	sKS203	ΔymcA	T30	2	0.803421
b8ba	sKS203_T30_4_RAW_ch0	2552.09	(x=83.75 y=30.59)	sKS203	ΔymcA	T30	2	0.788067
b8bb	sKS203_T30_4_RAW_ch0	2506.22	(x=86.82 y=30.39)	sKS203	ΔymcA	T30	2	0.773902
b10a	sKS203_T30_4_RAW_ch0	2016.13	(x=100.64 y=79.83)	sKS203	ΔymcA	T30	2	0.622568
b10b	sKS203_T30_4_RAW_ch0	2118.26	(x=104.85 y=73.57)	sKS203	ΔymcA	T30	2	0.654104
b11a	sKS203_T30_4_RAW_ch0	2577.54	(x=122.50 y=96.66)	sKS203	ΔymcA	T30	2	0.795925
b11b	sKS203_T30_4_RAW_ch0	2753.27	(x=128.50 y=86.73)	sKS203	ΔymcA	T30	2	0.85019
b12a	sKS203_T30_4_RAW_ch0	3023.54	(x=5.45 y=32.21)	sKS203	ΔymcA	T30	2	0.933646
b6a	sKS203_T60_2_RAW_ch0	2153.04	(x=77.31 y=85.34)	sKS203	ΔymcA	T60	2	0.664842
b6ba	sKS203_T60_2_RAW_ch0	2413.99	(x=80.74 y=87.19)	sKS203	ΔymcA	T60	2	0.745423
b6bba	sKS203_T60_2_RAW_ch0	2438.43	(x=82.87 y=90.54)	sKS203	ΔymcA	T60	2	0.752971
b6bbb	sKS203_T60_2_RAW_ch0	2288.08	(x=84.89 y=94.15)	sKS203	ΔymcA	T60	2	0.706542
b4ba	sKS203_T60_2_RAW_ch0	2653.69	(x=71.21 y=62.36)	sKS203	ΔymcA	T60	2	0.819442
b4bb	sKS203_T60_2_RAW_ch0	2553.45	(x=74.42 y=59.48)	sKS203	ΔymcA	T60	2	0.788486
b7b	sKS203_T60_2_RAW_ch0	2278.76	(x=100.66 y=48.55)	sKS203	ΔymcA	T60	2	0.703664
b7ab	sKS203_T60_2_RAW_ch0	2460.01	(x=97.11 y=45.87)	sKS203	ΔymcA	T60	2	0.759633
b7aaa	sKS203_T60_2_RAW_ch0	2558.13	(x=90.39 y=39.02)	sKS203	ΔymcA	T60	2	0.789931
b7aab	sKS203_T60_2_RAW_ch0	2531.62	(x=93.58 y=42.72)	sKS203	ΔymcA	T60	2	0.781747
b1a	sKS203_T60_2_RAW_ch0	2498.97	(x=23.28 y=106.66)	sKS203	ΔymcA	T60	2	0.771665
b1ba	sKS203_T60_2_RAW_ch0	2638.84	(x=27.26 y=105.72)	sKS203	ΔymcA	T60	2	0.814854
b1bba	sKS203_T60_2_RAW_ch0	2651.06	(x=31.24 y=105.54)	sKS203	ΔymcA	T60	2	0.818629
b1bbb	sKS203_T60_2_RAW_ch0	2570.55	(x=35.13 y=105.67)	sKS203	ΔymcA	T60	2	0.793767
b5ba	sKS203_T60_2_RAW_ch0	2441.92	(x=70.13 y=14.12)	sKS203	ΔymcA	T60	2	0.754048
b5bb	sKS203_T60_2_RAW_ch0	2359.36	(x=70.81 y=17.51)	sKS203	ΔymcA	T60	2	0.728553
b5aa	sKS203_T60_2_RAW_ch0	2210.43	(x=68.84 y=7.29)	sKS203	ΔymcA	T60	2	0.682566
b5ab	sKS203_T60_2_RAW_ch0	2574.57	(x=69.19 y=10.82)	sKS203	ΔymcA	T60	2	0.795009
b4aa	sKS203_T60_2_RAW_ch0	2512.18	(x=65.51 y=69.69)	sKS203	ΔymcA	T60	2	0.775744
b4ab	sKS203_T60_2_RAW_ch0	2668.3	(x=68.11 y=65.68)	sKS203	ΔymcA	T60	2	0.823953
b6b	sKS203_T60_1_RAW_ch0	1886.13	(x=63.18 y=57.83)	sKS203	ΔymcA	T60	2	0.582423
b6aa	sKS203_T60_1_RAW_ch0	1910.74	(x=54.01 y=57.41)	sKS203	ΔymcA	T60	2	0.590023
b6ab	sKS203_T60_1_RAW_ch0	2097.81	(x=58.80 y=57.43)	sKS203	ΔymcA	T60	2	0.64779
b1a	sKS203_T60_1_RAW_ch0	2100.99	(x=7.63 y=112.19)	sKS203	ΔymcA	T60	2	0.64877
b1b	sKS203_T60_1_RAW_ch0	2162.58	(x=11.45 y=110.77)	sKS203	ΔymcA	T60	2	0.667789
b2a	sKS203_T60_1_RAW_ch0	2060.64	(x=13.21 y=57.90)	sKS203	ΔymcA	T60	2	0.636312
b2b	sKS203_T60_1_RAW_ch0	2157.87	(x=17.02 y=57.78)	sKS203	ΔymcA	T60	2	0.666334
b3aa	sKS203_T60_1_RAW_ch0	1565.75	(x=18.24 y=6.89)	sKS203	ΔymcA	T60	2	0.483491
b3aba	sKS203_T60_1_RAW_ch0	1934.89	(x=20.99 y=7.57)	sKS203	ΔymcA	T60	2	0.597479
b3abb	sKS203_T60_1_RAW_ch0	2063.94	(x=25.36 y=7.67)	sKS203	ΔymcA	T60	2	0.63733
b3ba	sKS203_T60_1_RAW_ch0	1820.45	(x=29.55 y=8.22)	sKS203	ΔymcA	T60	2	0.562142
b3bba	sKS203_T60_1_RAW_ch0	1690.12	(x=32.96 y=9.44)	sKS203	ΔymcA	T60	2	0.521896
b3bbba	sKS203_T60_1_RAW_ch0	1643.67	(x=36.37 y=10.31)	sKS203	ΔymcA	T60	2	0.507552
b3bbbb	sKS203_T60_1_RAW_ch0	1703.13	(x=39.97 y=10.77)	sKS203	ΔymcA	T60	2	0.525916
b5a	sKS203_T60_1_RAW_ch0	2332.65	(x=43.26 y=118.59)	sKS203	ΔymcA	T60	2	0.720305
b5b	sKS203_T60_1_RAW_ch0	2237.72	(x=46.87 y=118.14)	sKS203	ΔymcA	T60	2	0.690992
b7a	sKS203_T60_1_RAW_ch0	2230.92	(x=59.16 y=16.86)	sKS203	ΔymcA	T60	2	0.688892
b7b	sKS203_T60_1_RAW_ch0	2315.51	(x=63.88 y=15.01)	sKS203	ΔymcA	T60	2	0.715013
b8a	sKS203_T60_1_RAW_ch0	2233.46	(x=72.64 y=105.41)	sKS203	ΔymcA	T60	2	0.689676
b8b	sKS203_T60_1_RAW_ch0	2212.72	(x=78.20 y=103.87)	sKS203	ΔymcA	T60	2	0.683271
b9a	sKS203_T60_1_RAW_ch0	2265.39	(x=90.50 y=82.52)	sKS203	ΔymcA	T60	2	0.699537
b9b	sKS203_T60_1_RAW_ch0	2326.64	(x=96.12 y=81.31)	sKS203	ΔymcA	T60	2	0.71845
b10a	sKS203_T60_1_RAW_ch0	1939.45	(x=89.24 y=71.29)	sKS203	ΔymcA	T60	2	0.598889
b10b	sKS203_T60_1_RAW_ch0	2193.35	(x=93.01 y=70.52)	sKS203	ΔymcA	T60	2	0.677292
b11a	sKS203_T60_1_RAW_ch0	1891.91	(x=92.06 y=29.61)	sKS203	ΔymcA	T60	2	0.584208
b11b	sKS203_T60_1_RAW_ch0	1746.67	(x=99.35 y=32.11)	sKS203	ΔymcA	T60	2	0.539359
b12b	sKS203_T60_1_RAW_ch0	1867.11	(x=118.52 y=111.14)	sKS203	ΔymcA	T60	2	0.576551
b12aaa	sKS203_T60_1_RAW_ch0	2098.63	(x=98.30 y=112.79)	sKS203	ΔymcA	T60	2	0.648042
b12aab	sKS203_T60_1_RAW_ch0	2328.16	(x=101.29 y=112.36)	sKS203	ΔymcA	T60	2	0.718919
b12aba	sKS203_T60_1_RAW_ch0	2463.07	(x=105.91 y=112.66)	sKS203	ΔymcA	T60	2	0.760579
b12abb	sKS203_T60_1_RAW_ch0	2711.04	(x=107.05 y=111.90)	sKS203	ΔymcA	T60	2	0.837151
b12abc	sKS203_T60_1_RAW_ch0	1967	(x=112.14 y=112.23)	sKS203	ΔymcA	T60	2	0.607396
b13a	sKS203_T60_1_RAW_ch0	2046.2	(x=102.70 y=59.62)	sKS203	ΔymcA	T60	2	0.631853
b13ba	sKS203_T60_1_RAW_ch0	1684.85	(x=107.08 y=68.58)	sKS203	ΔymcA	T60	2	0.52027
b13bb	sKS203_T60_1_RAW_ch0	1562.65	(x=112.80 y=73.38)	sKS203	ΔymcA	T60	2	0.482535
b14a	sKS203_T60_1_RAW_ch0	2186.7	(x=115.52 y=83.95)	sKS203	ΔymcA	T60	2	0.675238
b14b	sKS203_T60_1_RAW_ch0	2092.61	(x=120.79 y=83.67)	sKS203	ΔymcA	T60	2	0.646184
b5b	sKS203_T60_3_RAW_ch0	2210.64	(x=85.68 y=41.31)	sKS203	ΔymcA	T60	2	0.68263
b5aa	sKS203_T60_3_RAW_ch0	1757.56	(x=79.30 y=35.42)	sKS203	ΔymcA	T60	2	0.542723
b5ab	sKS203_T60_3_RAW_ch0	1925.27	(x=81.76 y=38.31)	sKS203	ΔymcA	T60	2	0.594508
b3ba	sKS203_T60_3_RAW_ch0	1798.1	(x=67.40 y=13.78)	sKS203	ΔymcA	T60	2	0.555241
b3bb	sKS203_T60_3_RAW_ch0	1516.11	(x=69.53 y=15.70)	sKS203	ΔymcA	T60	2	0.468164
b3aa	sKS203_T60_3_RAW_ch0	1506.21	(x=62.00 y=9.58)	sKS203	ΔymcA	T60	2	0.465106
b3ab	sKS203_T60_3_RAW_ch0	1515.25	(x=64.56 y=12.00)	sKS203	ΔymcA	T60	2	0.467899
b4a	sKS203_T60_3_RAW_ch0	2414.44	(x=66.50 y=36.57)	sKS203	ΔymcA	T60	2	0.745561
b4b	sKS203_T60_3_RAW_ch0	2364.19	(x=69.25 y=34.82)	sKS203	ΔymcA	T60	2	0.730045
b6a	sKS203_T60_3_RAW_ch0	2227.27	(x=95.29 y=67.74)	sKS203	ΔymcA	T60	2	0.687764
b6b	sKS203_T60_3_RAW_ch0	2164.23	(x=98.11 y=60.20)	sKS203	ΔymcA	T60	2	0.668298
b1a	sKS203_T60_3_RAW_ch0	2195.49	(x=17.77 y=22.37)	sKS203	ΔymcA	T60	2	0.677951
b1b	sKS203_T60_3_RAW_ch0	2325.34	(x=19.60 y=21.84)	sKS203	ΔymcA	T60	2	0.718049
b2a	sKS203_T60_3_RAW_ch0	2077.09	(x=53.01 y=103.12)	sKS203	ΔymcA	T60	2	0.641392
b2bb	sKS203_T60_3_RAW_ch0	2003.49	(x=53.88 y=120.60)	sKS203	ΔymcA	T60	2	0.618663
b2baa	sKS203_T60_3_RAW_ch0	2300.04	(x=53.20 y=110.14)	sKS203	ΔymcA	T60	2	0.710237
b2bab	sKS203_T60_3_RAW_ch0	2610.41	(x=53.87 y=114.80)	sKS203	ΔymcA	T60	2	0.806075
b1	sKS203_T60_4_RAW_ch0	1544.15	(x=7.36 y=13.87)	sKS203	ΔymcA	T60	2	0.476821
b3a	sKS203_T60_4_RAW_ch0	2327.5	(x=13.69 y=51.12)	sKS203	ΔymcA	T60	2	0.718714
b3b	sKS203_T60_4_RAW_ch0	2367.06	(x=17.88 y=50.91)	sKS203	ΔymcA	T60	2	0.730931
b4a	sKS203_T60_4_RAW_ch0	2430.66	(x=36.04 y=41.75)	sKS203	ΔymcA	T60	2	0.750572
b4ba	sKS203_T60_4_RAW_ch0	2141	(x=42.12 y=44.01)	sKS203	ΔymcA	T60	2	0.661126
b4bb	sKS203_T60_4_RAW_ch0	2192.1	(x=46.30 y=45.39)	sKS203	ΔymcA	T60	2	0.676904
b2a	sKS203_T60_4_RAW_ch0	1669.33	(x=11.84 y=114.31)	sKS203	ΔymcA	T60	2	0.515477
b2b	sKS203_T60_4_RAW_ch0	1557.26	(x=17.22 y=115.39)	sKS203	ΔymcA	T60	2	0.480871
b5a	sKS203_T60_4_RAW_ch0	2098.07	(x=47.98 y=91.98)	sKS203	ΔymcA	T60	2	0.647869
b5b	sKS203_T60_4_RAW_ch0	2425.44	(x=58.66 y=80.78)	sKS203	ΔymcA	T60	2	0.748958
b6a	sKS203_T60_4_RAW_ch0	2228.89	(x=67.98 y=114.48)	sKS203	ΔymcA	T60	2	0.688264
b6ba	sKS203_T60_4_RAW_ch0	2088.41	(x=75.23 y=115.56)	sKS203	ΔymcA	T60	2	0.644887
b6bb	sKS203_T60_4_RAW_ch0	2103.07	(x=80.10 y=116.36)	sKS203	ΔymcA	T60	2	0.649413
b7a	sKS203_T60_4_RAW_ch0	2422.41	(x=87.11 y=106.96)	sKS203	ΔymcA	T60	2	0.748024
b7ba	sKS203_T60_4_RAW_ch0	2545.58	(x=90.76 y=107.54)	sKS203	ΔymcA	T60	2	0.786056
b7bba	sKS203_T60_4_RAW_ch0	2556.71	(x=94.59 y=107.63)	sKS203	ΔymcA	T60	2	0.789493
b7bbb	sKS203_T60_4_RAW_ch0	2314.93	(x=98.43 y=108.02)	sKS203	ΔymcA	T60	2	0.714832
b8a	sKS203_T60_4_RAW_ch0	2483.92	(x=103.60 y=29.54)	sKS203	ΔymcA	T60	2	0.767016
b8b	sKS203_T60_4_RAW_ch0	2309.84	(x=109.71 y=28.77)	sKS203	ΔymcA	T60	2	0.713261
b9ba	sKS203_T60_4_RAW_ch0	2099.11	(x=126.57 y=41.19)	sKS203	ΔymcA	T60	2	0.64819
b9bb	sKS203_T60_4_RAW_ch0	1994.26	(x=129.85 y=41.44)	sKS203	ΔymcA	T60	2	0.615813
b9aa	sKS203_T60_4_RAW_ch0	2226.82	(x=120.81 y=40.82)	sKS203	ΔymcA	T60	2	0.687625
b9ab	sKS203_T60_4_RAW_ch0	2210.6	(x=123.67 y=40.79)	sKS203	ΔymcA	T60	2	0.682616
b10a	sKS203_T60_4_RAW_ch0	1618.78	(x=83.45 y=17.64)	sKS203	ΔymcA	T60	2	0.499867
b10c	sKS203_T60_4_RAW_ch0	1854.93	(x=77.01 y=22.62)	sKS203	ΔymcA	T60	2	0.57279
b10ba	sKS203_T60_4_RAW_ch0	2275.39	(x=57.26 y=32.91)	sKS203	ΔymcA	T60	2	0.702623
b10bbab	sKS203_T60_4_RAW_ch0	2346.54	(x=63.19 y=32.47)	sKS203	ΔymcA	T60	2	0.724594
b10bbba	sKS203_T60_4_RAW_ch0	2708.81	(x=65.00 y=31.28)	sKS203	ΔymcA	T60	2	0.836462
b11a	sKS203_T60_4_RAW_ch0	2308.84	(x=72.04 y=28.13)	sKS203	ΔymcA	T60	2	0.712954
b10bbaaa	sKS203_T60_4_RAW_ch0	2607.81	(x=70.02 y=28.67)	sKS203	ΔymcA	T60	2	0.805272
b6	sKS203_T90_1_RAW_ch0	1185.56	(x=55.91 y=24.31)	sKS203	ΔymcA	T90	2	0.366091
b9	sKS203_T90_1_RAW_ch0	2083.1	(x=72.35 y=9.23)	sKS203	ΔymcA	T90	2	0.643245
b11	sKS203_T90_1_RAW_ch0	1210.82	(x=93.59 y=10.15)	sKS203	ΔymcA	T90	2	0.373894
b13	sKS203_T90_1_RAW_ch0	2048.43	(x=116.36 y=76.47)	sKS203	ΔymcA	T90	2	0.632539
b15	sKS203_T90_1_RAW_ch0	1773.78	(x=7.09 y=90.58)	sKS203	ΔymcA	T90	2	0.547731
b3a	sKS203_T90_1_RAW_ch0	2052.19	(x=31.83 y=36.83)	sKS203	ΔymcA	T90	2	0.633702
b3b	sKS203_T90_1_RAW_ch0	2044.7	(x=36.36 y=35.68)	sKS203	ΔymcA	T90	2	0.631389
b8a	sKS203_T90_1_RAW_ch0	1466.15	(x=59.93 y=57.78)	sKS203	ΔymcA	T90	2	0.452737
b8b	sKS203_T90_1_RAW_ch0	1315.69	(x=61.81 y=61.19)	sKS203	ΔymcA	T90	2	0.406277
b5ba	sKS203_T90_1_RAW_ch0	1627.44	(x=56.02 y=72.97)	sKS203	ΔymcA	T90	2	0.502543
b5bb	sKS203_T90_1_RAW_ch0	1514.55	(x=59.40 y=73.11)	sKS203	ΔymcA	T90	2	0.467681
b5aa	sKS203_T90_1_RAW_ch0	1642.74	(x=49.28 y=73.67)	sKS203	ΔymcA	T90	2	0.507266
b5ab	sKS203_T90_1_RAW_ch0	1764.4	(x=52.73 y=73.60)	sKS203	ΔymcA	T90	2	0.544834
b1aa	sKS203_T90_1_RAW_ch0	2069.6	(x=21.02 y=26.83)	sKS203	ΔymcA	T90	2	0.639079
b1ab	sKS203_T90_1_RAW_ch0	1906.64	(x=20.79 y=27.57)	sKS203	ΔymcA	T90	2	0.588756
b2a	sKS203_T90_1_RAW_ch0	1578.64	(x=30.36 y=107.42)	sKS203	ΔymcA	T90	2	0.487473
b2b	sKS203_T90_1_RAW_ch0	1607.74	(x=34.76 y=107.72)	sKS203	ΔymcA	T90	2	0.496457
b4a	sKS203_T90_1_RAW_ch0	1802.2	(x=34.26 y=87.24)	sKS203	ΔymcA	T90	2	0.556506
b4b	sKS203_T90_1_RAW_ch0	1666.08	(x=38.72 y=89.25)	sKS203	ΔymcA	T90	2	0.514472
b7a	sKS203_T90_1_RAW_ch0	1258.61	(x=59.04 y=115.31)	sKS203	ΔymcA	T90	2	0.388649
b7b	sKS203_T90_1_RAW_ch0	1357.37	(x=61.61 y=114.98)	sKS203	ΔymcA	T90	2	0.419147
b10a	sKS203_T90_1_RAW_ch0	1721.98	(x=83.27 y=48.87)	sKS203	ΔymcA	T90	2	0.531735
b10b	sKS203_T90_1_RAW_ch0	1903.26	(x=83.66 y=43.53)	sKS203	ΔymcA	T90	2	0.587713
b12a	sKS203_T90_1_RAW_ch0	1420.86	(x=94.61 y=120.60)	sKS203	ΔymcA	T90	2	0.43875
b12b	sKS203_T90_1_RAW_ch0	1589.72	(x=95.23 y=115.57)	sKS203	ΔymcA	T90	2	0.490894
b17a	sKS203_T90_1_RAW_ch0	1675.42	(x=9.14 y=89.46)	sKS203	ΔymcA	T90	2	0.517358
b16ab	sKS203_T90_1_RAW_ch0	1683.69	(x=8.80 y=93.47)	sKS203	ΔymcA	T90	2	0.519911
b17ba	sKS203_T90_1_RAW_ch0	1598.59	(x=9.66 y=92.69)	sKS203	ΔymcA	T90	2	0.493634
b14aaa	sKS203_T90_1_RAW_ch0	2288.53	(x=6.41 y=91.79)	sKS203	ΔymcA	T90	2	0.70668
b16aaa	sKS203_T90_1_RAW_ch0	1770.31	(x=7.99 y=90.84)	sKS203	ΔymcA	T90	2	0.546658
b18a	sKS203_T90_1_RAW_ch0	2791.5	(x=58.42 y=8.31)	sKS203	ΔymcA	T90	2	0.861996
b18b	sKS203_T90_1_RAW_ch0	3028.13	(x=60.67 y=4.21)	sKS203	ΔymcA	T90	2	0.935065
b19a	sKS203_T90_1_RAW_ch0	2286.99	(x=59.80 y=7.74)	sKS203	ΔymcA	T90	2	0.706206
b1	sKS203_T90_2_RAW_ch0	1803.87	(x=17.13 y=103.40)	sKS203	ΔymcA	T90	2	0.557023
b3	sKS203_T90_2_RAW_ch0	2084.49	(x=59.25 y=52.84)	sKS203	ΔymcA	T90	2	0.643676
b9	sKS203_T90_2_RAW_ch0	1560.33	(x=86.45 y=105.35)	sKS203	ΔymcA	T90	2	0.48182
b17	sKS203_T90_2_RAW_ch0	1390.24	(x=67.56 y=75.58)	sKS203	ΔymcA	T90	2	0.429296
b4a	sKS203_T90_2_RAW_ch0	1838.5	(x=61.38 y=65.50)	sKS203	ΔymcA	T90	2	0.567717
b4b	sKS203_T90_2_RAW_ch0	2428.68	(x=61.07 y=64.48)	sKS203	ΔymcA	T90	2	0.749959
b2a	sKS203_T90_2_RAW_ch0	1280.91	(x=31.83 y=81.38)	sKS203	ΔymcA	T90	2	0.395534
b2b	sKS203_T90_2_RAW_ch0	1343.02	(x=32.87 y=85.54)	sKS203	ΔymcA	T90	2	0.414714
b5b	sKS203_T90_2_RAW_ch0	1747.58	(x=67.32 y=107.00)	sKS203	ΔymcA	T90	2	0.539639
b5aa	sKS203_T90_2_RAW_ch0	1797.67	(x=62.30 y=104.57)	sKS203	ΔymcA	T90	2	0.555108
b5ab	sKS203_T90_2_RAW_ch0	1899.38	(x=64.58 y=105.13)	sKS203	ΔymcA	T90	2	0.586516
b7a	sKS203_T90_2_RAW_ch0	1785.03	(x=80.28 y=120.17)	sKS203	ΔymcA	T90	2	0.551206
b7bb	sKS203_T90_2_RAW_ch0	1571.58	(x=89.71 y=122.17)	sKS203	ΔymcA	T90	2	0.485292
b7baa	sKS203_T90_2_RAW_ch0	1539.62	(x=83.65 y=122.57)	sKS203	ΔymcA	T90	2	0.475425
b7bab	sKS203_T90_2_RAW_ch0	1649.14	(x=86.26 y=122.67)	sKS203	ΔymcA	T90	2	0.509243
b8aab	sKS203_T90_2_RAW_ch0	2785.53	(x=82.89 y=12.07)	sKS203	ΔymcA	T90	2	0.860153
b8ba	sKS203_T90_2_RAW_ch0	1725.4	(x=88.52 y=22.15)	sKS203	ΔymcA	T90	2	0.532792
b8bb	sKS203_T90_2_RAW_ch0	1882.62	(x=90.18 y=25.46)	sKS203	ΔymcA	T90	2	0.581338
b8aba	sKS203_T90_2_RAW_ch0	1925.32	(x=84.32 y=16.43)	sKS203	ΔymcA	T90	2	0.594524
b8abb	sKS203_T90_2_RAW_ch0	1872.94	(x=86.37 y=19.58)	sKS203	ΔymcA	T90	2	0.578351
b8aaaa	sKS203_T90_2_RAW_ch0	2602.71	(x=82.74 y=8.00)	sKS203	ΔymcA	T90	2	0.803699
b8aaab	sKS203_T90_2_RAW_ch0	2628.21	(x=82.86 y=4.84)	sKS203	ΔymcA	T90	2	0.811573
b11a	sKS203_T90_2_RAW_ch0	1853.01	(x=116.29 y=64.57)	sKS203	ΔymcA	T90	2	0.572197
b11b	sKS203_T90_2_RAW_ch0	1853.86	(x=120.75 y=62.79)	sKS203	ΔymcA	T90	2	0.572459
b16a	sKS203_T90_2_RAW_ch0	1605.18	(x=67.43 y=80.41)	sKS203	ΔymcA	T90	2	0.495667
b16b	sKS203_T90_2_RAW_ch0	1553.81	(x=71.98 y=80.09)	sKS203	ΔymcA	T90	2	0.479804
b20a	sKS203_T90_2_RAW_ch0	2631.35	(x=107.48 y=60.07)	sKS203	ΔymcA	T90	2	0.812542
b18aa	sKS203_T90_2_RAW_ch0	1708.57	(x=102.93 y=60.94)	sKS203	ΔymcA	T90	2	0.527593
b18ba	sKS203_T90_2_RAW_ch0	2010.22	(x=108.98 y=61.92)	sKS203	ΔymcA	T90	2	0.620742
b18bb	sKS203_T90_2_RAW_ch0	2043.3	(x=108.72 y=61.17)	sKS203	ΔymcA	T90	2	0.630955
b19aa	sKS203_T90_2_RAW_ch0	1831.83	(x=103.51 y=60.23)	sKS203	ΔymcA	T90	2	0.565655
b9	sKS203_T90_4_RAW_ch0	1641.5	(x=83.34 y=106.00)	sKS203	ΔymcA	T90	2	0.506885
b10	sKS203_T90_4_RAW_ch0	2520.07	(x=84.29 y=107.24)	sKS203	ΔymcA	T90	2	0.778178
b2a	sKS203_T90_4_RAW_ch0	2128.76	(x=53.92 y=57.21)	sKS203	ΔymcA	T90	2	0.657346
b2ba	sKS203_T90_4_RAW_ch0	2317.01	(x=57.95 y=56.32)	sKS203	ΔymcA	T90	2	0.715476
b2bb	sKS203_T90_4_RAW_ch0	2372.01	(x=63.15 y=53.65)	sKS203	ΔymcA	T90	2	0.732459
b1a	sKS203_T90_4_RAW_ch0	1592.67	(x=22.49 y=13.07)	sKS203	ΔymcA	T90	2	0.491805
b1b	sKS203_T90_4_RAW_ch0	2094.41	(x=25.43 y=8.28)	sKS203	ΔymcA	T90	2	0.646739
b6a	sKS203_T90_4_RAW_ch0	2727.04	(x=82.50 y=62.85)	sKS203	ΔymcA	T90	2	0.842089
b6b	sKS203_T90_4_RAW_ch0	2697.73	(x=85.74 y=68.85)	sKS203	ΔymcA	T90	2	0.833041
b3a	sKS203_T90_4_RAW_ch0	1809.68	(x=71.09 y=93.55)	sKS203	ΔymcA	T90	2	0.558817
b3b	sKS203_T90_4_RAW_ch0	2004.16	(x=74.90 y=91.06)	sKS203	ΔymcA	T90	2	0.618871
b4b	sKS203_T90_4_RAW_ch0	1599.04	(x=83.63 y=116.08)	sKS203	ΔymcA	T90	2	0.493771
b4ab	sKS203_T90_4_RAW_ch0	1740.66	(x=80.16 y=117.08)	sKS203	ΔymcA	T90	2	0.537505
b4aaa	sKS203_T90_4_RAW_ch0	1583	(x=73.30 y=123.63)	sKS203	ΔymcA	T90	2	0.488819
b4aab	sKS203_T90_4_RAW_ch0	1676.63	(x=77.84 y=118.06)	sKS203	ΔymcA	T90	2	0.51773
b5a	sKS203_T90_4_RAW_ch0	2234.34	(x=73.76 y=21.44)	sKS203	ΔymcA	T90	2	0.689949
b5b	sKS203_T90_4_RAW_ch0	2338.76	(x=76.89 y=20.41)	sKS203	ΔymcA	T90	2	0.722193
b7b	sKS203_T90_4_RAW_ch0	1694.07	(x=127.40 y=60.53)	sKS203	ΔymcA	T90	2	0.523116
b8ba	sKS203_T90_4_RAW_ch0	1514.94	(x=13.71 y=78.40)	sKS203	ΔymcA	T90	2	0.467802
b8ab	sKS203_T90_4_RAW_ch0	1561.57	(x=23.50 y=84.17)	sKS203	ΔymcA	T90	2	0.4822
b8aaa	sKS203_T90_4_RAW_ch0	1636.23	(x=17.29 y=80.97)	sKS203	ΔymcA	T90	2	0.505255
b8aab	sKS203_T90_4_RAW_ch0	1551.38	(x=21.04 y=82.96)	sKS203	ΔymcA	T90	2	0.479056
b8bba	sKS203_T90_4_RAW_ch0	1555.83	(x=10.74 y=76.45)	sKS203	ΔymcA	T90	2	0.48043
b8bbbaa	sKS203_T90_4_RAW_ch0	1759.74	(x=3.73 y=65.25)	sKS203	ΔymcA	T90	2	0.543394
b8bbbab	sKS203_T90_4_RAW_ch0	2059.64	(x=7.27 y=70.92)	sKS203	ΔymcA	T90	2	0.636002
b7aa	sKS203_T90_4_RAW_ch0	1713.58	(x=118.66 y=55.93)	sKS203	ΔymcA	T90	2	0.529141
b7ab	sKS203_T90_4_RAW_ch0	1694.25	(x=122.29 y=57.01)	sKS203	ΔymcA	T90	2	0.523173
b7	sKS203_T90_5_RAW_ch0	1324.18	(x=106.40 y=122.08)	sKS203	ΔymcA	T90	2	0.408898
b8	sKS203_T90_5_RAW_ch0	1278.55	(x=116.00 y=31.38)	sKS203	ΔymcA	T90	2	0.394806
b5a	sKS203_T90_5_RAW_ch0	1918.34	(x=64.58 y=46.87)	sKS203	ΔymcA	T90	2	0.592369
b5b	sKS203_T90_5_RAW_ch0	1882.06	(x=70.10 y=47.31)	sKS203	ΔymcA	T90	2	0.581167
b2a	sKS203_T90_5_RAW_ch0	1326.22	(x=18.61 y=8.22)	sKS203	ΔymcA	T90	2	0.409526
b2b	sKS203_T90_5_RAW_ch0	1334.11	(x=22.98 y=6.53)	sKS203	ΔymcA	T90	2	0.411964
b3a	sKS203_T90_5_RAW_ch0	2338.37	(x=20.89 y=77.17)	sKS203	ΔymcA	T90	2	0.722071
b3b	sKS203_T90_5_RAW_ch0	2455.78	(x=25.20 y=72.63)	sKS203	ΔymcA	T90	2	0.758326
b6a	sKS203_T90_5_RAW_ch0	1369.89	(x=76.08 y=84.46)	sKS203	ΔymcA	T90	2	0.423013
b6ba	sKS203_T90_5_RAW_ch0	1636.48	(x=80.70 y=84.17)	sKS203	ΔymcA	T90	2	0.505332
b6bba	sKS203_T90_5_RAW_ch0	1534.46	(x=85.23 y=81.72)	sKS203	ΔymcA	T90	2	0.473829
b6bbb	sKS203_T90_5_RAW_ch0	1443.28	(x=88.29 y=79.98)	sKS203	ΔymcA	T90	2	0.445673
b1ca	sKS203_T90_5_RAW_ch0	1057.59	(x=9.20 y=114.69)	sKS203	ΔymcA	T90	2	0.326575
b1cb	sKS203_T90_5_RAW_ch0	1069.45	(x=12.52 y=114.47)	sKS203	ΔymcA	T90	2	0.330237
b1aa	sKS203_T90_5_RAW_ch0	1025.32	(x=2.76 y=115.52)	sKS203	ΔymcA	T90	2	0.316611
b1ab	sKS203_T90_5_RAW_ch0	1192.99	(x=5.97 y=115.03)	sKS203	ΔymcA	T90	2	0.368386

## Sheet: Figure3H
Plotted
fraction	OD_260	Strain	Growth_phase
1	0.449577	WT	Exponential
2	0.446358	WT	Exponential
3	0.442497	WT	Exponential
4	0.438494	WT	Exponential
5	0.442485	WT	Exponential
6	0.437982	WT	Exponential
7	0.434091	WT	Exponential
8	0.436303	WT	Exponential
9	0.437147	WT	Exponential
10	0.429594	WT	Exponential
11	0.426613	WT	Exponential
12	0.43062	WT	Exponential
13	0.428059	WT	Exponential
14	0.419291	WT	Exponential
15	0.419987	WT	Exponential
16	0.422239	WT	Exponential
17	0.417547	WT	Exponential
18	0.421504	WT	Exponential
19	0.422143	WT	Exponential
20	0.413376	WT	Exponential
21	0.409333	WT	Exponential
22	0.408553	WT	Exponential
23	0.405626	WT	Exponential
24	0.406796	WT	Exponential
25	0.407635	WT	Exponential
26	0.40692	WT	Exponential
27	0.408104	WT	Exponential
28	0.407535	WT	Exponential
29	0.404649	WT	Exponential
30	0.402763	WT	Exponential
31	0.403432	WT	Exponential
32	0.403766	WT	Exponential
33	0.401446	WT	Exponential
34	0.399447	WT	Exponential
35	0.400881	WT	Exponential
36	0.403466	WT	Exponential
37	0.40123	WT	Exponential
38	0.401639	WT	Exponential
39	0.402957	WT	Exponential
40	0.402162	WT	Exponential
41	0.401271	WT	Exponential
42	0.403292	WT	Exponential
43	0.402552	WT	Exponential
44	0.39905	WT	Exponential
45	0.399049	WT	Exponential
46	0.401203	WT	Exponential
47	0.402539	WT	Exponential
48	0.40527	WT	Exponential
49	0.404955	WT	Exponential
50	0.403856	WT	Exponential
51	0.405434	WT	Exponential
52	0.406663	WT	Exponential
53	0.406635	WT	Exponential
54	0.409889	WT	Exponential
55	0.411118	WT	Exponential
56	0.410107	WT	Exponential
57	0.41015	WT	Exponential
58	0.411225	WT	Exponential
59	0.412739	WT	Exponential
60	0.413162	WT	Exponential
61	0.415749	WT	Exponential
62	0.419121	WT	Exponential
63	0.418988	WT	Exponential
64	0.417999	WT	Exponential
65	0.417223	WT	Exponential
66	0.419266	WT	Exponential
67	0.418796	WT	Exponential
68	0.42021	WT	Exponential
69	0.423379	WT	Exponential
70	0.426111	WT	Exponential
71	0.427442	WT	Exponential
72	0.424684	WT	Exponential
73	0.425599	WT	Exponential
74	0.426682	WT	Exponential
75	0.428851	WT	Exponential
76	0.429067	WT	Exponential
77	0.428608	WT	Exponential
78	0.429922	WT	Exponential
79	0.43066	WT	Exponential
80	0.42893	WT	Exponential
81	0.429574	WT	Exponential
82	0.430146	WT	Exponential
83	0.427921	WT	Exponential
84	0.426174	WT	Exponential
85	0.438927	WT	Exponential
86	0.42797	WT	Exponential
87	0.426203	WT	Exponential
88	0.428089	WT	Exponential
89	0.428665	WT	Exponential
90	0.422792	WT	Exponential
91	0.420983	WT	Exponential
92	0.420559	WT	Exponential
93	0.417397	WT	Exponential
94	0.418391	WT	Exponential
95	0.41783	WT	Exponential
96	0.417441	WT	Exponential
97	0.415755	WT	Exponential
98	0.414128	WT	Exponential
99	0.411075	WT	Exponential
100	0.410749	WT	Exponential
101	0.409349	WT	Exponential
102	0.40761	WT	Exponential
103	0.405	WT	Exponential
104	0.402977	WT	Exponential
105	0.401188	WT	Exponential
106	0.398497	WT	Exponential
107	0.395899	WT	Exponential
108	0.396536	WT	Exponential
109	0.394561	WT	Exponential
110	0.391922	WT	Exponential
111	0.389499	WT	Exponential
112	0.389125	WT	Exponential
113	0.385699	WT	Exponential
114	0.382472	WT	Exponential
115	0.3788	WT	Exponential
116	0.376372	WT	Exponential
117	0.376315	WT	Exponential
118	0.375302	WT	Exponential
119	0.37185	WT	Exponential
120	0.369206	WT	Exponential
121	0.368232	WT	Exponential
122	0.366107	WT	Exponential
123	0.363751	WT	Exponential
124	0.36223	WT	Exponential
125	0.360412	WT	Exponential
126	0.356356	WT	Exponential
127	0.353414	WT	Exponential
128	0.350706	WT	Exponential
129	0.348383	WT	Exponential
130	0.344807	WT	Exponential
131	0.34461	WT	Exponential
132	0.343277	WT	Exponential
133	0.342319	WT	Exponential
134	0.336985	WT	Exponential
135	0.333419	WT	Exponential
136	0.332197	WT	Exponential
137	0.328516	WT	Exponential
138	0.326695	WT	Exponential
139	0.325131	WT	Exponential
140	0.324507	WT	Exponential
141	0.321044	WT	Exponential
142	0.319835	WT	Exponential
143	0.316121	WT	Exponential
144	0.314796	WT	Exponential
145	0.314195	WT	Exponential
146	0.312149	WT	Exponential
147	0.308956	WT	Exponential
148	0.307847	WT	Exponential
149	0.305845	WT	Exponential
150	0.304821	WT	Exponential
151	0.304023	WT	Exponential
152	0.302662	WT	Exponential
153	0.298084	WT	Exponential
154	0.296933	WT	Exponential
155	0.297543	WT	Exponential
156	0.296571	WT	Exponential
157	0.296774	WT	Exponential
158	0.296196	WT	Exponential
159	0.294172	WT	Exponential
160	0.289194	WT	Exponential
161	0.288024	WT	Exponential
162	0.28744	WT	Exponential
163	0.286739	WT	Exponential
164	0.286854	WT	Exponential
165	0.286744	WT	Exponential
166	0.286448	WT	Exponential
167	0.285314	WT	Exponential
168	0.28396	WT	Exponential
169	0.283251	WT	Exponential
170	0.284153	WT	Exponential
171	0.284282	WT	Exponential
172	0.284398	WT	Exponential
173	0.283572	WT	Exponential
174	0.283818	WT	Exponential
175	0.283668	WT	Exponential
176	0.282609	WT	Exponential
177	0.284142	WT	Exponential
178	0.285314	WT	Exponential
179	0.28592	WT	Exponential
180	0.286778	WT	Exponential
181	0.288335	WT	Exponential
182	0.290127	WT	Exponential
183	0.288895	WT	Exponential
184	0.289675	WT	Exponential
185	0.291811	WT	Exponential
186	0.292911	WT	Exponential
187	0.297134	WT	Exponential
188	0.298698	WT	Exponential
189	0.299048	WT	Exponential
190	0.303175	WT	Exponential
191	0.305483	WT	Exponential
192	0.308046	WT	Exponential
193	0.30943	WT	Exponential
194	0.310335	WT	Exponential
195	0.312183	WT	Exponential
196	0.314519	WT	Exponential
197	0.317462	WT	Exponential
198	0.320643	WT	Exponential
199	0.324999	WT	Exponential
200	0.328177	WT	Exponential
201	0.333684	WT	Exponential
202	0.337338	WT	Exponential
203	0.340868	WT	Exponential
204	0.345189	WT	Exponential
205	0.350524	WT	Exponential
206	0.355775	WT	Exponential
207	0.36014	WT	Exponential
208	0.366925	WT	Exponential
209	0.375324	WT	Exponential
210	0.381602	WT	Exponential
211	0.386806	WT	Exponential
212	0.39419	WT	Exponential
213	0.402748	WT	Exponential
214	0.410324	WT	Exponential
215	0.417079	WT	Exponential
216	0.423597	WT	Exponential
217	0.431656	WT	Exponential
218	0.440508	WT	Exponential
219	0.450247	WT	Exponential
220	0.458745	WT	Exponential
221	0.467344	WT	Exponential
222	0.475563	WT	Exponential
223	0.485958	WT	Exponential
224	0.496637	WT	Exponential
225	0.506533	WT	Exponential
226	0.516965	WT	Exponential
227	0.528394	WT	Exponential
228	0.53853	WT	Exponential
229	0.546088	WT	Exponential
230	0.55402	WT	Exponential
231	0.562277	WT	Exponential
232	0.571936	WT	Exponential
233	0.584745	WT	Exponential
234	0.587911	WT	Exponential
235	0.593639	WT	Exponential
236	0.602107	WT	Exponential
237	0.609285	WT	Exponential
238	0.612109	WT	Exponential
239	0.615328	WT	Exponential
240	0.618774	WT	Exponential
241	0.620997	WT	Exponential
242	0.623784	WT	Exponential
243	0.626813	WT	Exponential
244	0.627572	WT	Exponential
245	0.627519	WT	Exponential
246	0.62711	WT	Exponential
247	0.627756	WT	Exponential
248	0.629105	WT	Exponential
249	0.627147	WT	Exponential
250	0.625717	WT	Exponential
251	0.626004	WT	Exponential
252	0.623211	WT	Exponential
253	0.619887	WT	Exponential
254	0.615581	WT	Exponential
255	0.60949	WT	Exponential
256	0.603351	WT	Exponential
257	0.600344	WT	Exponential
258	0.596379	WT	Exponential
259	0.591012	WT	Exponential
260	0.586702	WT	Exponential
261	0.583317	WT	Exponential
262	0.577114	WT	Exponential
263	0.569735	WT	Exponential
264	0.564797	WT	Exponential
265	0.559009	WT	Exponential
266	0.5509	WT	Exponential
267	0.541933	WT	Exponential
268	0.53492	WT	Exponential
269	0.528947	WT	Exponential
270	0.521564	WT	Exponential
271	0.516924	WT	Exponential
272	0.512177	WT	Exponential
273	0.506722	WT	Exponential
274	0.497711	WT	Exponential
275	0.491734	WT	Exponential
276	0.486416	WT	Exponential
277	0.480362	WT	Exponential
278	0.474358	WT	Exponential
279	0.467198	WT	Exponential
280	0.465022	WT	Exponential
281	0.458396	WT	Exponential
282	0.452723	WT	Exponential
283	0.444878	WT	Exponential
284	0.443625	WT	Exponential
285	0.438849	WT	Exponential
286	0.432553	WT	Exponential
287	0.428062	WT	Exponential
288	0.424857	WT	Exponential
289	0.419305	WT	Exponential
290	0.415094	WT	Exponential
291	0.413393	WT	Exponential
292	0.408881	WT	Exponential
293	0.402138	WT	Exponential
294	0.400142	WT	Exponential
295	0.398004	WT	Exponential
296	0.392929	WT	Exponential
297	0.389561	WT	Exponential
298	0.387545	WT	Exponential
299	0.384657	WT	Exponential
300	0.379597	WT	Exponential
301	0.376637	WT	Exponential
302	0.373365	WT	Exponential
303	0.371624	WT	Exponential
304	0.369123	WT	Exponential
305	0.367209	WT	Exponential
306	0.364451	WT	Exponential
307	0.362215	WT	Exponential
308	0.360186	WT	Exponential
309	0.356718	WT	Exponential
310	0.354919	WT	Exponential
311	0.352837	WT	Exponential
312	0.350508	WT	Exponential
313	0.348836	WT	Exponential
314	0.347152	WT	Exponential
315	0.34643	WT	Exponential
316	0.343788	WT	Exponential
317	0.343112	WT	Exponential
318	0.341892	WT	Exponential
319	0.341819	WT	Exponential
320	0.339291	WT	Exponential
321	0.338683	WT	Exponential
322	0.337529	WT	Exponential
323	0.33603	WT	Exponential
324	0.333448	WT	Exponential
325	0.332157	WT	Exponential
326	0.332326	WT	Exponential
327	0.332448	WT	Exponential
328	0.331495	WT	Exponential
329	0.330946	WT	Exponential
330	0.329963	WT	Exponential
331	0.329109	WT	Exponential
332	0.326671	WT	Exponential
333	0.325565	WT	Exponential
334	0.324435	WT	Exponential
335	0.323916	WT	Exponential
336	0.322271	WT	Exponential
337	0.322106	WT	Exponential
338	0.322	WT	Exponential
339	0.322053	WT	Exponential
340	0.322365	WT	Exponential
341	0.32332	WT	Exponential
342	0.323189	WT	Exponential
343	0.321813	WT	Exponential
344	0.320373	WT	Exponential
345	0.321419	WT	Exponential
346	0.320865	WT	Exponential
347	0.320624	WT	Exponential
348	0.320188	WT	Exponential
349	0.322272	WT	Exponential
350	0.321936	WT	Exponential
351	0.322238	WT	Exponential
352	0.321331	WT	Exponential
353	0.323102	WT	Exponential
354	0.324521	WT	Exponential
355	0.324115	WT	Exponential
356	0.323428	WT	Exponential
357	0.323703	WT	Exponential
358	0.325402	WT	Exponential
359	0.326595	WT	Exponential
360	0.327768	WT	Exponential
361	0.329416	WT	Exponential
362	0.331127	WT	Exponential
363	0.333462	WT	Exponential
364	0.33739	WT	Exponential
365	0.340022	WT	Exponential
366	0.342239	WT	Exponential
367	0.347806	WT	Exponential
368	0.352762	WT	Exponential
369	0.354436	WT	Exponential
370	0.357897	WT	Exponential
371	0.363151	WT	Exponential
372	0.36795	WT	Exponential
373	0.373366	WT	Exponential
374	0.379484	WT	Exponential
375	0.384802	WT	Exponential
376	0.392022	WT	Exponential
377	0.39897	WT	Exponential
378	0.406227	WT	Exponential
379	0.413787	WT	Exponential
380	0.420074	WT	Exponential
381	0.427554	WT	Exponential
382	0.436979	WT	Exponential
383	0.447868	WT	Exponential
384	0.457767	WT	Exponential
385	0.467064	WT	Exponential
386	0.479344	WT	Exponential
387	0.491937	WT	Exponential
388	0.504274	WT	Exponential
389	0.515999	WT	Exponential
390	0.527728	WT	Exponential
391	0.540407	WT	Exponential
392	0.55355	WT	Exponential
393	0.563804	WT	Exponential
394	0.57603	WT	Exponential
395	0.591003	WT	Exponential
396	0.605116	WT	Exponential
397	0.616022	WT	Exponential
398	0.626805	WT	Exponential
399	0.640328	WT	Exponential
400	0.653402	WT	Exponential
401	0.662714	WT	Exponential
402	0.670355	WT	Exponential
403	0.677585	WT	Exponential
404	0.685567	WT	Exponential
405	0.693094	WT	Exponential
406	0.699884	WT	Exponential
407	0.705316	WT	Exponential
408	0.71105	WT	Exponential
409	0.717407	WT	Exponential
410	0.7235	WT	Exponential
411	0.726783	WT	Exponential
412	0.729084	WT	Exponential
413	0.732166	WT	Exponential
414	0.734106	WT	Exponential
415	0.733895	WT	Exponential
416	0.734389	WT	Exponential
417	0.734273	WT	Exponential
418	0.732683	WT	Exponential
419	0.732465	WT	Exponential
420	0.729591	WT	Exponential
421	0.726487	WT	Exponential
422	0.72323	WT	Exponential
423	0.718091	WT	Exponential
424	0.715665	WT	Exponential
425	0.710613	WT	Exponential
426	0.704255	WT	Exponential
427	0.698087	WT	Exponential
428	0.693251	WT	Exponential
429	0.685552	WT	Exponential
430	0.678032	WT	Exponential
431	0.672661	WT	Exponential
432	0.665196	WT	Exponential
433	0.656466	WT	Exponential
434	0.650708	WT	Exponential
435	0.643861	WT	Exponential
436	0.636208	WT	Exponential
437	0.629369	WT	Exponential
438	0.62534	WT	Exponential
439	0.618645	WT	Exponential
440	0.6102	WT	Exponential
441	0.603875	WT	Exponential
442	0.59591	WT	Exponential
443	0.589644	WT	Exponential
444	0.583653	WT	Exponential
445	0.578598	WT	Exponential
446	0.571182	WT	Exponential
447	0.563995	WT	Exponential
448	0.557419	WT	Exponential
449	0.550438	WT	Exponential
450	0.544595	WT	Exponential
451	0.538974	WT	Exponential
452	0.532792	WT	Exponential
453	0.526749	WT	Exponential
454	0.522291	WT	Exponential
455	0.517232	WT	Exponential
456	0.511287	WT	Exponential
457	0.507305	WT	Exponential
458	0.502562	WT	Exponential
459	0.4976	WT	Exponential
460	0.493459	WT	Exponential
461	0.490058	WT	Exponential
462	0.486989	WT	Exponential
463	0.482585	WT	Exponential
464	0.478317	WT	Exponential
465	0.4735	WT	Exponential
466	0.470031	WT	Exponential
467	0.467929	WT	Exponential
468	0.46451	WT	Exponential
469	0.461402	WT	Exponential
470	0.459226	WT	Exponential
471	0.454133	WT	Exponential
472	0.45003	WT	Exponential
473	0.445832	WT	Exponential
474	0.443152	WT	Exponential
475	0.440477	WT	Exponential
476	0.43797	WT	Exponential
477	0.435482	WT	Exponential
478	0.433479	WT	Exponential
479	0.431436	WT	Exponential
480	0.429642	WT	Exponential
481	0.428063	WT	Exponential
482	0.425603	WT	Exponential
483	0.422601	WT	Exponential
484	0.41997	WT	Exponential
485	0.418342	WT	Exponential
486	0.415508	WT	Exponential
487	0.413624	WT	Exponential
488	0.411054	WT	Exponential
489	0.41013	WT	Exponential
490	0.407491	WT	Exponential
491	0.404483	WT	Exponential
492	0.401927	WT	Exponential
493	0.39952	WT	Exponential
494	0.39757	WT	Exponential
495	0.394599	WT	Exponential
496	0.391492	WT	Exponential
497	0.388976	WT	Exponential
498	0.387005	WT	Exponential
499	0.384903	WT	Exponential
500	0.382205	WT	Exponential
501	0.381072	WT	Exponential
502	0.378743	WT	Exponential
503	0.376093	WT	Exponential
504	0.374997	WT	Exponential
505	0.373504	WT	Exponential
506	0.370377	WT	Exponential
507	0.368462	WT	Exponential
508	0.36772	WT	Exponential
509	0.364842	WT	Exponential
510	0.362501	WT	Exponential
511	0.360356	WT	Exponential
512	0.357622	WT	Exponential
513	0.356136	WT	Exponential
514	0.356097	WT	Exponential
515	0.352705	WT	Exponential
516	0.350233	WT	Exponential
517	0.348677	WT	Exponential
518	0.346494	WT	Exponential
519	0.344261	WT	Exponential
520	0.341738	WT	Exponential
521	0.339791	WT	Exponential
522	0.338312	WT	Exponential
523	0.336326	WT	Exponential
524	0.335422	WT	Exponential
525	0.33415	WT	Exponential
526	0.33241	WT	Exponential
527	0.331964	WT	Exponential
528	0.330669	WT	Exponential
529	0.329727	WT	Exponential
530	0.328067	WT	Exponential
531	0.325779	WT	Exponential
532	0.325019	WT	Exponential
533	0.32464	WT	Exponential
534	0.323615	WT	Exponential
535	0.322202	WT	Exponential
536	0.320935	WT	Exponential
537	0.320117	WT	Exponential
538	0.318868	WT	Exponential
539	0.317343	WT	Exponential
540	0.316666	WT	Exponential
541	0.314802	WT	Exponential
542	0.313168	WT	Exponential
543	0.311714	WT	Exponential
544	0.310106	WT	Exponential
545	0.308505	WT	Exponential
546	0.307542	WT	Exponential
547	0.306886	WT	Exponential
548	0.305957	WT	Exponential
549	0.305082	WT	Exponential
550	0.303073	WT	Exponential
551	0.302745	WT	Exponential
552	0.30254	WT	Exponential
553	0.301147	WT	Exponential
554	0.30021	WT	Exponential
555	0.299689	WT	Exponential
556	0.299052	WT	Exponential
557	0.2987	WT	Exponential
558	0.297007	WT	Exponential
559	0.295738	WT	Exponential
560	0.295162	WT	Exponential
561	0.294467	WT	Exponential
562	0.293787	WT	Exponential
563	0.292335	WT	Exponential
564	0.291583	WT	Exponential
565	0.29106	WT	Exponential
566	0.289273	WT	Exponential
567	0.287714	WT	Exponential
568	0.286832	WT	Exponential
569	0.286248	WT	Exponential
570	0.285405	WT	Exponential
571	0.285001	WT	Exponential
572	0.284776	WT	Exponential
573	0.282935	WT	Exponential
574	0.282833	WT	Exponential
575	0.282641	WT	Exponential
576	0.2816	WT	Exponential
577	0.281576	WT	Exponential
578	0.280526	WT	Exponential
579	0.280573	WT	Exponential
580	0.279443	WT	Exponential
581	0.27899	WT	Exponential
582	0.277817	WT	Exponential
583	0.277532	WT	Exponential
584	0.276655	WT	Exponential
585	0.275522	WT	Exponential
586	0.274529	WT	Exponential
587	0.274048	WT	Exponential
588	0.273365	WT	Exponential
589	0.273459	WT	Exponential
590	0.27214	WT	Exponential
591	0.272054	WT	Exponential
592	0.271841	WT	Exponential
593	0.271432	WT	Exponential
594	0.270969	WT	Exponential
595	0.270676	WT	Exponential
596	0.269838	WT	Exponential
597	0.269325	WT	Exponential
598	0.268841	WT	Exponential
599	0.268546	WT	Exponential
600	0.268248	WT	Exponential
601	0.267899	WT	Exponential
602	0.268429	WT	Exponential
603	0.268903	WT	Exponential
604	0.26892	WT	Exponential
605	0.268712	WT	Exponential
606	0.268067	WT	Exponential
607	0.268391	WT	Exponential
608	0.268251	WT	Exponential
609	0.268635	WT	Exponential
610	0.268829	WT	Exponential
611	0.268281	WT	Exponential
612	0.268382	WT	Exponential
613	0.268223	WT	Exponential
614	0.268208	WT	Exponential
615	0.268348	WT	Exponential
616	0.270314	WT	Exponential
617	0.269021	WT	Exponential
618	0.269471	WT	Exponential
619	0.26963	WT	Exponential
620	0.269659	WT	Exponential
621	0.270311	WT	Exponential
622	0.271397	WT	Exponential
623	0.272358	WT	Exponential
624	0.272814	WT	Exponential
625	0.273018	WT	Exponential
626	0.275024	WT	Exponential
627	0.277152	WT	Exponential
628	0.278712	WT	Exponential
629	0.279305	WT	Exponential
630	0.280172	WT	Exponential
631	0.281722	WT	Exponential
632	0.284121	WT	Exponential
633	0.28591	WT	Exponential
634	0.287169	WT	Exponential
635	0.289491	WT	Exponential
636	0.291749	WT	Exponential
637	0.293486	WT	Exponential
638	0.295645	WT	Exponential
639	0.29887	WT	Exponential
640	0.302288	WT	Exponential
641	0.304741	WT	Exponential
642	0.309094	WT	Exponential
643	0.312999	WT	Exponential
644	0.316706	WT	Exponential
645	0.321513	WT	Exponential
646	0.327018	WT	Exponential
647	0.332277	WT	Exponential
648	0.336949	WT	Exponential
649	0.343326	WT	Exponential
650	0.349737	WT	Exponential
651	0.356773	WT	Exponential
652	0.363735	WT	Exponential
653	0.370548	WT	Exponential
654	0.377425	WT	Exponential
655	0.384591	WT	Exponential
656	0.391984	WT	Exponential
657	0.398715	WT	Exponential
658	0.406875	WT	Exponential
659	0.414538	WT	Exponential
660	0.421197	WT	Exponential
661	0.428601	WT	Exponential
662	0.436541	WT	Exponential
663	0.443773	WT	Exponential
664	0.449791	WT	Exponential
665	0.457103	WT	Exponential
666	0.46549	WT	Exponential
667	0.472895	WT	Exponential
668	0.478689	WT	Exponential
669	0.48491	WT	Exponential
670	0.49133	WT	Exponential
671	0.49703	WT	Exponential
672	0.499811	WT	Exponential
673	0.503825	WT	Exponential
674	0.509247	WT	Exponential
675	0.514073	WT	Exponential
676	0.517505	WT	Exponential
677	0.520607	WT	Exponential
678	0.52316	WT	Exponential
679	0.52708	WT	Exponential
680	0.528147	WT	Exponential
681	0.529059	WT	Exponential
682	0.531208	WT	Exponential
683	0.532021	WT	Exponential
684	0.53162	WT	Exponential
685	0.531311	WT	Exponential
686	0.530706	WT	Exponential
687	0.530675	WT	Exponential
688	0.529947	WT	Exponential
689	0.52854	WT	Exponential
690	0.526552	WT	Exponential
691	0.525342	WT	Exponential
692	0.524585	WT	Exponential
693	0.524108	WT	Exponential
694	0.52173	WT	Exponential
695	0.519531	WT	Exponential
696	0.518931	WT	Exponential
697	0.517696	WT	Exponential
698	0.515462	WT	Exponential
699	0.512061	WT	Exponential
700	0.510404	WT	Exponential
701	0.509207	WT	Exponential
702	0.507278	WT	Exponential
703	0.504961	WT	Exponential
704	0.502158	WT	Exponential
705	0.500189	WT	Exponential
706	0.498148	WT	Exponential
707	0.495627	WT	Exponential
708	0.492377	WT	Exponential
709	0.490375	WT	Exponential
710	0.488978	WT	Exponential
711	0.486843	WT	Exponential
712	0.483408	WT	Exponential
713	0.479513	WT	Exponential
714	0.476681	WT	Exponential
715	0.475044	WT	Exponential
716	0.472036	WT	Exponential
717	0.469262	WT	Exponential
718	0.465106	WT	Exponential
719	0.462661	WT	Exponential
720	0.461256	WT	Exponential
721	0.458524	WT	Exponential
722	0.45583	WT	Exponential
723	0.453114	WT	Exponential
724	0.450386	WT	Exponential
725	0.447753	WT	Exponential
726	0.446218	WT	Exponential
727	0.442656	WT	Exponential
728	0.440308	WT	Exponential
729	0.438652	WT	Exponential
730	0.436982	WT	Exponential
731	0.435514	WT	Exponential
732	0.433435	WT	Exponential
733	0.431203	WT	Exponential
734	0.430405	WT	Exponential
735	0.428163	WT	Exponential
736	0.425806	WT	Exponential
737	0.4233	WT	Exponential
738	0.419854	WT	Exponential
739	0.418283	WT	Exponential
740	0.415562	WT	Exponential
741	0.413018	WT	Exponential
742	0.411325	WT	Exponential
743	0.409752	WT	Exponential
744	0.407945	WT	Exponential
745	0.405635	WT	Exponential
746	0.40316	WT	Exponential
747	0.400734	WT	Exponential
748	0.398728	WT	Exponential
749	0.395971	WT	Exponential
750	0.394627	WT	Exponential
751	0.391603	WT	Exponential
752	0.389474	WT	Exponential
753	0.387994	WT	Exponential
754	0.385627	WT	Exponential
755	0.383064	WT	Exponential
756	0.381733	WT	Exponential
757	0.381305	WT	Exponential
758	0.380245	WT	Exponential
759	0.378124	WT	Exponential
760	0.375152	WT	Exponential
761	0.373385	WT	Exponential
762	0.372455	WT	Exponential
763	0.370792	WT	Exponential
764	0.367953	WT	Exponential
765	0.366144	WT	Exponential
766	0.365346	WT	Exponential
767	0.364584	WT	Exponential
768	0.362339	WT	Exponential
769	0.359626	WT	Exponential
770	0.357611	WT	Exponential
771	0.356044	WT	Exponential
772	0.354952	WT	Exponential
773	0.353524	WT	Exponential
774	0.351772	WT	Exponential
775	0.350778	WT	Exponential
776	0.349571	WT	Exponential
777	0.34766	WT	Exponential
778	0.345842	WT	Exponential
779	0.344396	WT	Exponential
780	0.343428	WT	Exponential
781	0.343055	WT	Exponential
782	0.342071	WT	Exponential
783	0.340253	WT	Exponential
784	0.33887	WT	Exponential
785	0.337577	WT	Exponential
786	0.336653	WT	Exponential
787	0.335231	WT	Exponential
788	0.333373	WT	Exponential
789	0.331896	WT	Exponential
790	0.33161	WT	Exponential
791	0.330801	WT	Exponential
792	0.329429	WT	Exponential
793	0.327578	WT	Exponential
794	0.325823	WT	Exponential
795	0.325343	WT	Exponential
796	0.32444	WT	Exponential
797	0.323081	WT	Exponential
798	0.32188	WT	Exponential
799	0.321324	WT	Exponential
800	0.321127	WT	Exponential
801	0.320713	WT	Exponential
802	0.319687	WT	Exponential
803	0.318149	WT	Exponential
804	0.317821	WT	Exponential
805	0.317857	WT	Exponential
806	0.317858	WT	Exponential
807	0.317199	WT	Exponential
808	0.315554	WT	Exponential
809	0.314845	WT	Exponential
810	0.313998	WT	Exponential
811	0.312725	WT	Exponential
812	0.31237	WT	Exponential
813	0.312273	WT	Exponential
814	0.31266	WT	Exponential
815	0.312435	WT	Exponential
816	0.311502	WT	Exponential
817	0.311571	WT	Exponential
818	0.311904	WT	Exponential
819	0.311883	WT	Exponential
820	0.312251	WT	Exponential
821	0.309757	WT	Exponential
822	0.309712	WT	Exponential
823	0.310219	WT	Exponential
824	0.310588	WT	Exponential
825	0.310755	WT	Exponential
826	0.311414	WT	Exponential
827	0.312154	WT	Exponential
828	0.313479	WT	Exponential
829	0.314106	WT	Exponential
830	0.314008	WT	Exponential
831	0.314014	WT	Exponential
832	0.315052	WT	Exponential
833	0.316399	WT	Exponential
834	0.317401	WT	Exponential
835	0.317914	WT	Exponential
836	0.319059	WT	Exponential
837	0.321354	WT	Exponential
838	0.32282	WT	Exponential
839	0.324395	WT	Exponential
840	0.324769	WT	Exponential
841	0.325767	WT	Exponential
842	0.329443	WT	Exponential
843	0.331207	WT	Exponential
844	0.331485	WT	Exponential
845	0.33371	WT	Exponential
846	0.336434	WT	Exponential
847	0.338341	WT	Exponential
848	0.340614	WT	Exponential
849	0.343105	WT	Exponential
850	0.345984	WT	Exponential
851	0.349382	WT	Exponential
852	0.353851	WT	Exponential
853	0.356967	WT	Exponential
854	0.360137	WT	Exponential
855	0.364032	WT	Exponential
856	0.369087	WT	Exponential
857	0.374718	WT	Exponential
858	0.375914	WT	Exponential
859	0.377832	WT	Exponential
860	0.381618	WT	Exponential
861	0.386441	WT	Exponential
862	0.390575	WT	Exponential
863	0.394502	WT	Exponential
864	0.397719	WT	Exponential
865	0.403006	WT	Exponential
866	0.407115	WT	Exponential
867	0.409155	WT	Exponential
868	0.412123	WT	Exponential
869	0.415068	WT	Exponential
870	0.418162	WT	Exponential
871	0.421579	WT	Exponential
872	0.424703	WT	Exponential
873	0.427872	WT	Exponential
874	0.429878	WT	Exponential
875	0.433308	WT	Exponential
876	0.436849	WT	Exponential
877	0.439164	WT	Exponential
878	0.440381	WT	Exponential
879	0.442228	WT	Exponential
880	0.443874	WT	Exponential
881	0.444786	WT	Exponential
882	0.446033	WT	Exponential
883	0.44768	WT	Exponential
884	0.449704	WT	Exponential
885	0.451116	WT	Exponential
886	0.45185	WT	Exponential
887	0.452366	WT	Exponential
888	0.453078	WT	Exponential
889	0.453954	WT	Exponential
890	0.453607	WT	Exponential
891	0.452299	WT	Exponential
892	0.452489	WT	Exponential
893	0.452694	WT	Exponential
894	0.451818	WT	Exponential
895	0.451092	WT	Exponential
896	0.450486	WT	Exponential
897	0.449964	WT	Exponential
898	0.451002	WT	Exponential
899	0.451233	WT	Exponential
900	0.450163	WT	Exponential
901	0.448903	WT	Exponential
902	0.448689	WT	Exponential
903	0.448025	WT	Exponential
904	0.446372	WT	Exponential
905	0.444649	WT	Exponential
906	0.443427	WT	Exponential
907	0.442737	WT	Exponential
908	0.441775	WT	Exponential
909	0.439265	WT	Exponential
910	0.437197	WT	Exponential
911	0.436155	WT	Exponential
912	0.434333	WT	Exponential
913	0.433176	WT	Exponential
914	0.431373	WT	Exponential
915	0.430158	WT	Exponential
916	0.42844	WT	Exponential
917	0.426189	WT	Exponential
918	0.424107	WT	Exponential
919	0.422356	WT	Exponential
920	0.421138	WT	Exponential
921	0.420377	WT	Exponential
922	0.419015	WT	Exponential
923	0.416653	WT	Exponential
924	0.414781	WT	Exponential
925	0.41336	WT	Exponential
926	0.41216	WT	Exponential
927	0.410147	WT	Exponential
928	0.406187	WT	Exponential
929	0.403073	WT	Exponential
930	0.402481	WT	Exponential
931	0.401215	WT	Exponential
932	0.399279	WT	Exponential
933	0.397556	WT	Exponential
934	0.395848	WT	Exponential
935	0.394388	WT	Exponential
936	0.393159	WT	Exponential
937	0.390701	WT	Exponential
938	0.388027	WT	Exponential
939	0.386927	WT	Exponential
940	0.385864	WT	Exponential
941	0.385074	WT	Exponential
942	0.383887	WT	Exponential
943	0.382362	WT	Exponential
944	0.381718	WT	Exponential
945	0.380887	WT	Exponential
946	0.379833	WT	Exponential
947	0.379319	WT	Exponential
948	0.376604	WT	Exponential
949	0.374636	WT	Exponential
950	0.372282	WT	Exponential
951	0.369611	WT	Exponential
952	0.369074	WT	Exponential
953	0.368314	WT	Exponential
954	0.367296	WT	Exponential
955	0.365318	WT	Exponential
956	0.363963	WT	Exponential
957	0.363559	WT	Exponential
958	0.363959	WT	Exponential
959	0.363542	WT	Exponential
960	0.362087	WT	Exponential
961	0.359766	WT	Exponential
962	0.357169	WT	Exponential
963	0.355784	WT	Exponential
964	0.354447	WT	Exponential
965	0.353594	WT	Exponential
966	0.353204	WT	Exponential
967	0.352756	WT	Exponential
968	0.35267	WT	Exponential
969	0.352735	WT	Exponential
970	0.352611	WT	Exponential
971	0.351156	WT	Exponential
972	0.350967	WT	Exponential
973	0.350727	WT	Exponential
974	0.350027	WT	Exponential
975	0.349647	WT	Exponential
976	0.347801	WT	Exponential
977	0.34822	WT	Exponential
978	0.347641	WT	Exponential
979	0.347054	WT	Exponential
980	0.347057	WT	Exponential
981	0.347061	WT	Exponential
982	0.34714	WT	Exponential
983	0.34753	WT	Exponential
984	0.346393	WT	Exponential
985	0.346008	WT	Exponential
986	0.346412	WT	Exponential
987	0.346074	WT	Exponential
988	0.346299	WT	Exponential
989	0.34603	WT	Exponential
990	0.346071	WT	Exponential
991	0.347841	WT	Exponential
992	0.35027	WT	Exponential
993	0.350441	WT	Exponential
994	0.351621	WT	Exponential
995	0.351867	WT	Exponential
996	0.352829	WT	Exponential
997	0.354277	WT	Exponential
998	0.355423	WT	Exponential
999	0.355455	WT	Exponential
1000	0.355828	WT	Exponential
1001	0.356883	WT	Exponential
1002	0.358398	WT	Exponential
1003	0.360044	WT	Exponential
1004	0.360603	WT	Exponential
1005	0.36346	WT	Exponential
1006	0.36523	WT	Exponential
1007	0.366468	WT	Exponential
1008	0.367745	WT	Exponential
1009	0.368379	WT	Exponential
1010	0.370875	WT	Exponential
1011	0.373265	WT	Exponential
1012	0.376222	WT	Exponential
1013	0.378681	WT	Exponential
1014	0.381094	WT	Exponential
1015	0.384573	WT	Exponential
1016	0.388242	WT	Exponential
1017	0.391661	WT	Exponential
1018	0.393725	WT	Exponential
1019	0.395731	WT	Exponential
1020	0.398277	WT	Exponential
1021	0.400776	WT	Exponential
1022	0.402645	WT	Exponential
1023	0.404658	WT	Exponential
1024	0.407979	WT	Exponential
1025	0.410731	WT	Exponential
1026	0.41289	WT	Exponential
1027	0.415076	WT	Exponential
1028	0.418157	WT	Exponential
1029	0.421246	WT	Exponential
1030	0.423116	WT	Exponential
1031	0.42378	WT	Exponential
1032	0.424877	WT	Exponential
1033	0.425844	WT	Exponential
1034	0.427246	WT	Exponential
1035	0.428347	WT	Exponential
1036	0.429798	WT	Exponential
1037	0.430638	WT	Exponential
1038	0.432111	WT	Exponential
1039	0.434142	WT	Exponential
1040	0.435303	WT	Exponential
1041	0.435792	WT	Exponential
1042	0.43583	WT	Exponential
1043	0.43675	WT	Exponential
1044	0.437318	WT	Exponential
1045	0.436602	WT	Exponential
1046	0.436802	WT	Exponential
1047	0.437057	WT	Exponential
1048	0.437356	WT	Exponential
1049	0.436869	WT	Exponential
1050	0.436128	WT	Exponential
1051	0.434868	WT	Exponential
1052	0.434845	WT	Exponential
1053	0.433939	WT	Exponential
1054	0.432649	WT	Exponential
1055	0.431374	WT	Exponential
1056	0.43021	WT	Exponential
1057	0.429251	WT	Exponential
1058	0.427599	WT	Exponential
1059	0.425404	WT	Exponential
1060	0.423513	WT	Exponential
1061	0.422838	WT	Exponential
1062	0.422135	WT	Exponential
1063	0.420818	WT	Exponential
1064	0.419534	WT	Exponential
1065	0.417629	WT	Exponential
1066	0.416691	WT	Exponential
1067	0.414913	WT	Exponential
1068	0.412763	WT	Exponential
1069	0.411353	WT	Exponential
1070	0.409522	WT	Exponential
1071	0.407484	WT	Exponential
1072	0.405344	WT	Exponential
1073	0.404027	WT	Exponential
1074	0.402129	WT	Exponential
1075	0.400476	WT	Exponential
1076	0.398321	WT	Exponential
1077	0.397019	WT	Exponential
1078	0.395789	WT	Exponential
1079	0.39378	WT	Exponential
1080	0.392329	WT	Exponential
1081	0.391503	WT	Exponential
1082	0.390555	WT	Exponential
1083	0.389114	WT	Exponential
1084	0.387666	WT	Exponential
1085	0.387608	WT	Exponential
1086	0.387204	WT	Exponential
1087	0.386747	WT	Exponential
1088	0.385223	WT	Exponential
1089	0.383798	WT	Exponential
1090	0.382433	WT	Exponential
1091	0.38051	WT	Exponential
1092	0.378741	WT	Exponential
1093	0.377545	WT	Exponential
1094	0.376975	WT	Exponential
1095	0.376201	WT	Exponential
1096	0.374893	WT	Exponential
1097	0.37451	WT	Exponential
1098	0.374822	WT	Exponential
1099	0.374756	WT	Exponential
1100	0.373485	WT	Exponential
1101	0.372301	WT	Exponential
1102	0.370942	WT	Exponential
1103	0.369865	WT	Exponential
1104	0.369336	WT	Exponential
1105	0.368652	WT	Exponential
1106	0.368596	WT	Exponential
1107	0.368726	WT	Exponential
1108	0.369869	WT	Exponential
1109	0.370607	WT	Exponential
1110	0.370063	WT	Exponential
1111	0.369132	WT	Exponential
1112	0.369146	WT	Exponential
1113	0.369691	WT	Exponential
1114	0.369921	WT	Exponential
1115	0.37008	WT	Exponential
1116	0.370177	WT	Exponential
1117	0.371825	WT	Exponential
1118	0.372858	WT	Exponential
1119	0.373263	WT	Exponential
1120	0.373281	WT	Exponential
1121	0.37401	WT	Exponential
1122	0.375059	WT	Exponential
1123	0.375469	WT	Exponential
1124	0.376299	WT	Exponential
1125	0.376519	WT	Exponential
1126	0.377791	WT	Exponential
1127	0.378611	WT	Exponential
1128	0.37912	WT	Exponential
1129	0.379227	WT	Exponential
1130	0.379902	WT	Exponential
1131	0.381564	WT	Exponential
1132	0.383938	WT	Exponential
1133	0.38564	WT	Exponential
1134	0.387122	WT	Exponential
1135	0.388601	WT	Exponential
1136	0.391659	WT	Exponential
1137	0.393086	WT	Exponential
1138	0.394887	WT	Exponential
1139	0.395518	WT	Exponential
1140	0.396603	WT	Exponential
1141	0.39798	WT	Exponential
1142	0.399789	WT	Exponential
1143	0.400775	WT	Exponential
1144	0.401828	WT	Exponential
1145	0.403619	WT	Exponential
1146	0.404452	WT	Exponential
1147	0.405607	WT	Exponential
1148	0.40626	WT	Exponential
1149	0.406998	WT	Exponential
1150	0.408304	WT	Exponential
1151	0.409733	WT	Exponential
1152	0.410565	WT	Exponential
1153	0.411108	WT	Exponential
1154	0.411693	WT	Exponential
1155	0.412353	WT	Exponential
1156	0.413791	WT	Exponential
1157	0.415038	WT	Exponential
1158	0.415012	WT	Exponential
1159	0.415453	WT	Exponential
1160	0.415683	WT	Exponential
1161	0.415441	WT	Exponential
1162	0.415711	WT	Exponential
1163	0.415859	WT	Exponential
1164	0.416215	WT	Exponential
1165	0.416197	WT	Exponential
1166	0.415645	WT	Exponential
1167	0.415255	WT	Exponential
1168	0.415641	WT	Exponential
1169	0.415115	WT	Exponential
1170	0.414468	WT	Exponential
1171	0.414114	WT	Exponential
1172	0.412961	WT	Exponential
1173	0.411849	WT	Exponential
1174	0.411092	WT	Exponential
1175	0.410096	WT	Exponential
1176	0.408789	WT	Exponential
1177	0.407878	WT	Exponential
1178	0.40726	WT	Exponential
1179	0.406302	WT	Exponential
1180	0.404856	WT	Exponential
1181	0.403518	WT	Exponential
1182	0.403004	WT	Exponential
1183	0.402831	WT	Exponential
1184	0.401592	WT	Exponential
1185	0.400606	WT	Exponential
1186	0.399776	WT	Exponential
1187	0.398941	WT	Exponential
1188	0.399436	WT	Exponential
1189	0.397623	WT	Exponential
1190	0.396019	WT	Exponential
1191	0.395308	WT	Exponential
1192	0.394531	WT	Exponential
1193	0.393833	WT	Exponential
1194	0.392814	WT	Exponential
1195	0.392125	WT	Exponential
1196	0.391275	WT	Exponential
1197	0.390786	WT	Exponential
1198	0.389872	WT	Exponential
1199	0.388988	WT	Exponential
1200	0.388555	WT	Exponential
1201	0.388469	WT	Exponential
1202	0.388518	WT	Exponential
1203	0.38843	WT	Exponential
1204	0.388837	WT	Exponential
1205	0.388903	WT	Exponential
1206	0.389294	WT	Exponential
1207	0.38932	WT	Exponential
1208	0.389595	WT	Exponential
1209	0.389913	WT	Exponential
1210	0.390301	WT	Exponential
1211	0.390305	WT	Exponential
1212	0.390301	WT	Exponential
1213	0.390414	WT	Exponential
1214	0.390026	WT	Exponential
1215	0.392086	WT	Exponential
1216	0.392534	WT	Exponential
1217	0.392965	WT	Exponential
1218	0.393812	WT	Exponential
1219	0.394174	WT	Exponential
1220	0.394487	WT	Exponential
1221	0.395463	WT	Exponential
1222	0.396087	WT	Exponential
1223	0.396598	WT	Exponential
1224	0.397558	WT	Exponential
1225	0.39846	WT	Exponential
1226	0.399993	WT	Exponential
1227	0.401342	WT	Exponential
1228	0.402504	WT	Exponential
1229	0.403835	WT	Exponential
1230	0.405223	WT	Exponential
1231	0.4061	WT	Exponential
1232	0.406988	WT	Exponential
1233	0.408327	WT	Exponential
1234	0.409654	WT	Exponential
1235	0.410972	WT	Exponential
1236	0.412534	WT	Exponential
1237	0.413578	WT	Exponential
1238	0.414836	WT	Exponential
1239	0.416561	WT	Exponential
1240	0.417191	WT	Exponential
1241	0.418092	WT	Exponential
1242	0.419101	WT	Exponential
1243	0.419611	WT	Exponential
1244	0.420286	WT	Exponential
1245	0.420726	WT	Exponential
1246	0.42065	WT	Exponential
1247	0.420815	WT	Exponential
1248	0.421841	WT	Exponential
1249	0.422786	WT	Exponential
1250	0.422694	WT	Exponential
1251	0.422916	WT	Exponential
1252	0.42365	WT	Exponential
1253	0.424071	WT	Exponential
1254	0.424165	WT	Exponential
1255	0.424391	WT	Exponential
1256	0.424484	WT	Exponential
1257	0.424978	WT	Exponential
1258	0.425122	WT	Exponential
1259	0.424786	WT	Exponential
1260	0.424782	WT	Exponential
1261	0.42495	WT	Exponential
1262	0.424893	WT	Exponential
1263	0.424842	WT	Exponential
1264	0.424787	WT	Exponential
1265	0.424698	WT	Exponential
1266	0.424331	WT	Exponential
1267	0.423869	WT	Exponential
1268	0.423053	WT	Exponential
1269	0.422804	WT	Exponential
1270	0.422545	WT	Exponential
1271	0.422124	WT	Exponential
1272	0.421504	WT	Exponential
1273	0.421029	WT	Exponential
1274	0.420409	WT	Exponential
1275	0.420435	WT	Exponential
1276	0.420561	WT	Exponential
1277	0.420506	WT	Exponential
1278	0.419983	WT	Exponential
1279	0.419811	WT	Exponential
1280	0.419717	WT	Exponential
1281	0.419887	WT	Exponential
1282	0.419702	WT	Exponential
1283	0.419757	WT	Exponential
1284	0.41976	WT	Exponential
1285	0.419969	WT	Exponential
1286	0.420214	WT	Exponential
1287	0.420449	WT	Exponential
1288	0.42076	WT	Exponential
1289	0.420762	WT	Exponential
1290	0.420661	WT	Exponential
1291	0.42115	WT	Exponential
1292	0.421455	WT	Exponential
1293	0.421801	WT	Exponential
1294	0.422346	WT	Exponential
1295	0.422782	WT	Exponential
1296	0.423329	WT	Exponential
1297	0.424552	WT	Exponential
1298	0.424528	WT	Exponential
1299	0.425424	WT	Exponential
1300	0.426291	WT	Exponential
1301	0.426981	WT	Exponential
1302	0.427624	WT	Exponential
1303	0.428687	WT	Exponential
1304	0.429661	WT	Exponential
1305	0.430481	WT	Exponential
1306	0.43153	WT	Exponential
1307	0.432651	WT	Exponential
1308	0.433988	WT	Exponential
1309	0.435446	WT	Exponential
1310	0.436214	WT	Exponential
1311	0.436992	WT	Exponential
1312	0.437972	WT	Exponential
1313	0.438357	WT	Exponential
1314	0.444441	WT	Exponential
1315	0.439524	WT	Exponential
1316	0.439578	WT	Exponential
1317	0.439734	WT	Exponential
1318	0.440505	WT	Exponential
1319	0.441105	WT	Exponential
1320	0.443178	WT	Exponential
1321	0.442014	WT	Exponential
1322	0.442218	WT	Exponential
1323	0.442552	WT	Exponential
1324	0.44275	WT	Exponential
1325	0.443671	WT	Exponential
1326	0.443418	WT	Exponential
1327	0.444355	WT	Exponential
1328	0.444981	WT	Exponential
1329	0.444411	WT	Exponential
1330	0.445013	WT	Exponential
1331	0.445117	WT	Exponential
1332	0.445993	WT	Exponential
1333	0.44579	WT	Exponential
1334	0.445496	WT	Exponential
1335	0.445533	WT	Exponential
1336	0.445715	WT	Exponential
1337	0.445788	WT	Exponential
1338	0.445725	WT	Exponential
1339	0.446148	WT	Exponential
1340	0.445665	WT	Exponential
1341	0.445418	WT	Exponential
1342	0.445782	WT	Exponential
1343	0.446287	WT	Exponential
1344	0.44656	WT	Exponential
1345	0.446983	WT	Exponential
1346	0.447947	WT	Exponential
1347	0.44803	WT	Exponential
1348	0.448077	WT	Exponential
1349	0.448307	WT	Exponential
1350	0.448234	WT	Exponential
1351	0.448934	WT	Exponential
1352	0.449927	WT	Exponential
1353	0.450602	WT	Exponential
1354	0.451352	WT	Exponential
1355	0.452429	WT	Exponential
1356	0.453819	WT	Exponential
1357	0.454597	WT	Exponential
1358	0.455208	WT	Exponential
1359	0.455728	WT	Exponential
1360	0.456028	WT	Exponential
1361	0.456507	WT	Exponential
1362	0.45705	WT	Exponential
1363	0.456981	WT	Exponential
1364	0.457114	WT	Exponential
1365	0.458008	WT	Exponential
1366	0.45863	WT	Exponential
1367	0.459329	WT	Exponential
1368	0.460273	WT	Exponential
1369	0.460347	WT	Exponential
1370	0.460657	WT	Exponential
1371	0.460725	WT	Exponential
1372	0.460584	WT	Exponential
1373	0.46005	WT	Exponential
1374	0.459992	WT	Exponential
1375	0.460614	WT	Exponential
1376	0.461237	WT	Exponential
1377	0.462238	WT	Exponential
1378	0.463803	WT	Exponential
1379	0.464774	WT	Exponential
1380	0.465339	WT	Exponential
1381	0.466017	WT	Exponential
1382	0.466886	WT	Exponential
1383	0.467139	WT	Exponential
1384	0.467242	WT	Exponential
1385	0.4668	WT	Exponential
1386	0.466898	WT	Exponential
1387	0.46682	WT	Exponential
1388	0.467243	WT	Exponential
1389	0.46833	WT	Exponential
1390	0.469216	WT	Exponential
1391	0.469519	WT	Exponential
1392	0.469961	WT	Exponential
1393	0.470257	WT	Exponential
1394	0.470324	WT	Exponential
1395	0.470285	WT	Exponential
1396	0.470481	WT	Exponential
1397	0.470843	WT	Exponential
1398	0.471606	WT	Exponential
1399	0.472151	WT	Exponential
1400	0.472935	WT	Exponential
1401	0.473486	WT	Exponential
1402	0.474732	WT	Exponential
1403	0.475608	WT	Exponential
1404	0.476916	WT	Exponential
1405	0.477529	WT	Exponential
1406	0.478247	WT	Exponential
1407	0.478434	WT	Exponential
1408	0.478972	WT	Exponential
1409	0.479345	WT	Exponential
1410	0.479193	WT	Exponential
1411	0.479149	WT	Exponential
1412	0.479984	WT	Exponential
1413	0.48062	WT	Exponential
1414	0.480785	WT	Exponential
1415	0.481474	WT	Exponential
1416	0.482268	WT	Exponential
1417	0.482428	WT	Exponential
1418	0.481631	WT	Exponential
1419	0.481551	WT	Exponential
1420	0.481459	WT	Exponential
1421	0.481715	WT	Exponential
1422	0.482431	WT	Exponential
1423	0.483373	WT	Exponential
1424	0.483954	WT	Exponential
1425	0.48537	WT	Exponential
1426	0.48544	WT	Exponential
1427	0.486158	WT	Exponential
1428	0.486314	WT	Exponential
1429	0.486077	WT	Exponential
1430	0.486376	WT	Exponential
1431	0.485926	WT	Exponential
1432	0.485874	WT	Exponential
1433	0.486052	WT	Exponential
1434	0.486102	WT	Exponential
1435	0.486129	WT	Exponential
1436	0.486366	WT	Exponential
1437	0.486295	WT	Exponential
1438	0.486263	WT	Exponential
1439	0.48613	WT	Exponential
1440	0.485522	WT	Exponential
1441	0.484437	WT	Exponential
1442	0.484083	WT	Exponential
1443	0.48369	WT	Exponential
1444	0.483649	WT	Exponential
1445	0.483617	WT	Exponential
1446	0.483294	WT	Exponential
1447	0.483847	WT	Exponential
1448	0.484393	WT	Exponential
1449	0.485055	WT	Exponential
1450	0.485306	WT	Exponential
1451	0.485301	WT	Exponential
1452	0.485166	WT	Exponential
1453	0.484863	WT	Exponential
1454	0.484728	WT	Exponential
1455	0.484047	WT	Exponential
1456	0.481242	WT	Exponential
1457	0.479238	WT	Exponential
1458	0.479096	WT	Exponential
1459	0.47918	WT	Exponential
1460	0.475792	WT	Exponential
1461	0.470284	WT	Exponential
1462	0.467149	WT	Exponential
1463	0.46815	WT	Exponential
1464	0.468775	WT	Exponential
1465	0.470161	WT	Exponential
1466	0.470645	WT	Exponential
1467	0.470647	WT	Exponential
1468	0.471139	WT	Exponential
1469	0.470608	WT	Exponential
1470	0.470435	WT	Exponential
1471	0.470689	WT	Exponential
1472	0.470914	WT	Exponential
1473	0.470861	WT	Exponential
1474	0.470328	WT	Exponential
1475	0.470009	WT	Exponential
1476	0.469664	WT	Exponential
1477	0.469554	WT	Exponential
1478	0.469275	WT	Exponential
1479	0.468806	WT	Exponential
1480	0.467788	WT	Exponential
1481	0.467043	WT	Exponential
1482	0.466671	WT	Exponential
1483	0.466668	WT	Exponential
1484	0.465973	WT	Exponential
1485	0.465443	WT	Exponential
1486	0.464397	WT	Exponential
1487	0.462988	WT	Exponential
1488	0.461771	WT	Exponential
1489	0.460754	WT	Exponential
1490	0.458809	WT	Exponential
1491	0.457571	WT	Exponential
1492	0.456089	WT	Exponential
1493	0.454848	WT	Exponential
1494	0.454359	WT	Exponential
1495	0.453535	WT	Exponential
1496	0.450171	WT	Exponential
1497	0.446735	WT	Exponential
1498	0.443936	WT	Exponential
1499	0.441259	WT	Exponential
1500	0.439571	WT	Exponential
1501	0.436951	WT	Exponential
1502	0.434593	WT	Exponential
1503	0.432804	WT	Exponential
1504	0.430596	WT	Exponential
1505	0.428351	WT	Exponential
1506	0.42551	WT	Exponential
1507	0.422211	WT	Exponential
1508	0.418479	WT	Exponential
1509	0.414475	WT	Exponential
1510	0.410251	WT	Exponential
1511	0.406221	WT	Exponential
1512	0.403132	WT	Exponential
1513	0.40049	WT	Exponential
1514	0.396976	WT	Exponential
1515	0.393729	WT	Exponential
1516	0.391092	WT	Exponential
1517	0.389083	WT	Exponential
1518	0.387028	WT	Exponential
1519	0.384965	WT	Exponential
1520	0.383737	WT	Exponential
1521	0.381921	WT	Exponential
1522	0.380092	WT	Exponential
1523	0.378406	WT	Exponential
1524	0.377234	WT	Exponential
1525	0.376373	WT	Exponential
1526	0.375704	WT	Exponential
1527	0.374909	WT	Exponential
1528	0.374199	WT	Exponential
1529	0.373312	WT	Exponential
1530	0.372564	WT	Exponential
1531	0.371828	WT	Exponential
1532	0.370967	WT	Exponential
1533	0.370079	WT	Exponential
1534	0.369184	WT	Exponential
1535	0.368254	WT	Exponential
1536	0.367488	WT	Exponential
1537	0.366959	WT	Exponential
1538	0.366187	WT	Exponential
1539	0.365773	WT	Exponential
1540	0.365131	WT	Exponential
1541	0.364637	WT	Exponential
1542	0.36436	WT	Exponential
1543	0.363725	WT	Exponential
1544	0.36328	WT	Exponential
1545	0.36293	WT	Exponential
1546	0.362262	WT	Exponential
1547	0.361906	WT	Exponential
1548	0.361603	WT	Exponential
1549	0.361567	WT	Exponential
1550	0.36154	WT	Exponential
1551	0.361162	WT	Exponential
1552	0.360768	WT	Exponential
1553	0.360495	WT	Exponential
1554	0.360391	WT	Exponential
1555	0.360999	WT	Exponential
1556	0.361673	WT	Exponential
1557	0.362273	WT	Exponential
1558	0.362301	WT	Exponential
1559	0.362869	WT	Exponential
1560	0.36277	WT	Exponential
1561	0.362798	WT	Exponential
1562	0.362922	WT	Exponential
1563	0.36379	WT	Exponential
1564	0.364435	WT	Exponential
1565	0.364781	WT	Exponential
1566	0.36543	WT	Exponential
1567	0.365634	WT	Exponential
1568	0.365883	WT	Exponential
1569	0.365983	WT	Exponential
1570	0.366405	WT	Exponential
1571	0.366453	WT	Exponential
1572	0.366563	WT	Exponential
1573	0.367055	WT	Exponential
1574	0.367255	WT	Exponential
1575	0.367114	WT	Exponential
1576	0.366839	WT	Exponential
1577	0.366599	WT	Exponential
1578	0.366672	WT	Exponential
1579	0.366664	WT	Exponential
1580	0.366193	WT	Exponential
1581	0.366308	WT	Exponential
1582	0.365945	WT	Exponential
1583	0.365633	WT	Exponential
1584	0.365395	WT	Exponential
1585	0.365199	WT	Exponential
1586	0.364999	WT	Exponential
1587	0.36505	WT	Exponential
1588	0.364248	WT	Exponential
1589	0.363969	WT	Exponential
1590	0.36351	WT	Exponential
1591	0.363237	WT	Exponential
1592	0.363112	WT	Exponential
1593	0.362909	WT	Exponential
1594	0.362882	WT	Exponential
1595	0.363052	WT	Exponential
1596	0.363465	WT	Exponential
1597	0.362658	WT	Exponential
1598	0.362223	WT	Exponential
1599	0.362115	WT	Exponential
1600	0.361789	WT	Exponential
1601	0.361803	WT	Exponential
1602	0.361145	WT	Exponential
1603	0.360789	WT	Exponential
1604	0.360649	WT	Exponential
1605	0.360362	WT	Exponential
1606	0.360198	WT	Exponential
1607	0.360079	WT	Exponential
1608	0.359925	WT	Exponential
1609	0.359575	WT	Exponential
1610	0.359562	WT	Exponential
1611	0.359391	WT	Exponential
1612	0.358935	WT	Exponential
1613	0.358431	WT	Exponential
1614	0.358298	WT	Exponential
1615	0.358455	WT	Exponential
1616	0.358214	WT	Exponential
1617	0.358311	WT	Exponential
1618	0.358298	WT	Exponential
1619	0.358851	WT	Exponential
1620	0.358611	WT	Exponential
1621	0.35863	WT	Exponential
1622	0.358724	WT	Exponential
1623	0.358598	WT	Exponential
1624	0.358778	WT	Exponential
1625	0.359236	WT	Exponential
1626	0.359143	WT	Exponential
1627	0.359037	WT	Exponential
1628	0.35884	WT	Exponential
1629	0.358148	WT	Exponential
1630	0.359729	WT	Exponential
1631	0.35765	WT	Exponential
1632	0.357582	WT	Exponential
1633	0.357675	WT	Exponential
1634	0.357718	WT	Exponential
1635	0.357559	WT	Exponential
1636	0.357509	WT	Exponential
1637	0.356848	WT	Exponential
1638	0.356846	WT	Exponential
1639	0.356551	WT	Exponential
1640	0.356633	WT	Exponential
1641	0.356223	WT	Exponential
1642	0.355771	WT	Exponential
1643	0.355382	WT	Exponential
1644	0.355426	WT	Exponential
1645	0.355512	WT	Exponential
1646	0.35551	WT	Exponential
1647	0.355363	WT	Exponential
1648	0.354895	WT	Exponential
1649	0.354613	WT	Exponential
1650	0.354857	WT	Exponential
1651	0.355024	WT	Exponential
1652	0.355441	WT	Exponential
1653	0.355534	WT	Exponential
1654	0.355688	WT	Exponential
1655	0.355838	WT	Exponential
1656	0.355808	WT	Exponential
1657	0.355838	WT	Exponential
1	0.366153	d-ymcA	Exponential
2	0.365062	d-ymcA	Exponential
3	0.364546	d-ymcA	Exponential
4	0.365567	d-ymcA	Exponential
5	0.365856	d-ymcA	Exponential
6	0.364394	d-ymcA	Exponential
7	0.364434	d-ymcA	Exponential
8	0.364181	d-ymcA	Exponential
9	0.36303	d-ymcA	Exponential
10	0.36215	d-ymcA	Exponential
11	0.362245	d-ymcA	Exponential
12	0.361743	d-ymcA	Exponential
13	0.362681	d-ymcA	Exponential
14	0.363368	d-ymcA	Exponential
15	0.363564	d-ymcA	Exponential
16	0.361105	d-ymcA	Exponential
17	0.362123	d-ymcA	Exponential
18	0.365249	d-ymcA	Exponential
19	0.364748	d-ymcA	Exponential
20	0.361998	d-ymcA	Exponential
21	0.361587	d-ymcA	Exponential
22	0.36181	d-ymcA	Exponential
23	0.36246	d-ymcA	Exponential
24	0.363459	d-ymcA	Exponential
25	0.364612	d-ymcA	Exponential
26	0.362438	d-ymcA	Exponential
27	0.361801	d-ymcA	Exponential
28	0.362226	d-ymcA	Exponential
29	0.361805	d-ymcA	Exponential
30	0.361838	d-ymcA	Exponential
31	0.362598	d-ymcA	Exponential
32	0.362816	d-ymcA	Exponential
33	0.362595	d-ymcA	Exponential
34	0.362543	d-ymcA	Exponential
35	0.362117	d-ymcA	Exponential
36	0.362969	d-ymcA	Exponential
37	0.364371	d-ymcA	Exponential
38	0.366326	d-ymcA	Exponential
39	0.366003	d-ymcA	Exponential
40	0.36572	d-ymcA	Exponential
41	0.367178	d-ymcA	Exponential
42	0.369371	d-ymcA	Exponential
43	0.370006	d-ymcA	Exponential
44	0.370495	d-ymcA	Exponential
45	0.370968	d-ymcA	Exponential
46	0.371809	d-ymcA	Exponential
47	0.372847	d-ymcA	Exponential
48	0.375678	d-ymcA	Exponential
49	0.377031	d-ymcA	Exponential
50	0.378524	d-ymcA	Exponential
51	0.379834	d-ymcA	Exponential
52	0.381201	d-ymcA	Exponential
53	0.382296	d-ymcA	Exponential
54	0.385448	d-ymcA	Exponential
55	0.387483	d-ymcA	Exponential
56	0.387176	d-ymcA	Exponential
57	0.388826	d-ymcA	Exponential
58	0.389753	d-ymcA	Exponential
59	0.390931	d-ymcA	Exponential
60	0.393652	d-ymcA	Exponential
61	0.395725	d-ymcA	Exponential
62	0.396999	d-ymcA	Exponential
63	0.398282	d-ymcA	Exponential
64	0.399527	d-ymcA	Exponential
65	0.402045	d-ymcA	Exponential
66	0.403596	d-ymcA	Exponential
67	0.404422	d-ymcA	Exponential
68	0.405624	d-ymcA	Exponential
69	0.408091	d-ymcA	Exponential
70	0.409045	d-ymcA	Exponential
71	0.410399	d-ymcA	Exponential
72	0.41133	d-ymcA	Exponential
73	0.412897	d-ymcA	Exponential
74	0.414565	d-ymcA	Exponential
75	0.415723	d-ymcA	Exponential
76	0.415685	d-ymcA	Exponential
77	0.416527	d-ymcA	Exponential
78	0.417248	d-ymcA	Exponential
79	0.417975	d-ymcA	Exponential
80	0.417525	d-ymcA	Exponential
81	0.417747	d-ymcA	Exponential
82	0.418002	d-ymcA	Exponential
83	0.418252	d-ymcA	Exponential
84	0.418233	d-ymcA	Exponential
85	0.418411	d-ymcA	Exponential
86	0.41726	d-ymcA	Exponential
87	0.417315	d-ymcA	Exponential
88	0.418292	d-ymcA	Exponential
89	0.418237	d-ymcA	Exponential
90	0.416419	d-ymcA	Exponential
91	0.415267	d-ymcA	Exponential
92	0.415188	d-ymcA	Exponential
93	0.414591	d-ymcA	Exponential
94	0.41454	d-ymcA	Exponential
95	0.414634	d-ymcA	Exponential
96	0.413468	d-ymcA	Exponential
97	0.413116	d-ymcA	Exponential
98	0.413165	d-ymcA	Exponential
99	0.412239	d-ymcA	Exponential
100	0.411481	d-ymcA	Exponential
101	0.410676	d-ymcA	Exponential
102	0.41002	d-ymcA	Exponential
103	0.409686	d-ymcA	Exponential
104	0.409375	d-ymcA	Exponential
105	0.408633	d-ymcA	Exponential
106	0.408456	d-ymcA	Exponential
107	0.408461	d-ymcA	Exponential
108	0.409064	d-ymcA	Exponential
109	0.408397	d-ymcA	Exponential
110	0.407979	d-ymcA	Exponential
111	0.408851	d-ymcA	Exponential
112	0.409011	d-ymcA	Exponential
113	0.408949	d-ymcA	Exponential
114	0.408525	d-ymcA	Exponential
115	0.408264	d-ymcA	Exponential
116	0.408725	d-ymcA	Exponential
117	0.409665	d-ymcA	Exponential
118	0.409717	d-ymcA	Exponential
119	0.410412	d-ymcA	Exponential
120	0.411951	d-ymcA	Exponential
121	0.412932	d-ymcA	Exponential
122	0.412794	d-ymcA	Exponential
123	0.411926	d-ymcA	Exponential
124	0.413104	d-ymcA	Exponential
125	0.413352	d-ymcA	Exponential
126	0.412169	d-ymcA	Exponential
127	0.412283	d-ymcA	Exponential
128	0.41218	d-ymcA	Exponential
129	0.41194	d-ymcA	Exponential
130	0.41245	d-ymcA	Exponential
131	0.412556	d-ymcA	Exponential
132	0.412014	d-ymcA	Exponential
133	0.411691	d-ymcA	Exponential
134	0.411401	d-ymcA	Exponential
135	0.411821	d-ymcA	Exponential
136	0.410812	d-ymcA	Exponential
137	0.409088	d-ymcA	Exponential
138	0.408308	d-ymcA	Exponential
139	0.408537	d-ymcA	Exponential
140	0.407564	d-ymcA	Exponential
141	0.406082	d-ymcA	Exponential
142	0.404758	d-ymcA	Exponential
143	0.404115	d-ymcA	Exponential
144	0.402832	d-ymcA	Exponential
145	0.40062	d-ymcA	Exponential
146	0.398528	d-ymcA	Exponential
147	0.397067	d-ymcA	Exponential
148	0.396008	d-ymcA	Exponential
149	0.39349	d-ymcA	Exponential
150	0.390496	d-ymcA	Exponential
151	0.388591	d-ymcA	Exponential
152	0.386573	d-ymcA	Exponential
153	0.383881	d-ymcA	Exponential
154	0.381519	d-ymcA	Exponential
155	0.379658	d-ymcA	Exponential
156	0.375651	d-ymcA	Exponential
157	0.373673	d-ymcA	Exponential
158	0.37296	d-ymcA	Exponential
159	0.370167	d-ymcA	Exponential
160	0.365823	d-ymcA	Exponential
161	0.36348	d-ymcA	Exponential
162	0.361462	d-ymcA	Exponential
163	0.359172	d-ymcA	Exponential
164	0.355831	d-ymcA	Exponential
165	0.354059	d-ymcA	Exponential
166	0.351374	d-ymcA	Exponential
167	0.349541	d-ymcA	Exponential
168	0.347431	d-ymcA	Exponential
169	0.344093	d-ymcA	Exponential
170	0.341859	d-ymcA	Exponential
171	0.339584	d-ymcA	Exponential
172	0.337331	d-ymcA	Exponential
173	0.334738	d-ymcA	Exponential
174	0.332987	d-ymcA	Exponential
175	0.331007	d-ymcA	Exponential
176	0.328765	d-ymcA	Exponential
177	0.327061	d-ymcA	Exponential
178	0.3262	d-ymcA	Exponential
179	0.323844	d-ymcA	Exponential
180	0.322377	d-ymcA	Exponential
181	0.322206	d-ymcA	Exponential
182	0.321771	d-ymcA	Exponential
183	0.321029	d-ymcA	Exponential
184	0.319543	d-ymcA	Exponential
185	0.318717	d-ymcA	Exponential
186	0.318805	d-ymcA	Exponential
187	0.318956	d-ymcA	Exponential
188	0.319584	d-ymcA	Exponential
189	0.319916	d-ymcA	Exponential
190	0.321253	d-ymcA	Exponential
191	0.3231	d-ymcA	Exponential
192	0.323829	d-ymcA	Exponential
193	0.325044	d-ymcA	Exponential
194	0.327067	d-ymcA	Exponential
195	0.328618	d-ymcA	Exponential
196	0.32974	d-ymcA	Exponential
197	0.332207	d-ymcA	Exponential
198	0.334518	d-ymcA	Exponential
199	0.337135	d-ymcA	Exponential
200	0.340051	d-ymcA	Exponential
201	0.343776	d-ymcA	Exponential
202	0.347137	d-ymcA	Exponential
203	0.351545	d-ymcA	Exponential
204	0.357022	d-ymcA	Exponential
205	0.362569	d-ymcA	Exponential
206	0.367774	d-ymcA	Exponential
207	0.373943	d-ymcA	Exponential
208	0.380168	d-ymcA	Exponential
209	0.38703	d-ymcA	Exponential
210	0.394462	d-ymcA	Exponential
211	0.402681	d-ymcA	Exponential
212	0.4113	d-ymcA	Exponential
213	0.420342	d-ymcA	Exponential
214	0.429806	d-ymcA	Exponential
215	0.439907	d-ymcA	Exponential
216	0.450291	d-ymcA	Exponential
217	0.459844	d-ymcA	Exponential
218	0.471059	d-ymcA	Exponential
219	0.481773	d-ymcA	Exponential
220	0.494039	d-ymcA	Exponential
221	0.504855	d-ymcA	Exponential
222	0.51621	d-ymcA	Exponential
223	0.528761	d-ymcA	Exponential
224	0.541858	d-ymcA	Exponential
225	0.554491	d-ymcA	Exponential
226	0.567689	d-ymcA	Exponential
227	0.581311	d-ymcA	Exponential
228	0.594352	d-ymcA	Exponential
229	0.609794	d-ymcA	Exponential
230	0.624953	d-ymcA	Exponential
231	0.637644	d-ymcA	Exponential
232	0.650266	d-ymcA	Exponential
233	0.663276	d-ymcA	Exponential
234	0.676758	d-ymcA	Exponential
235	0.688103	d-ymcA	Exponential
236	0.699682	d-ymcA	Exponential
237	0.711144	d-ymcA	Exponential
238	0.722477	d-ymcA	Exponential
239	0.732606	d-ymcA	Exponential
240	0.741208	d-ymcA	Exponential
241	0.749371	d-ymcA	Exponential
242	0.757465	d-ymcA	Exponential
243	0.764762	d-ymcA	Exponential
244	0.771003	d-ymcA	Exponential
245	0.776236	d-ymcA	Exponential
246	0.779931	d-ymcA	Exponential
247	0.782707	d-ymcA	Exponential
248	0.785682	d-ymcA	Exponential
249	0.788296	d-ymcA	Exponential
250	0.789133	d-ymcA	Exponential
251	0.7888	d-ymcA	Exponential
252	0.788487	d-ymcA	Exponential
253	0.78839	d-ymcA	Exponential
254	0.787004	d-ymcA	Exponential
255	0.784746	d-ymcA	Exponential
256	0.781771	d-ymcA	Exponential
257	0.77761	d-ymcA	Exponential
258	0.773726	d-ymcA	Exponential
259	0.768475	d-ymcA	Exponential
260	0.763332	d-ymcA	Exponential
261	0.757888	d-ymcA	Exponential
262	0.75073	d-ymcA	Exponential
263	0.74139	d-ymcA	Exponential
264	0.734184	d-ymcA	Exponential
265	0.727595	d-ymcA	Exponential
266	0.719043	d-ymcA	Exponential
267	0.711108	d-ymcA	Exponential
268	0.704353	d-ymcA	Exponential
269	0.696018	d-ymcA	Exponential
270	0.686973	d-ymcA	Exponential
271	0.677809	d-ymcA	Exponential
272	0.668328	d-ymcA	Exponential
273	0.658476	d-ymcA	Exponential
274	0.648652	d-ymcA	Exponential
275	0.639647	d-ymcA	Exponential
276	0.628511	d-ymcA	Exponential
277	0.616745	d-ymcA	Exponential
278	0.608186	d-ymcA	Exponential
279	0.600877	d-ymcA	Exponential
280	0.592312	d-ymcA	Exponential
281	0.581875	d-ymcA	Exponential
282	0.572825	d-ymcA	Exponential
283	0.565284	d-ymcA	Exponential
284	0.557508	d-ymcA	Exponential
285	0.546941	d-ymcA	Exponential
286	0.536305	d-ymcA	Exponential
287	0.529697	d-ymcA	Exponential
288	0.522894	d-ymcA	Exponential
289	0.513807	d-ymcA	Exponential
290	0.504243	d-ymcA	Exponential
291	0.497789	d-ymcA	Exponential
292	0.490584	d-ymcA	Exponential
293	0.483233	d-ymcA	Exponential
294	0.476463	d-ymcA	Exponential
295	0.46963	d-ymcA	Exponential
296	0.462334	d-ymcA	Exponential
297	0.456972	d-ymcA	Exponential
298	0.452959	d-ymcA	Exponential
299	0.446406	d-ymcA	Exponential
300	0.438972	d-ymcA	Exponential
301	0.434346	d-ymcA	Exponential
302	0.42932	d-ymcA	Exponential
303	0.423139	d-ymcA	Exponential
304	0.417919	d-ymcA	Exponential
305	0.413652	d-ymcA	Exponential
306	0.410403	d-ymcA	Exponential
307	0.407701	d-ymcA	Exponential
308	0.404693	d-ymcA	Exponential
309	0.399577	d-ymcA	Exponential
310	0.396271	d-ymcA	Exponential
311	0.392793	d-ymcA	Exponential
312	0.388629	d-ymcA	Exponential
313	0.384811	d-ymcA	Exponential
314	0.381812	d-ymcA	Exponential
315	0.378824	d-ymcA	Exponential
316	0.37635	d-ymcA	Exponential
317	0.37427	d-ymcA	Exponential
318	0.372262	d-ymcA	Exponential
319	0.369591	d-ymcA	Exponential
320	0.366903	d-ymcA	Exponential
321	0.366065	d-ymcA	Exponential
322	0.364087	d-ymcA	Exponential
323	0.361166	d-ymcA	Exponential
324	0.359022	d-ymcA	Exponential
325	0.357436	d-ymcA	Exponential
326	0.355945	d-ymcA	Exponential
327	0.353691	d-ymcA	Exponential
328	0.351708	d-ymcA	Exponential
329	0.350969	d-ymcA	Exponential
330	0.351046	d-ymcA	Exponential
331	0.350229	d-ymcA	Exponential
332	0.348435	d-ymcA	Exponential
333	0.346779	d-ymcA	Exponential
334	0.346122	d-ymcA	Exponential
335	0.345146	d-ymcA	Exponential
336	0.34278	d-ymcA	Exponential
337	0.342096	d-ymcA	Exponential
338	0.341695	d-ymcA	Exponential
339	0.340247	d-ymcA	Exponential
340	0.338572	d-ymcA	Exponential
341	0.337606	d-ymcA	Exponential
[truncated: 8,118 more rows]

## Sheet: Figure4A
Plotted
min after inoculation	strain	replicate	OD
30	(p)ppGpp0	1	0.0450098
60	(p)ppGpp0	1	0.0547945
90	(p)ppGpp0	1	0.0958904
120	(p)ppGpp0	1	0.236791
150	(p)ppGpp0	1	0.53816
180	(p)ppGpp0	1	1.20939
210	(p)ppGpp0	1	1.52642
240	(p)ppGpp0	1	1.85519
270	(p)ppGpp0	1	2.6771
300	(p)ppGpp0	1	2.79452
330	(p)ppGpp0	1	3.32681
360	(p)ppGpp0	1	3.69472
390	(p)ppGpp0	1	3.85127
420	(p)ppGpp0	1	3.98434
30	(p)ppGpp0	2	0.037182
60	(p)ppGpp0	2	0.0508806
90	(p)ppGpp0	2	0.0998043
120	(p)ppGpp0	2	0.236791
150	(p)ppGpp0	2	0.55773
180	(p)ppGpp0	2	1.17025
210	(p)ppGpp0	2	1.58121
240	(p)ppGpp0	2	1.83953
270	(p)ppGpp0	2	2.65362
300	(p)ppGpp0	2	2.77104
330	(p)ppGpp0	2	3.46771
360	(p)ppGpp0	2	3.89824
390	(p)ppGpp0	2	4
420	(p)ppGpp0	2	4.12524
30	(p)ppGpp0	3	0.037182
60	(p)ppGpp0	3	0.0547945
90	(p)ppGpp0	3	0.0978474
120	(p)ppGpp0	3	0.234834
150	(p)ppGpp0	3	0.579256
180	(p)ppGpp0	3	1.26419
210	(p)ppGpp0	3	1.65949
240	(p)ppGpp0	3	1.90998
270	(p)ppGpp0	3	2.58317
300	(p)ppGpp0	3	2.84149
330	(p)ppGpp0	3	3.5225
360	(p)ppGpp0	3	3.78082
390	(p)ppGpp0	3	3.89041
420	(p)ppGpp0	3	3.92172
30	(p)ppGpp0 ΔymcA	1	0.0450098
60	(p)ppGpp0 ΔymcA	1	0.0587084
90	(p)ppGpp0 ΔymcA	1	0.111546
120	(p)ppGpp0 ΔymcA	1	0.16047
150	(p)ppGpp0 ΔymcA	1	0.367906
180	(p)ppGpp0 ΔymcA	1	0.986301
210	(p)ppGpp0 ΔymcA	1	1.44031
240	(p)ppGpp0 ΔymcA	1	1.55773
270	(p)ppGpp0 ΔymcA	1	1.6047
300	(p)ppGpp0 ΔymcA	1	1.51859
330	(p)ppGpp0 ΔymcA	1	1.52642
360	(p)ppGpp0 ΔymcA	1	1.4638
390	(p)ppGpp0 ΔymcA	1	1.77691
420	(p)ppGpp0 ΔymcA	1	1.50294
30	(p)ppGpp0 ΔymcA	2	0.0469667
60	(p)ppGpp0 ΔymcA	2	0.0606654
90	(p)ppGpp0 ΔymcA	2	0.0998043
120	(p)ppGpp0 ΔymcA	2	0.164384
150	(p)ppGpp0 ΔymcA	2	0.362035
180	(p)ppGpp0 ΔymcA	2	0.943249
210	(p)ppGpp0 ΔymcA	2	1.24462
240	(p)ppGpp0 ΔymcA	2	1.56556
270	(p)ppGpp0 ΔymcA	2	1.45597
300	(p)ppGpp0 ΔymcA	2	1.4638
330	(p)ppGpp0 ΔymcA	2	1.5499
360	(p)ppGpp0 ΔymcA	2	1.71429
390	(p)ppGpp0 ΔymcA	2	1.73777
420	(p)ppGpp0 ΔymcA	2	1.56556
30	(p)ppGpp0 ΔymcA	3	0.0410959
60	(p)ppGpp0 ΔymcA	3	0.0704501
90	(p)ppGpp0 ΔymcA	3	0.117417
120	(p)ppGpp0 ΔymcA	3	0.191781
150	(p)ppGpp0 ΔymcA	3	0.401174
180	(p)ppGpp0 ΔymcA	3	1.10763
210	(p)ppGpp0 ΔymcA	3	1.34638
240	(p)ppGpp0 ΔymcA	3	1.64384
270	(p)ppGpp0 ΔymcA	3	1.42466
300	(p)ppGpp0 ΔymcA	3	1.54207
330	(p)ppGpp0 ΔymcA	3	1.63601
360	(p)ppGpp0 ΔymcA	3	1.55773
390	(p)ppGpp0 ΔymcA	3	2.01174
420	(p)ppGpp0 ΔymcA	3	1.51076

## Sheet: Figure4D
Plotted
strain	timepoint	replicate	r-proteins mass fraction (%)
WT	transition	1	20.1903
WT	transition	2	19.197
WT	transition	3	19.0932
WT	transition	4	20.5105
(p)ppGpp0	transition	1	26.3762
(p)ppGpp0	transition	2	27.7693
(p)ppGpp0	transition	3	28.0809
(p)ppGpp0	transition	4	24.416
(p)ppGpp0 ΔymcA	transition	1	28.4148
(p)ppGpp0 ΔymcA	transition	2	28.3085
(p)ppGpp0 ΔymcA	transition	3	29.3121
(p)ppGpp0 ΔymcA	transition	4	27.551
ΔymcA	transition	1	22.1479
ΔymcA	transition	2	23.9436
ΔymcA	transition	3	24.5527
ΔymcA	transition	4	23.0897

## Sheet: Figure5B
Plotted
strain	replicate	min after heat shock	r-proteins mass fraction
WT	1	0	28.1269
WT	1	15	24.8571
WT	1	30	22.9666
WT	1	60	19.8675
WT	2	0	29.2216
WT	2	15	23.2124
WT	2	30	20.2296
WT	2	60	19.2934
WT	3	0	30.1374
WT	3	15	23.1895
WT	3	30	21.4494
WT	3	60	17.0664
ΔymcA	1	0	36.9706
ΔymcA	1	15	28.8911
ΔymcA	1	30	26.9687
ΔymcA	1	60	23.6861
ΔymcA	2	0	34.5731
ΔymcA	2	15	29.7126
ΔymcA	2	30	26.5823
ΔymcA	2	60	22.156
ΔymcA	3	0	37.3082
ΔymcA	3	15	29.3679
ΔymcA	3	30	26.3795
ΔymcA	3	60	24.015

## Sheet: Figure5D
Strain	replicate	condition	percentage of aggregated proteins
WT	1	before heat shock	6.22741
WT	2	before heat shock	7.62736
WT	3	before heat shock	6.49286
WT	1	15 min 54°C	32.6329
WT	2	15 min 54°C	35.5944
WT	3	15 min 54°C	37.246
ΔymcA	1	before heat shock	9.7226
ΔymcA	2	before heat shock	12.5286
ΔymcA	3	before heat shock	9.6206
ΔymcA	1	15 min 54°C	52.6598
ΔymcA	2	15 min 54°C	57.244
ΔymcA	3	15 min 54°C	55.3628

[truncated: 14 more sheets: Supp.Figure1C, Supp.Figure1D, Supp.Figure2D, Supp.Figure7A, Supp.Figure7C, Supp.Figure7D, Supp.Figures7E-G, Supp.Figure7H, Supp.Figure8B, Supp.Figure8C, Supp.Figure8D, Supp.Figure9A, Supp.Figure9C, Supp.Figure9D]
